# Supplementary material for: Chromosome-level genome sequence data and analysis of the white koji fungus, Aspergillus luchuensis mut. kawachii IFO 4308
Source: Data Brief. 2022 Feb 5;41:107888. doi: 10.1016/j.dib.2022.107888 (PMC8847812; doi:10.1016/j.dib.2022.107888)
Supplement: Supplementary file 1 [file mmc1.zip › fungi_AKAW2.txt]

   SW   perc perc perc  query     position in query           matching          repeat                  position in repeat
score   div. del. ins.  sequence  begin   end        (left)   repeat            class/family        begin   end    (left)     ID

   82    0.0  1.1  3.4  chr1            1      90 (6192999) + (AACCCTAA)n       Simple_repeat             1     88     (0)     1  
   14   13.7  7.1  2.3  chr1         2575    2616 (6190473) + (TTC)n            Simple_repeat             1     44     (0)     2  
 2012   34.5  0.8  1.0  chr1         8808    9630 (6183459) + MarinerL-1_AO     DNA/TcMar-Ant1          399   1220  (7923)     3  
   34   13.2  4.3  5.5  chr1        13268   13359 (6179730) + (TAA)n            Simple_repeat             1     91     (0)     4  
   16   19.2  0.0  0.0  chr1        15994   16023 (6177066) + A-rich            Low_complexity            1     30     (0)     5  
   14   17.9  5.1  0.0  chr1        16832   16870 (6176219) + A-rich            Low_complexity            1     41     (0)     6  
   17   19.6  4.2  5.7  chr1        16892   16962 (6176127) + (AATA)n           Simple_repeat             1     70     (0)     7  
  380   21.1 11.9  3.9  chr1        18821   18963 (6174126) + I-6_AO            LINE/Tad1              4341   4494     (4)     8  
   15   17.5  0.0  0.0  chr1        25758   25790 (6167299) + G-rich            Low_complexity            1     33     (0)     9  
   19   10.5  0.0  0.0  chr1        26257   26287 (6166802) + (CTA)n            Simple_repeat             1     31     (0)    10  
   12   22.9  2.3  2.3  chr1        50960   51002 (6142087) + (AAGTAA)n         Simple_repeat             1     43     (0)    11  
   16   19.6  3.6  3.6  chr1        51109   51164 (6141925) + A-rich            Low_complexity            1     56     (0)    12  
   15   12.0  0.0  0.0  chr1        51967   51993 (6141096) + (CTT)n            Simple_repeat             1     27     (0)    13  
   13   31.6  1.6  1.6  chr1        52880   52943 (6140146) + (AATA)n           Simple_repeat             1     64     (0)    14  
   14   20.7  2.1  4.3  chr1        55553   55600 (6137489) + A-rich            Low_complexity            1     47     (0)    15  
   19   12.6  0.0  0.0  chr1        58430   58464 (6134625) + (ACGGCG)n         Simple_repeat             1     35     (0)    16  
   18   22.7  1.9  1.9  chr1        58978   59030 (6134059) + (CAC)n            Simple_repeat             1     53     (0)    17  
   15    8.1  0.0  3.7  chr1        59752   59779 (6133310) + (AACG)n           Simple_repeat             1     27     (0)    18  
   12   28.4  0.0  0.0  chr1        67547   67585 (6125504) + (GCG)n            Simple_repeat             1     39     (0)    19  
  236   28.7  7.1  3.5  chr1        73441   73552 (6119537) C CcNgaro3          LTR/Ngaro            (3992)   2139    2024    20  
   13   18.7  0.0  3.1  chr1        89173   89205 (6103884) + (CAC)n            Simple_repeat             1     32     (0)    21  
   13   23.3  0.0  0.0  chr1       103196  103230 (6089859) + G-rich            Low_complexity            1     35     (0)    22  
   12   10.0  0.0  0.0  chr1       107522  107543 (6085546) + (TTGA)n           Simple_repeat             1     22     (0)    23  
   18    3.9  0.0  3.6  chr1       119306  119334 (6073755) + (TTCAA)n          Simple_repeat             1     28     (0)    24  
   15   23.6  2.2  0.0  chr1       122020  122064 (6071025) + (AATA)n           Simple_repeat             1     46     (0)    25  
   12   13.7  2.8  5.7  chr1       123818  123853 (6069236) + (TTA)n            Simple_repeat             1     35     (0)    26  
   15   23.2  2.1  2.1  chr1       128856  128903 (6064186) + (TTA)n            Simple_repeat             1     48     (0)    27  
   14    3.7  6.7  3.2  chr1       133120  133149 (6059940) + (ATATT)n          Simple_repeat             1     31     (0)    28  
  283    9.3  9.3  0.0  chr1       133202  133255 (6059834) C LTR-3a_AN         LTR/Gypsy               (5)    355     297    29  
   32   25.1  1.5  5.6  chr1       133731  133861 (6059228) + (TTATTTT)n        Simple_repeat             1    126     (0)    30  
   23   10.1  7.0  3.4  chr1       134429  134485 (6058604) + (ATT)n            Simple_repeat             1     59     (0)    31  
  787   34.3  2.8  2.5  chr1       134943  137968 (6055121) C Gypsy1-I_AO       LTR/Gypsy            (1356)   4759    1725    32  
   13   16.2  4.4  4.4  chr1       152065  152109 (6040980) + (AAGAGCC)n        Simple_repeat             1     45     (0)    33  
   21   11.5  6.4  0.0  chr1       159954  160000 (6033089) + (GGATG)n          Simple_repeat             1     50     (0)    34  
   12   24.4  0.0  0.0  chr1       160965  160998 (6032091) + (GCC)n            Simple_repeat             1     34     (0)    35  
   12   25.8  0.0  0.0  chr1       161047  161083 (6032006) + (GCCTGG)n         Simple_repeat             1     37     (0)    36  
   25   17.6  0.0  0.0  chr1       161094  161144 (6031945) + (ACCAAC)n         Simple_repeat             1     51     (0)    37  
   13   25.6  2.4  0.0  chr1       161257  161298 (6031791) + (AGC)n            Simple_repeat             1     43     (0)    38  
   12    9.7  0.0  0.0  chr1       161432  161453 (6031636) + (GGAT)n           Simple_repeat             1     22     (0)    39  
   16    9.3  0.0  0.0  chr1       163409  163431 (6029658) + (G)n              Simple_repeat             1     23     (0)    40  
   12   10.3  6.1  2.9  chr1       177138  177170 (6015919) + (ATGCTG)n         Simple_repeat             1     34     (0)    41  
   16    7.6  3.6  0.0  chr1       201644  201671 (5991418) + (TATG)n           Simple_repeat             1     29     (0)    42  
   13    9.6  5.4  5.4  chr1       204372  204408 (5988681) + (GCT)n            Simple_repeat             1     37     (0)    43  
   13    7.2  3.0  6.2  chr1       205073  205105 (5987984) + A-rich            Low_complexity            1     32     (0)    44  
   40    0.0  0.0  0.0  chr1       217673  217706 (5975383) + (TG)n             Simple_repeat             1     34     (0)    45  
   11   20.1  2.9  0.0  chr1       238430  238463 (5954626) + (GGCCCC)n         Simple_repeat             1     35     (0)    46  
   16   14.2  0.0  0.0  chr1       240163  240193 (5952896) + (CTGGTG)n         Simple_repeat             1     31     (0)    47  
   14   12.7  0.0  0.0  chr1       251249  251274 (5941815) + (ATT)n            Simple_repeat             1     26     (0)    48  
   12   18.1  0.0  3.1  chr1       261363  261395 (5931694) + (TTGTTC)n         Simple_repeat             1     32     (0)    49  
   13   13.8  2.9  2.9  chr1       261396  261429 (5931660) + G-rich            Low_complexity            1     34     (0)    50  
   19   10.8  0.0  0.0  chr1       261890  261920 (5931169) + (AGT)n            Simple_repeat             1     31     (0)    51  
   41    2.4  0.0  0.0  chr1       261922  261963 (5931126) + (AAG)n            Simple_repeat             1     42     (0)    52  
   12   25.9  5.6  2.7  chr1       272830  272901 (5920188) + (GGTGAG)n         Simple_repeat             1     74     (0)    53  
   12   21.3  5.0  5.0  chr1       275856  275915 (5917174) + (ATCCAT)n         Simple_repeat             1     60     (0)    54  
   13   18.5  7.0  0.0  chr1       275968  276010 (5917079) + (CTCCGT)n         Simple_repeat             1     46     (0)    55  
   15    3.8  3.5  3.5  chr1       286225  286253 (5906836) + (CTCCC)n          Simple_repeat             1     29     (0)    56  
   14   22.8  3.6  3.6  chr1       286285  286339 (5906750) + (CAC)n            Simple_repeat             1     55     (0)    57  
   22    0.0  0.0  0.0  chr1       291518  291541 (5901548) + (T)n              Simple_repeat             1     24     (0)    58  
   12   20.0  0.0  2.9  chr1       318610  318645 (5874444) + (TAATAC)n         Simple_repeat             1     35     (0)    59  
   12    8.0  7.4  0.0  chr1       319883  319909 (5873180) + (TGATA)n          Simple_repeat             1     29     (0)    60  
  285   32.2  3.5  9.3  chr1       328520  328690 (5864399) C Gypsy-32_ADe-I    LTR/Gypsy            (9533)   1996    1897    61  
   12   14.6  0.0  6.2  chr1       328925  328958 (5864131) + GA-rich           Low_complexity            1     32     (0)    62  
   13   23.1  0.0  6.2  chr1       329568  329618 (5863471) + (CCCTGAG)n        Simple_repeat             1     48     (0)    63  
   25    8.1  0.0  0.0  chr1       330264  330304 (5862785) + (AAAGAA)n         Simple_repeat             1     41     (0)    64  
   12    5.2 13.6  4.2  chr1       348097  348140 (5844949) + (GAGCTCGA)n       Simple_repeat             1     48     (0)    65  
   12    9.8  0.0  0.0  chr1       353121  353142 (5839947) + (GCTA)n           Simple_repeat             1     22     (0)    66  
   13   22.1  2.7  0.0  chr1       355506  355542 (5837547) + GA-rich           Low_complexity            1     38     (0)    67  
   12   19.3  2.1  6.7  chr1       364336  364382 (5828707) + (TCCAA)n          Simple_repeat             1     45     (0)    68  
   14   22.4  0.0  0.0  chr1       367140  367176 (5825913) + (CCATGA)n         Simple_repeat             1     37     (0)    69  
   25   21.6  2.8  1.4  chr1       371388  371459 (5821630) + (TCTTT)n          Simple_repeat             1     73     (0)    70  
   35    0.0  0.0  0.0  chr1       372275  372307 (5820782) + (T)n              Simple_repeat             1     33     (0)    71  
   23    0.0  0.0  0.0  chr1       373538  373562 (5819527) + (A)n              Simple_repeat             1     25     (0)    72  
   12   21.5  3.3  6.8  chr1       374116  374176 (5818913) + (TCATAAC)n        Simple_repeat             1     59     (0)    73  
   30   30.4  4.0  2.2  chr1       378598  378723 (5814366) + GA-rich           Low_complexity            1    128     (0)    74  
   13   20.6  2.4 11.7  chr1       379148  379231 (5813858) + (TAC)n            Simple_repeat             1     77     (0)    75  
   22   13.3  0.0  0.0  chr1       379267  379307 (5813782) + (CCATCTG)n        Simple_repeat             1     41     (0)    76  
   15   21.8  2.3  0.0  chr1       379566  379608 (5813481) + (CCAACTC)n        Simple_repeat             1     44     (0)    77  
   34    0.0  0.0  0.0  chr1       381668  381698 (5811391) + (TGC)n            Simple_repeat             1     31     (0)    78  
   16   29.7  0.0  0.0  chr1       383679  383731 (5809358) + (CATA)n           Simple_repeat             1     53     (0)    79  
   24   18.8  0.0  1.8  chr1       383987  384042 (5809047) + G-rich            Low_complexity            1     55     (0)    80  
   19   29.3  2.0  4.2  chr1       385885  385982 (5807107) + (GGT)n            Simple_repeat             1     96     (0)    81  
   12   13.7  0.0  0.0  chr1       388776  388799 (5804290) + (GGAA)n           Simple_repeat             1     24     (0)    82  
   12    5.6  0.0  0.0  chr1       391165  391183 (5801906) + (CTG)n            Simple_repeat             1     19     (0)    83  
   14   19.5  0.0  2.8  chr1       416690  416726 (5776363) + (CTG)n            Simple_repeat             1     36     (0)    84  
   16   30.1  1.2  4.9  chr1       432519  432621 (5760468) + (ACC)n            Simple_repeat             1     99     (0)    85  
   31   19.6  0.0  0.0  chr1       433608  433671 (5759418) + (GGT)n            Simple_repeat             1     64     (0)    86  
   12    8.1  0.0 10.3  chr1       447460  447491 (5745598) + (TTTGT)n          Simple_repeat             1     29     (0)    87  
   16   10.5  3.2  0.0  chr1       450761  450791 (5742298) + (GACA)n           Simple_repeat             1     32     (0)    88  
   11    9.7  8.6  2.7  chr1       457978  458012 (5735077) + A-rich            Low_complexity            1     37     (0)    89  
   16    0.0  0.0  0.0  chr1       464472  464489 (5728600) + (G)n              Simple_repeat             1     18     (0)    90  
   26    0.0  0.0  0.0  chr1       466518  466542 (5726547) + (TCACAT)n         Simple_repeat             1     25     (0)    91  
   13   15.4  5.6  0.0  chr1       497979  498014 (5695075) + (GATCT)n          Simple_repeat             1     38     (0)    92  
   13   14.6  0.0  3.2  chr1       499906  499937 (5693152) + (CAACAT)n         Simple_repeat             1     31     (0)    93  
   13   13.2  0.0  0.0  chr1       510549  510573 (5682516) + (CAGG)n           Simple_repeat             1     25     (0)    94  
   12    5.5  0.0  0.0  chr1       533005  533023 (5660066) + (CAG)n            Simple_repeat             1     19     (0)    95  
   15   12.8  2.8  2.8  chr1       540075  540110 (5652979) + A-rich            Low_complexity            1     36     (0)    96  
 1475   24.1  4.4  2.3  chr1       544187  544614 (5648475) C VADER             DNA                     (0)    437       1    97  
   16    9.3  0.0  0.0  chr1       549021  549043 (5644046) + (A)n              Simple_repeat             1     23     (0)    98  
   12   27.7  0.0  0.0  chr1       553428  553466 (5639623) + (TTT)n            Simple_repeat             1     39     (0)    99  
   14    8.9  0.0  0.0  chr1       567735  567758 (5625331) + (CAGC)n           Simple_repeat             1     24     (0)   100  
   28    3.3  0.0  0.0  chr1       571331  571361 (5621728) + (ATGTAGC)n        Simple_repeat             1     31     (0)   101  
   17   18.4  2.3  0.0  chr1       571633  571675 (5621414) + (AGATAGA)n        Simple_repeat             1     44     (0)   102  
  295   31.1  0.0 14.3  chr1       573787  574026 (5619063) C DGI_SP            Unknown/centromeric  (1447)   2501    2292   103  
   12   28.1  2.1  0.0  chr1       575415  575461 (5617628) + (CCCA)n           Simple_repeat             1     48     (0)   104  
   13    8.5  4.0  0.0  chr1       593475  593499 (5599590) + (TAG)n            Simple_repeat             1     26     (0)   105  
   19   17.9  2.3  0.0  chr1       593748  593791 (5599298) + (AACT)n           Simple_repeat             1     45     (0)   106  
   14   12.5  0.0  0.0  chr1       593886  593911 (5599178) + (CAC)n            Simple_repeat             1     26     (0)   107  
   11   20.5  5.1  0.0  chr1       595007  595045 (5598044) + A-rich            Low_complexity            1     41     (0)   108  
   19   11.3  0.0  5.0  chr1       597480  597523 (5595566) + (TTCTTT)n         Simple_repeat             1     41     (0)   109  
   13   15.9  2.7  2.7  chr1       597561  597597 (5595492) + GA-rich           Low_complexity            1     37     (0)   110  
   21   10.9  0.0  4.8  chr1       597866  597909 (5595180) + A-rich            Low_complexity            1     42     (0)   111  
   16   22.7  0.0  0.0  chr1       597963  598003 (5595086) + A-rich            Low_complexity            1     41     (0)   111  
   20   25.6  4.0  1.3  chr1       598069  598144 (5594945) + (AAT)n            Simple_repeat             1     78     (0)   112  
   14   18.4  0.0  0.0  chr1       598602  598632 (5594457) + (GCA)n            Simple_repeat             1     31     (0)   113  
   14   11.3  7.5  2.4  chr1       599332  599371 (5593718) + (CCTC)n           Simple_repeat             1     42     (0)   114  
   13   22.6  3.6  3.6  chr1       602591  602645 (5590444) + A-rich            Low_complexity            1     55     (0)   115  
   15   10.7 10.0  0.0  chr1       604262  604308 (5588781) + (ACCT)n           Simple_repeat             1     51     (0)   116  
   24   12.2  0.0  0.0  chr1       604665  604700 (5588389) + (AG)n             Simple_repeat             1     36     (0)   117  
   14   16.6  2.3  4.7  chr1       605073  605116 (5587973) + (TACCTAG)n        Simple_repeat             1     43     (0)   118  
   15    0.0  0.0  0.0  chr1       605169  605187 (5587902) + (AGA)n            Simple_repeat             1     19     (0)   119  
   14    0.0  0.0  4.8  chr1       605344  605365 (5587724) + (CATC)n           Simple_repeat             1     21     (0)   120  
   24   21.6  0.0  0.0  chr1       605404  605457 (5587632) + (ATG)n            Simple_repeat             1     54     (0)   121  
   20    6.8  0.0  0.0  chr1       605499  605529 (5587560) + (TGTGC)n          Simple_repeat             1     31     (0)   122  
   12   24.1  0.0  0.0  chr1       606197  606230 (5586859) + A-rich            Low_complexity            1     34     (0)   123  
   23   20.6  4.0  6.1  chr1       609793  609892 (5583197) + GA-rich           Low_complexity            1     98     (0)   124  
   29   24.0  0.0  0.0  chr1       610219  610291 (5582798) + GA-rich           Low_complexity            1     73     (0)   125  
   15   12.6  0.0  0.0  chr1       617480  617506 (5575583) + (CAA)n            Simple_repeat             1     27     (0)   126  
   24   36.2  0.0  0.0  chr1       621434  621536 (5571553) + (TTCTTC)n         Simple_repeat             1    103     (0)   127  
   22   21.9  5.0  5.0  chr1       629465  629588 (5563501) + GA-rich           Low_complexity            1    124     (0)   128  
   22   11.9  0.0  0.0  chr1       630146  630182 (5562907) + (GAAT)n           Simple_repeat             1     37     (0)   129  
   15   32.1  4.7  1.1  chr1       630688  630773 (5562316) + (CTCCT)n          Simple_repeat             1     89     (0)   130  
   11   21.3  4.4  2.2  chr1       642590  642634 (5550455) + (CCAGCCTG)n       Simple_repeat             1     46     (0)   131  
   17   12.4  2.7  2.7  chr1       643988  644041 (5549048) + (CCA)n            Simple_repeat             1     54     (0)   132  
   24   24.1  0.0  0.0  chr1       645560  645622 (5547467) + (TCATCG)n         Simple_repeat             1     63     (0)   133  
   18   13.7  5.7  3.7  chr1       645646  645700 (5547389) + (CCTTCT)n         Simple_repeat             1     56     (0)   134  
   19   27.1  1.4  2.7  chr1       645746  645819 (5547270) + (ACCC)n           Simple_repeat             1     73     (0)   135  
   15   33.8  0.0  0.0  chr1       646261  646319 (5546770) + (TCT)n            Simple_repeat             1     59     (0)   136  
   17   25.5  0.0  1.9  chr1       646487  646539 (5546550) + (CGTCAT)n         Simple_repeat             1     52     (0)   137  
   17   23.3  3.5  1.7  chr1       646777  646833 (5546256) + (GGT)n            Simple_repeat             1     58     (0)   138  
   18   21.0  8.4  0.0  chr1       649573  649643 (5543446) + (ATCTCC)n         Simple_repeat             1     77     (0)   139  
   12   24.6  0.0  2.6  chr1       651757  651796 (5541293) + A-rich            Low_complexity            1     39     (0)   140  
   13    4.2  8.0  0.0  chr1       652018  652042 (5541047) + (CCT)n            Simple_repeat             1     27     (0)   141  
   16   12.0  0.0  7.7  chr1       655115  655156 (5537933) + G-rich            Low_complexity            1     39     (0)   142  
   13   17.2  5.6  8.7  chr1       658965  659035 (5534054) + GA-rich           Low_complexity            1     69     (0)   143  
   12   20.6  2.4  2.4  chr1       660189  660229 (5532860) + (TCCTCA)n         Simple_repeat             1     41     (0)   144  
   16   14.7  0.0  0.0  chr1       668955  668984 (5524105) + (AGC)n            Simple_repeat             1     30     (0)   145  
   17   26.2  1.5  3.0  chr1       669175  669241 (5523848) + (TGATCT)n         Simple_repeat             1     66     (0)   146  
   14   22.7  2.4  0.0  chr1       669327  669382 (5523707) + A-rich            Low_complexity            1     57     (0)   147  
   13    0.0  5.0  0.0  chr1       669427  669446 (5523643) + (GTAA)n           Simple_repeat             1     21     (0)   148  
   36    0.0  0.0  0.0  chr1       670046  670078 (5523011) + (TAG)n            Simple_repeat             1     33     (0)   149  
   17   14.9  2.7  0.0  chr1       670185  670221 (5522868) + (TGCA)n           Simple_repeat             1     38     (0)   150  
   13    5.3  0.0  0.0  chr1       672418  672437 (5520652) + (AGC)n            Simple_repeat             1     20     (0)   151  
  241   13.2  0.0  0.0  chr1       674145  674182 (5518907) C Gypsy-58_MLP-I    LTR/Gypsy            (1070)   4543    4506   152  
   13   23.3  0.0  0.0  chr1       687483  687517 (5505572) + (CAC)n            Simple_repeat             1     35     (0)   153  
   20   24.8  0.0  3.3  chr1       687637  687698 (5505391) + (CCA)n            Simple_repeat             1     60     (0)   154  
   17   19.3  2.0  2.0  chr1       687708  687756 (5505333) + (CTCCCA)n         Simple_repeat             1     49     (0)   155  
   21   31.5  0.0  3.4  chr1       688359  688402 (5504687) + GA-rich           Low_complexity            1     83     (0)   156  
   13   14.4  4.8  4.8  chr1       688403  688444 (5504645) + G-rich            Low_complexity            1     42     (0)   157  
   13    8.8  0.0  4.0  chr1       691723  691748 (5501341) + (ATCA)n           Simple_repeat             1     25     (0)   158  
   32    0.0  0.0  0.0  chr1       694074  694103 (5498986) + (CTG)n            Simple_repeat             1     30     (0)   159  
   17   13.2  0.0  0.0  chr1       694718  694750 (5498339) + (AGTAAC)n         Simple_repeat             1     33     (0)   160  
   93    0.0  0.0  0.0  chr1       694756  694836 (5498253) + (TAG)n            Simple_repeat             1     81     (0)   161  
   25   18.5  6.0  2.3  chr1       698865  698947 (5494142) + GA-rich           Low_complexity            1     86     (0)   162  
   15   13.6  5.4  7.3  chr1       699436  699491 (5493598) + (ACTA)n           Simple_repeat             1     55     (0)   163  
   11   25.0  3.2  4.9  chr1       699905  699966 (5493123) + (CTAATA)n         Simple_repeat             1     61     (0)   164  
   13   20.8  0.0  0.0  chr1       703312  703344 (5489745) + (GGAGGC)n         Simple_repeat             1     33     (0)   165  
   12   14.8  3.0  3.0  chr1       708152  708184 (5484905) + (GAAGTA)n         Simple_repeat             1     33     (0)   166  
   19   16.0  0.0  4.5  chr1       709466  709511 (5483578) + (AAT)n            Simple_repeat             1     44     (0)   167  
   14   32.4  2.2  3.4  chr1       709512  709555 (5483534) + A-rich            Low_complexity            1     89     (0)   168  
   13   20.9  0.0  0.0  chr1       710539  710571 (5482518) + GA-rich           Low_complexity            1     33     (0)   169  
   23    8.6  2.6  0.0  chr1       710735  710772 (5482317) + (ACAT)n           Simple_repeat             1     39     (0)   170  
   15   10.8  0.0  6.2  chr1       711017  711050 (5482039) + (CTA)n            Simple_repeat             1     32     (0)   171  
   13    9.7  0.0  0.0  chr1       713712  713733 (5479356) + (GTA)n            Simple_repeat             1     22     (0)   172  
   23    6.5  0.0  0.0  chr1       714323  714355 (5478734) + (AGC)n            Simple_repeat             1     33     (0)   173  
   34    0.0  3.0  0.0  chr1       717504  717536 (5475553) + (CA)n             Simple_repeat             1     34     (0)   174  
   14    4.9  0.0  0.0  chr1       721248  721268 (5471821) + (CTGA)n           Simple_repeat             1     21     (0)   175  
   22   27.1  0.0  1.5  chr1       721469  721545 (5471544) + (GCCT)n           Simple_repeat             1     75     (0)   176  
   16   26.4  2.0  0.0  chr1       721889  721939 (5471150) + (CAGCG)n          Simple_repeat             1     52     (0)   177  
   16    4.5  0.0  0.0  chr1       721943  721965 (5471124) + (CTCC)n           Simple_repeat             1     23     (0)   178  
   26    3.5  0.0  0.0  chr1       722012  722041 (5471048) + (CAGCT)n          Simple_repeat             1     30     (0)   179  
   15    4.1  4.0  0.0  chr1       722123  722147 (5470942) + (CAGA)n           Simple_repeat             1     26     (0)   180  
   14   12.7  0.0  0.0  chr1       723478  723503 (5469586) + (GCT)n            Simple_repeat             1     26     (0)   181  
   18   20.6  1.2  9.5  chr1       739790  739869 (5453220) + (CCAT)n           Simple_repeat             1     74     (0)   182  
   15   16.4  0.0  2.9  chr1       744923  744958 (5448131) + (CTCCC)n          Simple_repeat             1     35     (0)   183  
   14   22.9  0.0  2.4  chr1       745215  745257 (5447832) + GA-rich           Low_complexity            1     42     (0)   184  
   34    0.0  0.0  0.0  chr1       745531  745561 (5447528) + (AGT)n            Simple_repeat             1     31     (0)   185  
   14   23.6  3.1  3.1  chr1       758329  758388 (5434701) + (CATCTT)n         Simple_repeat             1     60     (0)   186  
   31    0.0  0.0  0.0  chr1       758389  758417 (5434672) + (CAACAC)n         Simple_repeat             1     29     (0)   187  
   12   13.7  0.0  0.0  chr1       759230  759253 (5433836) + (GGC)n            Simple_repeat             1     24     (0)   188  
   16   19.9  4.3  0.0  chr1       759879  759933 (5433156) + A-rich            Low_complexity            1     57     (0)   189  
   15   13.7  0.0  0.0  chr1       764308  764331 (5428758) + (T)n              Simple_repeat             1     24     (0)   190  
   17    3.9  3.7  0.0  chr1       774761  774787 (5418302) + (ATTG)n           Simple_repeat             1     28     (0)   191  
   17   26.8  1.6  1.6  chr1       777930  777993 (5415096) + (CTCAAC)n         Simple_repeat             1     64     (0)   192  
   16   33.1  2.9  2.9  chr1       777968  778070 (5415019) + (ACC)n            Simple_repeat             1    103     (0)   193 *
   12    5.6  0.0  0.0  chr1       778437  778455 (5414634) + (GAG)n            Simple_repeat             1     19     (0)   194  
   17   17.8  4.4  0.0  chr1       783129  783173 (5409916) + (CTCTC)n          Simple_repeat             1     47     (0)   195  
   13    8.5  4.0  0.0  chr1       784712  784736 (5408353) + (ATT)n            Simple_repeat             1     26     (0)   196  
   36    5.8  1.7  3.5  chr1       784817  784875 (5408214) + (CCCACT)n         Simple_repeat             1     58     (0)   197  
   14    4.9  0.0  0.0  chr1       785114  785134 (5407955) + (CAG)n            Simple_repeat             1     21     (0)   198  
   13   25.6  0.0  0.0  chr1       785280  785316 (5407773) + GA-rich           Low_complexity            1     37     (0)   199  
   21    6.8  0.0  0.0  chr1       785361  785391 (5407698) + (TTGA)n           Simple_repeat             1     31     (0)   200  
   13   18.9  0.0  0.0  chr1       788831  788860 (5404229) + (TGG)n            Simple_repeat             1     30     (0)   201  
   11   19.6  3.9  5.9  chr1       792485  792536 (5400553) + (TTTGATC)n        Simple_repeat             1     51     (0)   202  
   15   14.2  0.0  3.1  chr1       794479  794511 (5398578) + (CTT)n            Simple_repeat             1     32     (0)   203  
   13   14.7  0.0  3.2  chr1       794691  794722 (5398367) + (AGTTAC)n         Simple_repeat             1     31     (0)   204  
   15   31.6  2.9  0.0  chr1       795542  795611 (5397478) + G-rich            Low_complexity            1     72     (0)   205  
   13   15.5  0.0  3.3  chr1       796836  796866 (5396223) + GA-rich           Low_complexity            1     30     (0)   206  
   12   21.7  0.0  0.0  chr1       797273  797304 (5395785) + (TCCTCC)n         Simple_repeat             1     32     (0)   207  
   14    9.6  0.0  0.0  chr1       799350  799372 (5393717) + (TCT)n            Simple_repeat             1     23     (0)   208  
  242   19.6  0.0  0.0  chr1       800818  800863 (5392226) C Gypsy-20_SCH-I    LTR/Gypsy           (11337)   1472    1427   209  
   24   25.9  2.0  5.2  chr1       820097  820209 (5372880) + G-rich            Low_complexity            1    109     (0)   210  
   16   17.0  0.0  0.0  chr1       820349  820381 (5372708) + GA-rich           Low_complexity            1     33     (0)   211  
   12   10.3  6.1  2.9  chr1       820516  820548 (5372541) + A-rich            Low_complexity            1     34     (0)   212  
   26   21.6  0.0  0.0  chr1       820553  820611 (5372478) + (AACT)n           Simple_repeat             1     59     (0)   213  
   26   16.1  7.2  0.0  chr1       821347  821415 (5371674) + (TGTC)n           Simple_repeat             1     74     (0)   214  
   26    0.0  0.0  0.0  chr1       821524  821548 (5371541) + (TGCT)n           Simple_repeat             1     25     (0)   215  
   14   16.8  0.0  9.1  chr1       823351  823398 (5369691) + GA-rich           Low_complexity            1     44     (0)   216  
   12   19.3  2.1  6.7  chr1       823418  823464 (5369625) + (ACACC)n          Simple_repeat             1     45     (0)   217  
   12    9.7  0.0  0.0  chr1       824581  824602 (5368487) + (TAAC)n           Simple_repeat             1     22     (0)   218  
   16   13.7  0.0  3.0  chr1       824672  824705 (5368384) + (TAGT)n           Simple_repeat             1     33     (0)   219  
   18    8.7  0.0  0.0  chr1       827779  827803 (5365286) + (TG)n             Simple_repeat             1     25     (0)   220  
   21   10.2  0.0  8.5  chr1       828777  828827 (5364262) + A-rich            Low_complexity            1     47     (0)   221  
   14    9.3  0.0  0.0  chr1       829220  829242 (5363847) + (TGC)n            Simple_repeat             1     23     (0)   222  
   16    0.0  0.0  0.0  chr1       830271  830288 (5362801) + (T)n              Simple_repeat             1     18     (0)   223  
   14    5.0  0.0  0.0  chr1       830548  830568 (5362521) + (AAAG)n           Simple_repeat             1     21     (0)   224  
   25   24.0  2.2  3.4  chr1       831106  831194 (5361895) + A-rich            Low_complexity            1     88     (0)   225  
   17   23.7  7.2  0.0  chr1       831895  831963 (5361126) + (AAT)n            Simple_repeat             1     74     (0)   226  
   17   31.0  0.0  1.6  chr1       832195  832259 (5360830) + (TAC)n            Simple_repeat             1     64     (0)   227  
   13   13.7  0.0  0.0  chr1       833083  833107 (5359982) + (CCT)n            Simple_repeat             1     25     (0)   228  
   12   16.0  0.0  3.5  chr1       833262  833291 (5359798) + (CCGCT)n          Simple_repeat             1     29     (0)   229  
   15   16.1  0.0  0.0  chr1       835634  835662 (5357427) + (CAG)n            Simple_repeat             1     29     (0)   230  
   21   15.8  0.0  0.0  chr1       835663  835674 (5357415) + (ACAGCA)n         Simple_repeat             2     42     (0)   231  
   23   20.1  0.0  1.1  chr1       836586  836642 (5356447) + A-rich            Low_complexity            1     56     (0)   232  
   14    3.7  6.7  3.2  chr1       836783  836812 (5356277) + (CATATC)n         Simple_repeat             1     31     (0)   233  
   14   14.5  5.0  2.4  chr1       837146  837185 (5355904) + (GATT)n           Simple_repeat             1     41     (0)   234  
   16    0.0  0.0  0.0  chr1       839375  839395 (5353694) + (GATT)n           Simple_repeat             1     21     (0)   235  
   18   23.3  0.0  0.0  chr1       839448  839492 (5353597) + (GAT)n            Simple_repeat             1     45     (0)   236  
   26    0.0  0.0  0.0  chr1       840147  840171 (5352918) + (AACACC)n         Simple_repeat             1     25     (0)   237  
   12    0.0  0.0  5.3  chr1       840504  840523 (5352566) + (TCT)n            Simple_repeat             1     19     (0)   238  
   12   19.9  0.0  0.0  chr1       840551  840579 (5352510) + (ACCTG)n          Simple_repeat             1     29     (0)   239  
   17   10.0  0.0  3.0  chr1       844211  844244 (5348845) + (ATTTGA)n         Simple_repeat             1     33     (0)   240  
   14   11.8  8.1  0.0  chr1       847410  847446 (5345643) + (GATGAG)n         Simple_repeat             1     40     (0)   241  
   16   10.5  3.2  0.0  chr1       847562  847615 (5345474) + (CTTT)n           Simple_repeat             1     55     (0)   242  
   32    0.0  0.0  0.0  chr1       856561  856590 (5336499) + (TGC)n            Simple_repeat             1     30     (0)   243  
  234   15.9  0.0  0.0  chr1       862716  862759 (5330330) + EnSpm-3_PGr       DNA/CMC-EnSpm          2858   2901 (11746)   244  
   16   24.1  1.7  3.5  chr1       864415  864472 (5328617) + (GAAGAC)n         Simple_repeat             1     57     (0)   245  
   13    4.2  8.0  0.0  chr1       871237  871261 (5321828) + (ACA)n            Simple_repeat             1     27     (0)   246  
   19   26.6  0.0  0.0  chr1       884350  884403 (5308686) + (CCA)n            Simple_repeat             1     54     (0)   247  
   14   36.1  1.3  1.3  chr1       886032  886110 (5306979) + (TGG)n            Simple_repeat             1     79     (0)   248  
  249   25.9  0.0  0.0  chr1       894962  895019 (5298070) + Tad1-5_TMe        LINE/Tad1              2784   2841  (3911)   249  
   18    7.0  3.3  0.0  chr1       899815  899844 (5293245) + (AGC)n            Simple_repeat             1     31     (0)   250  
   32    2.9  0.0  0.0  chr1       903679  903713 (5289376) + (AAATAGG)n        Simple_repeat             1     35     (0)   251  
   34   32.1  1.4  2.0  chr1       906115  906262 (5286827) + (TCT)n            Simple_repeat             1    147     (0)   252  
   19   35.0  1.2  0.0  chr1       906190  906275 (5286814) + (TGC)n            Simple_repeat             1     87     (0)   253 *
   22    9.7  0.0  0.0  chr1       912744  912777 (5280312) + (ACA)n            Simple_repeat             1     34     (0)   254  
   24    8.7  0.0  0.0  chr1       912879  912915 (5280174) + (CAC)n            Simple_repeat             1     37     (0)   255  
   14   15.4  5.6  0.0  chr1       921552  921587 (5271502) + (ACGT)n           Simple_repeat             1     38     (0)   256  
   16   12.8  0.0  5.6  chr1       921792  921829 (5271260) + (CTCA)n           Simple_repeat             1     36     (0)   257  
   12   15.8  0.0  3.5  chr1       922101  922130 (5270959) + (GTT)n            Simple_repeat             1     29     (0)   258  
   15    8.8  0.0  0.0  chr1       922800  922823 (5270266) + (CCA)n            Simple_repeat             1     24     (0)   259  
   14   11.5  0.0  3.5  chr1       924765  924794 (5268295) + (CGTCT)n          Simple_repeat             1     29     (0)   260  
   38    0.0  2.6  0.0  chr1       924982  925020 (5268069) + (TTGCT)n          Simple_repeat             1     40     (0)   261  
   22   19.1  1.5  6.2  chr1       925141  925208 (5267881) + (TCT)n            Simple_repeat             1     65     (0)   262  
   19   19.1  6.5  5.4  chr1       926987  927018 (5266071) + (CTCTT)n          Simple_repeat             1     44    (49)   263  
   12   12.2  3.7  0.0  chr1       927019  927045 (5266044) + (CTTC)n           Simple_repeat             1     28     (0)   264  
   19   19.1  6.5  5.4  chr1       927046  927078 (5266011) + (CTCTT)n          Simple_repeat            45     93     (0)   263  
   13    3.7 10.7  0.0  chr1       927134  927161 (5265928) + (CATA)n           Simple_repeat             1     31     (0)   265  
   20   13.7  0.0  0.0  chr1       927337  927368 (5265721) + (A)n              Simple_repeat             1     32     (0)   266  
   17   10.7  7.5  0.0  chr1       927813  927852 (5265237) + (TATGG)n          Simple_repeat             1     43     (0)   267  
   25   11.0  4.1  0.0  chr1       927987  928035 (5265054) + A-rich            Low_complexity            1     51     (0)   268  
   16    7.2  3.2  3.2  chr1       928040  928070 (5265019) + (AGT)n            Simple_repeat             1     31     (0)   269  
   16   14.2  5.1  0.0  chr1       928100  928138 (5264951) + (TCTTCTC)n        Simple_repeat             1     41     (0)   270  
   15   19.7  0.0  0.0  chr1       933358  933386 (5259703) + A-rich            Low_complexity            1     29     (0)   271  
   15   14.2  0.0  3.1  chr1       934630  934676 (5258413) + (GTAG)n           Simple_repeat             1     45     (0)   272  
   19    4.0  0.0  0.0  chr1       935186  935211 (5257878) + (TTA)n            Simple_repeat             1     26     (0)   273  
   38    4.7  0.0  0.0  chr1       935221  935264 (5257825) + (TGG)n            Simple_repeat             1     44     (0)   274  
   14   12.5  0.0  0.0  chr1       935538  935595 (5257494) + (GGAT)n           Simple_repeat             1     58     (0)   275  
   18    7.5  0.0  0.0  chr1       935609  935636 (5257453) + (TGTGT)n          Simple_repeat             1     28     (0)   276  
   13   26.5  5.8  1.4  chr1       937869  937937 (5255152) + GA-rich           Low_complexity            1     72     (0)   277  
   16    9.3  0.0  0.0  chr1       938410  938432 (5254657) + (CT)n             Simple_repeat             1     23     (0)   278  
   16    5.3  9.3  4.4  chr1       948776  948818 (5244271) + (CAAGT)n          Simple_repeat             1     45     (0)   279  
   15    7.7  0.0  6.7  chr1       954201  954232 (5238857) + (AGAA)n           Simple_repeat             1     30     (0)   280  
   15   20.1  0.0  0.0  chr1       954295  954328 (5238761) + (ATC)n            Simple_repeat             1     34     (0)   281  
   12   13.2  5.7  2.8  chr1       954642  954676 (5238413) + GA-rich           Low_complexity            1     36     (0)   282  
   20    6.7  0.0  3.0  chr1       955174  955207 (5237882) + (ATCT)n           Simple_repeat             1     33     (0)   283  
   23   12.4  2.3  0.0  chr1       955661  955704 (5237385) + (TATG)n           Simple_repeat             1     45     (0)   284  
   17   11.2  0.0  0.0  chr1       963232  963260 (5229829) + (GTTA)n           Simple_repeat             1     29     (0)   285  
   15   14.7  0.0  0.0  chr1       963508  963537 (5229552) + (TTGTT)n          Simple_repeat             1     30     (0)   286  
   12   16.7  4.5  4.5  chr1       964679  964722 (5228367) + (TCTGG)n          Simple_repeat             1     44     (0)   287  
   17   27.1  0.0  0.0  chr1       965094  965143 (5227946) + GA-rich           Low_complexity            1     50     (0)   288  
   12   25.6  0.0  0.0  chr1       965498  965531 (5227558) + (TTCTT)n          Simple_repeat             1     34     (0)   289  
   16    8.2  0.0  0.0  chr1       965655  965680 (5227409) + (AGCAA)n          Simple_repeat             1     26     (0)   290  
   28   17.8  0.0  0.0  chr1       966003  966059 (5227030) + (ATTATT)n         Simple_repeat             1     57     (0)   291  
   24   20.7  1.4  4.2  chr1       966088  966160 (5226929) + (CTCTTC)n         Simple_repeat             1     71     (0)   292  
   16   17.4  5.4  9.0  chr1       966140  966231 (5226858) + (TCTTGT)n         Simple_repeat             1     89     (0)   293 *
   13   26.3  0.0  2.2  chr1       966295  966341 (5226748) + (CTCCCCG)n        Simple_repeat             1     46     (0)   294  
   17   22.3  0.0  7.1  chr1       966394  966453 (5226636) + (GCT)n            Simple_repeat             1     56     (0)   295  
   21   21.6  3.0  1.5  chr1       966455  966520 (5226569) + (TCTTCCC)n        Simple_repeat             1     67     (0)   296  
   17   20.5  0.0  0.0  chr1       966918  966951 (5226138) + A-rich            Low_complexity            1     34     (0)   297  
   14    8.5  0.0  3.9  chr1       972270  972296 (5220793) + (GTGA)n           Simple_repeat             1     26     (0)   298  
   16   17.8  4.6  6.2  chr1       972585  972649 (5220440) + (GTGTG)n          Simple_repeat             1     64     (0)   299  
   21    3.3  3.2  0.0  chr1       972674  972704 (5220385) + (TAAC)n           Simple_repeat             1     32     (0)   300  
   13   11.1  3.2  3.2  chr1       972880  972910 (5220179) + A-rich            Low_complexity            1     31     (0)   301  
   19   16.8  4.3  0.0  chr1       976276  976322 (5216767) + (CATAAG)n         Simple_repeat             1     49     (0)   302  
   13   18.1  3.0  0.0  chr1       976532  976564 (5216525) + (CCAT)n           Simple_repeat             1     34     (0)   303  
   13    8.5  4.0  0.0  chr1       976794  976818 (5216271) + (TGTA)n           Simple_repeat             1     26     (0)   304  
   13   15.5  2.5  5.1  chr1       981674  981713 (5211376) + (CAAT)n           Simple_repeat             1     39     (0)   305  
   13    4.0  7.7  0.0  chr1       981698  981723 (5211366) + (CAAAG)n          Simple_repeat             1     28     (0)   306  
   14    9.6  0.0  0.0  chr1       982686  982708 (5210381) + (TCA)n            Simple_repeat             1     23     (0)   307  
   15   13.7  0.0  3.0  chr1       982874  982907 (5210182) + (TTTGA)n          Simple_repeat             1     33     (0)   308  
   15    4.8  0.0  0.0  chr1       983079  983100 (5209989) + (TGT)n            Simple_repeat             1     22     (0)   309  
   14   11.5  0.0  3.5  chr1       983118  983147 (5209942) + (TAGT)n           Simple_repeat             1     29     (0)   310  
   17   20.9  2.3  0.0  chr1       983349  983392 (5209697) + (ATG)n            Simple_repeat             1     45     (0)   311  
   14    9.3  0.0  0.0  chr1       991841  991863 (5201226) + (TCT)n            Simple_repeat             1     23     (0)   312  
   16    0.0  0.0  0.0  chr1       993047  993067 (5200022) + (CATA)n           Simple_repeat             1     21     (0)   313  
   14    5.0  0.0  0.0  chr1       995662  995682 (5197407) + (GGAT)n           Simple_repeat             1     21     (0)   314  
   16   14.5  5.3  0.0  chr1       996591  996628 (5196461) + (CAT)n            Simple_repeat             1     40     (0)   315  
   15   25.4  3.1  3.1  chr1       996629  996654 (5196435) + (CCATCA)n         Simple_repeat             2     65     (0)   316  
   13   35.5  0.0  0.0  chr1      1001865 1001921 (5191168) + GA-rich           Low_complexity            1     57     (0)   317  
   18   19.5  2.0  2.0  chr1      1009571 1009619 (5183470) + GA-rich           Low_complexity            1     49     (0)   318  
   12   14.0  6.2  0.0  chr1      1009772 1009803 (5183286) + (TCTTTT)n         Simple_repeat             1     34     (0)   319  
   12   17.0  0.0  5.7  chr1      1010753 1010789 (5182300) + (CTGGAC)n         Simple_repeat             1     35     (0)   320  
   16   19.9  0.0  0.0  chr1      1012765 1012799 (5180290) + (CTC)n            Simple_repeat             1     35     (0)   321  
   14    4.1  0.0 10.7  chr1      1012938 1012968 (5180121) + (CAC)n            Simple_repeat             1     28     (0)   322  
   18    5.8  5.0  5.0  chr1      1013228 1013267 (5179822) + (TCT)n            Simple_repeat             1     40     (0)   323  
   17   29.7  0.0  1.6  chr1      1013268 1013330 (5179759) + G-rich            Low_complexity            1     62     (0)   324  
   19   16.8  0.0  0.0  chr1      1013391 1013430 (5179659) + G-rich            Low_complexity            1     40     (0)   324  
   13   17.2  4.9  2.4  chr1      1016752 1016792 (5176297) + (ACT)n            Simple_repeat             1     42     (0)   325  
   21   23.2  0.0  0.0  chr1      1028125 1028170 (5164919) + (CA)n             Simple_repeat             1     46     (0)   326  
   13   21.8  0.0  0.0  chr1      1028227 1028259 (5164830) + A-rich            Low_complexity            1     33     (0)   327  
   15    7.7  0.0  6.7  chr1      1028528 1028559 (5164530) + (GGAGG)n          Simple_repeat             1     30     (0)   328  
   18   32.0  1.4  0.0  chr1      1028717 1028789 (5164300) + GA-rich           Low_complexity            1     74     (0)   329  
   49    5.5  0.0  0.0  chr1      1028932 1028989 (5164100) + (CTG)n            Simple_repeat             1     58     (0)   330  
   14   26.0  1.9  1.9  chr1      1029487 1029538 (5163551) + (ACTA)n           Simple_repeat             1     52     (0)   331  
   12   22.8  5.7  1.8  chr1      1029735 1029787 (5163302) + (TCCTTTA)n        Simple_repeat             1     55     (0)   332  
   16   13.3  7.3  0.0  chr1      1031581 1031621 (5161468) + A-rich            Low_complexity            1     44     (0)   333  
   56   21.7  0.0  0.8  chr1      1031673 1031792 (5161297) + (CT)n             Simple_repeat             1    119     (0)   334  
   20    0.0 13.2  0.0  chr1      1032220 1032227 (5160862) + (CCCTCTCT)n       Simple_repeat             1     41     (0)   335  
   21    3.7  3.6  0.0  chr1      1032228 1032255 (5160834) + (CT)n             Simple_repeat             1     29     (0)   336  
   18    8.5  0.0  0.0  chr1      1034655 1034679 (5158410) + (A)n              Simple_repeat             1     25     (0)   337  
   13    3.9  3.3  6.9  chr1      1034966 1034995 (5158094) + (CTAT)n           Simple_repeat             1     29     (0)   338  
   15   20.4  0.0  0.0  chr1      1035056 1035100 (5157989) + (T)n              Simple_repeat             1     45     (0)   339  
   24   24.9  0.0  1.5  chr1      1035185 1035252 (5157837) + (ACCT)n           Simple_repeat             1     67     (0)   340  
   48   24.3  3.8  5.3  chr1      1035606 1035816 (5157273) + GA-rich           Low_complexity            1    208     (0)   341  
   32    0.0  0.0  0.0  chr1      1035833 1035862 (5157227) + (AGAAGG)n         Simple_repeat             1     30     (0)   342  
   19   20.1  2.2  0.0  chr1      1035931 1035976 (5157113) + GA-rich           Low_complexity            1     47     (0)   343  
   17   22.8  0.0  0.0  chr1      1037918 1037953 (5155136) + A-rich            Low_complexity            1     36     (0)   344  
   40   31.7  1.8  4.5  chr1      1045986 1046047 (5147042) + G-rich            Low_complexity            1     70   (151)   345  
   20   12.6  0.0  0.0  chr1      1046048 1046082 (5147007) + (GGT)n            Simple_repeat             1     35     (0)   346  
   40   31.7  1.8  4.5  chr1      1046083 1046212 (5146877) + G-rich            Low_complexity           71    221     (0)   345  
   21   12.2  0.0  0.0  chr1      1046354 1046390 (5146699) + (TTCCTT)n         Simple_repeat             1     37     (0)   347  
   15   15.0  6.5  2.1  chr1      1046394 1046439 (5146650) + (CATC)n           Simple_repeat             1     48     (0)   348  
   12   19.5  1.5 11.7  chr1      1046440 1046455 (5146634) + (TCA)n            Simple_repeat             5     60     (0)   349  
   18   19.1  1.6  6.9  chr1      1046713 1046773 (5146316) + (CCT)n            Simple_repeat             1     58     (0)   350  
   17    0.0  0.0  7.4  chr1      1047214 1047242 (5145847) + (TGTA)n           Simple_repeat             1     27     (0)   351  
   16   11.7  0.0  0.0  chr1      1047254 1047281 (5145808) + (GGT)n            Simple_repeat             1     28     (0)   352  
   14    4.9  0.0  0.0  chr1      1047566 1047586 (5145503) + (CTAT)n           Simple_repeat             1     21     (0)   353  
   18   14.6  1.9  6.0  chr1      1056530 1056581 (5136508) + (GGATTG)n         Simple_repeat             1     50     (0)   354  
   14   13.4  2.9  2.9  chr1      1057433 1057467 (5135622) + G-rich            Low_complexity            1     35     (0)   355  
   13   20.8  0.0  0.0  chr1      1065043 1065075 (5128014) + (TCGCCC)n         Simple_repeat             1     33     (0)   356  
   11   27.6  1.6  5.0  chr1      1066228 1066289 (5126800) + (AGGTGG)n         Simple_repeat             1     60     (0)   357  
   16    4.0  3.9  0.0  chr1      1066613 1066638 (5126451) + (TACA)n           Simple_repeat             1     27     (0)   358  
   16   14.7  0.0  0.0  chr1      1074958 1074987 (5118102) + (CTG)n            Simple_repeat             1     30     (0)   359  
   20   14.4  0.0  0.0  chr1      1078067 1078098 (5114991) + (A)n              Simple_repeat             1     32     (0)   360  
   13   25.2  1.8  3.7  chr1      1078156 1078210 (5114879) + A-rich            Low_complexity            1     54     (0)   361  
   12   13.9  0.0  0.0  chr1      1080293 1080316 (5112773) + (GGAG)n           Simple_repeat             1     24     (0)   362  
   16   10.0  2.9  2.9  chr1      1084972 1085005 (5108084) + (TCC)n            Simple_repeat             1     34     (0)   363  
   15   11.8  5.1  2.5  chr1      1085948 1085986 (5107103) + (GTGTTGT)n        Simple_repeat             1     40     (0)   364  
   17   21.1  0.0  0.0  chr1      1087464 1087502 (5105587) + (GCA)n            Simple_repeat             1     39     (0)   365  
   41    0.0  0.0  0.0  chr1      1089880 1089914 (5103175) + (AC)n             Simple_repeat             1     35     (0)   366  
   23    7.0  0.0  0.0  chr1      1090604 1090633 (5102456) + (CT)n             Simple_repeat             1     30     (0)   367  
   35    5.0  0.0  0.0  chr1      1092913 1092953 (5100136) + (TCT)n            Simple_repeat             1     41     (0)   368  
   15   13.2  2.9  2.9  chr1      1093097 1093131 (5099958) + (CTG)n            Simple_repeat             1     35     (0)   369  
   15    4.3  4.2  0.0  chr1      1093420 1093443 (5099646) + (AGT)n            Simple_repeat             1     25     (0)   370  
   16   20.7  0.0  0.0  chr1      1094082 1094097 (5098992) + (TGTTGC)n         Simple_repeat             1     38     (0)   371  
   18    0.0  0.0  0.0  chr1      1094098 1094119 (5098970) + (GCT)n            Simple_repeat             1     22     (0)   372  
   21   18.1  0.0  0.0  chr1      1105006 1105043 (5088046) + (T)n              Simple_repeat             1     38     (0)   373  
   17   13.7  0.0  0.0  chr1      1123683 1123716 (5069373) + (ATCAAT)n         Simple_repeat             1     34     (0)   374  
   21   16.3  0.0  2.3  chr1      1123949 1123992 (5069097) + (TCT)n            Simple_repeat             1     43     (0)   375  
   13   13.1  0.0  0.0  chr1      1126029 1126053 (5067036) + (GCT)n            Simple_repeat             1     25     (0)   376  
   18   31.4  0.0  3.7  chr1      1126056 1126139 (5066950) + (CACCGC)n         Simple_repeat             1     81     (0)   377  
   20   19.5  1.8  3.6  chr1      1126496 1126552 (5066537) + (CAG)n            Simple_repeat             1     56     (0)   378  
   22    3.2  3.1  0.0  chr1      1127773 1127804 (5065285) + (AGAC)n           Simple_repeat             1     33     (0)   379  
   14    4.0  3.6  3.6  chr1      1127970 1127997 (5065092) + (TCCCA)n          Simple_repeat             1     28     (0)   380  
   14    9.6  0.0  0.0  chr1      1128093 1128115 (5064974) + (TGC)n            Simple_repeat             1     23     (0)   381  
   11   18.2  2.4  5.0  chr1      1130032 1130072 (5063017) + (CGGCCG)n         Simple_repeat             1     40     (0)   382  
   13   22.1  4.1  2.0  chr1      1130638 1130686 (5062403) + (GCGATGA)n        Simple_repeat             1     50     (0)   383  
   29   18.9  0.0  0.0  chr1      1130824 1130884 (5062205) + (GAGCGG)n         Simple_repeat             1     61     (0)   384  
   12   13.6  2.9  2.9  chr1      1131004 1131027 (5062062) + (TGGA)n           Simple_repeat             1     24     (0)   385  
   39    0.0  0.0  0.0  chr1      1131028 1131063 (5062026) + (ATTGGAT)n        Simple_repeat             1     36     (0)   386  
   12   13.6  2.9  2.9  chr1      1131064 1131073 (5062016) + (TGGA)n           Simple_repeat             1     10     (0)   387  
   18   22.8  0.0  2.1  chr1      1139763 1139810 (5053279) + (GCG)n            Simple_repeat             1     47     (0)   388  
   11   20.5  5.1  0.0  chr1      1144768 1144806 (5048283) + (CAACACC)n        Simple_repeat             1     41     (0)   389  
   22   39.2  0.0  0.0  chr1      1152725 1152839 (5040250) + (GGCGGT)n         Simple_repeat             1    115     (0)   390  
   22   13.4  3.9  1.9  chr1      1154315 1154365 (5038724) + (CAACTA)n         Simple_repeat             1     52     (0)   391  
   13   22.6  0.0  4.7  chr1      1155741 1155785 (5037304) + (CCCTCCT)n        Simple_repeat             1     43     (0)   392  
   13   17.8  6.4  2.0  chr1      1157931 1157977 (5035112) + (CATGCAG)n        Simple_repeat             1     49     (0)   393  
   22    0.0  0.0  0.0  chr1      1158795 1158818 (5034271) + (A)n              Simple_repeat             1     24     (0)   394  
   25   16.1  4.7  1.5  chr1      1193065 1193128 (4999961) + (TCTT)n           Simple_repeat             1     66     (0)   395  
25344   23.8  0.2  0.2  chr1      1208656 1213989 (4979100) + I-4_AO            LINE/Tad1                99   5432     (2)   396  
   12    7.9  7.4  0.0  chr1      1223796 1223822 (4969267) + (ATCCC)n          Simple_repeat             1     29     (0)   397  
   15   16.4  2.9  0.0  chr1      1223870 1223903 (4969186) + (CTT)n            Simple_repeat             1     35     (0)   398  
   17    8.2  0.0  0.0  chr1      1224004 1224029 (4969060) + (CTA)n            Simple_repeat             1     26     (0)   399  
   14    7.4  6.9  0.0  chr1      1225052 1225080 (4968009) + (ACCTG)n          Simple_repeat             1     31     (0)   400  
   12   14.7  3.3  0.0  chr1      1233945 1233974 (4959115) + (GCAGCA)n         Simple_repeat             1     31     (0)   401  
   11   18.7  0.0  7.7  chr1      1235833 1235874 (4957215) + A-rich            Low_complexity            1     39     (0)   402  
   16    3.4  6.2  3.0  chr1      1236170 1236201 (4956888) + (GCAGAT)n         Simple_repeat             1     33     (0)   403  
   15   11.2  3.3  0.0  chr1      1239572 1239601 (4953488) + (AGGAAA)n         Simple_repeat             1     31     (0)   404  
   12    4.3  0.0 11.1  chr1      1239678 1239707 (4953382) + (TGTA)n           Simple_repeat             1     27     (0)   405  
   15   21.0  3.9  1.9  chr1      1239708 1239727 (4953362) + (GTGTAT)n         Simple_repeat             2     52     (0)   406  
  396   30.9  0.0  0.8  chr1      1243677 1243800 (4949289) C SINE3-2_AO        Retroposon?          (1315)   1979    1857   407  
   57    0.0  0.0  0.0  chr1      1243996 1244044 (4949045) + (CA)n             Simple_repeat             1     49     (0)   408  
   15    8.8  0.0  0.0  chr1      1247203 1247226 (4945863) + (AGC)n            Simple_repeat             1     24     (0)   409  
   14   24.0  0.0  0.0  chr1      1253786 1253824 (4939265) + (CCAGAA)n         Simple_repeat             1     39     (0)   410  
   18   14.2  5.6  7.1  chr1      1255303 1255375 (4937714) + (TCTCC)n          Simple_repeat             1     71     (0)   411  
   19   14.9  4.2  4.2  chr1      1256533 1256580 (4936509) + (CA)n             Simple_repeat             1     48     (0)   412  
   15   12.1  0.0  0.0  chr1      1257778 1257805 (4935284) + (ACAAA)n          Simple_repeat             1     28     (0)   413  
   13    3.7 10.7  0.0  chr1      1257883 1257910 (4935179) + (CTCGTC)n         Simple_repeat             1     31     (0)   414  
   13   19.5  0.0  2.8  chr1      1258059 1258095 (4934994) + G-rich            Low_complexity            1     36     (0)   415  
   29    0.0  0.0  0.0  chr1      1258163 1258190 (4934899) + (AGTAT)n          Simple_repeat             1     28     (0)   416  
   13   11.2  0.0  6.5  chr1      1265947 1265979 (4927110) + (TGTGA)n          Simple_repeat             1     31     (0)   417  
   15    8.9  0.0  0.0  chr1      1269456 1269479 (4923610) + (CCA)n            Simple_repeat             1     24     (0)   418  
   23   28.7  2.4  5.0  chr1      1269546 1269669 (4923420) + (CAC)n            Simple_repeat             1    121     (0)   419  
   15   26.4  3.0  3.0  chr1      1269758 1269824 (4923265) + (CCACCT)n         Simple_repeat             1     67     (0)   420  
   23   26.4  2.9  3.9  chr1      1270085 1270187 (4922902) + (GAGGTGG)n        Simple_repeat             1    102     (0)   421  
   22    9.2  0.0  0.0  chr1      1270817 1270851 (4922238) + (CCTCCG)n         Simple_repeat             1     35     (0)   422  
   20   19.3  0.0  0.0  chr1      1270954 1270995 (4922094) + (ACC)n            Simple_repeat             1     42     (0)   423  
   13   22.0  1.7  7.0  chr1      1285247 1285306 (4907783) + (TCCACC)n         Simple_repeat             1     57     (0)   424  
  263   19.2  1.9  0.0  chr1      1288640 1288691 (4904398) C Gypsy-1-I_ACa     LTR/Gypsy            (1013)   5401    5349   425  
   19   20.3  0.0  0.0  chr1      1294258 1294302 (4898787) + (GCCTCC)n         Simple_repeat             1     45     (0)   426  
   13   31.5  0.0  3.3  chr1      1294303 1294319 (4898770) + (GCC)n            Simple_repeat             1     60     (0)   427  
  277   16.4  5.3  3.5  chr1      1297445 1297501 (4895588) C I-5_AO            LINE/Tad1?             (10)   5476    5419   428  
   13   23.2  0.0  2.4  chr1      1298187 1298228 (4894861) + (CTCGTT)n         Simple_repeat             1     41     (0)   429  
   18   17.3  0.0  0.0  chr1      1307303 1307341 (4885748) + (TTTTCT)n         Simple_repeat             1     39     (0)   430  
   19   20.6  3.3  3.3  chr1      1307558 1307618 (4885471) + (TCGA)n           Simple_repeat             1     61     (0)   431  
   19   23.2  1.9  0.0  chr1      1307991 1308042 (4885047) + (CATGA)n          Simple_repeat             1     53     (0)   432  
   17   36.9  0.0  3.1  chr1      1310812 1310910 (4882179) + (GTA)n            Simple_repeat             1     96     (0)   433  
   11   31.4  1.5  3.1  chr1      1319654 1319719 (4873370) + (CACATC)n         Simple_repeat             1     65     (0)   434  
   16    0.0  0.0  0.0  chr1      1319753 1319770 (4873319) + (C)n              Simple_repeat             1     18     (0)   435  
   23   14.5  0.0  0.0  chr1      1347569 1347606 (4845483) + (T)n              Simple_repeat             1     38     (0)   436  
   13   19.5  0.0  2.8  chr1      1352390 1352426 (4840663) + (GGACACC)n        Simple_repeat             1     36     (0)   437  
   13   12.2  8.3  4.0  chr1      1354129 1354176 (4838913) + (TAATA)n          Simple_repeat             1     50     (0)   438  
  255   17.1  0.0  0.0  chr1      1354179 1354219 (4838870) C Gypsy1-LTR_AO     LTR/Gypsy              (12)    309     269   439  
   18   22.7  1.9  1.9  chr1      1354359 1354411 (4838678) + (TTA)n            Simple_repeat             1     53     (0)   440  
   13   23.3  0.0  0.0  chr1      1354995 1355033 (4838056) + (TCC)n            Simple_repeat             1     39     (0)   441  
   21   18.4  0.0  0.0  chr1      1355060 1355102 (4837987) + (GTA)n            Simple_repeat             1     43     (0)   442  
   37   40.1  0.4  1.7  chr1      1372153 1372388 (4820701) + (GGCTCC)n         Simple_repeat             1    233     (0)   443  
   14   14.4  3.2  0.0  chr1      1387819 1387849 (4805240) + (GTT)n            Simple_repeat             1     32     (0)   444  
  234   30.5  3.7  3.7  chr1      1416692 1416800 (4776289) C I-4_AO            LINE/Tad1             (123)   5311    5203   445  
   23   26.0  4.4  1.1  chr1      1419307 1419396 (4773693) + (ATAATAA)n        Simple_repeat             1     93     (0)   446  
   13   14.1  0.0  6.1  chr1      1425444 1425478 (4767611) + (CCCTGA)n         Simple_repeat             1     33     (0)   447  
   12   13.2  5.7  2.8  chr1      1426760 1426794 (4766295) + (CACCT)n          Simple_repeat             1     36     (0)   448  
   13   13.7  0.0  0.0  chr1      1427004 1427028 (4766061) + (CTC)n            Simple_repeat             1     25     (0)   449  
   13   31.5  0.0  1.8  chr1      1427558 1427614 (4765475) + GA-rich           Low_complexity            1     56     (0)   450  
   12   14.4  0.0  0.0  chr1      1429867 1429890 (4763199) + (TCA)n            Simple_repeat             1     24     (0)   451  
  227   34.1  0.0  1.2  chr1      1438830 1438912 (4754177) + Copia-4_TMe-I     LTR/Copia              1144   1225  (3607)   452  
   13    7.3  6.5  3.1  chr1      1439234 1439264 (4753825) + (ACACT)n          Simple_repeat             1     32     (0)   453  
   13   16.2  4.4  4.4  chr1      1442553 1442597 (4750492) + (TGTC)n           Simple_repeat             1     45     (0)   454  
   19    4.0  0.0  0.0  chr1      1450500 1450525 (4742564) + (AGA)n            Simple_repeat             1     26     (0)   455  
  245   34.1  0.0  1.2  chr1      1451232 1451314 (4741775) + Copia-4_TMe-I     LTR/Copia              1144   1225  (3607)   456  
   73   22.2  0.6  0.6  chr1      1458663 1458831 (4734258) + (CAGCTC)n         Simple_repeat             1    169     (0)   457  
   13   25.5  0.0  0.0  chr1      1458828 1458864 (4734225) + (CGC)n            Simple_repeat             1     37     (0)   458 *
   21   26.3  0.0  1.6  chr1      1458896 1458960 (4734129) + (CCTCCG)n         Simple_repeat             1     64     (0)   459  
   13   13.1  0.0  0.0  chr1      1464785 1464809 (4728280) + (AAG)n            Simple_repeat             1     25     (0)   460  
   14   12.7  8.9  2.1  chr1      1469735 1469779 (4723310) + (TCTAAT)n         Simple_repeat             1     48     (0)   461  
   59    0.0  0.0  0.0  chr1      1472478 1472527 (4720562) + (TG)n             Simple_repeat             1     50     (0)   462  
   12    5.6  0.0  0.0  chr1      1472713 1472731 (4720358) + (TTG)n            Simple_repeat             1     19     (0)   463  
   20   27.8  1.2  3.7  chr1      1473145 1473227 (4719862) + (CAC)n            Simple_repeat             1     81     (0)   464  
   18    0.0  0.0  0.0  chr1      1474436 1474457 (4718632) + (TGC)n            Simple_repeat             1     22     (0)   465  
   12   18.3  0.0  3.1  chr1      1475139 1475171 (4717918) + (CCTGT)n          Simple_repeat             1     32     (0)   466  
   15   14.4  0.0  0.0  chr1      1480923 1480946 (4712143) + (A)n              Simple_repeat             1     24     (0)   467  
   13    5.0  0.0  4.5  chr1      1483766 1483788 (4709301) + (CTG)n            Simple_repeat             1     22     (0)   468  
   35    7.0  0.0  0.0  chr1      1484336 1484381 (4708708) + (T)n              Simple_repeat             1     46     (0)   469  
   18   15.8  2.3  2.3  chr1      1485169 1485212 (4707877) + (CAG)n            Simple_repeat             1     44     (0)   470  
   16   18.9  0.0  2.6  chr1      1491120 1491158 (4701931) + GA-rich           Low_complexity            1     38     (0)   471  
   34   29.6  2.9  0.7  chr1      1502774 1502910 (4690179) + (GAGGAC)n         Simple_repeat             1    140     (0)   472  
   16    4.5  0.0  0.0  chr1      1510606 1510628 (4682461) + (TGA)n            Simple_repeat             1     23     (0)   473  
   19    4.0  0.0  0.0  chr1      1510702 1510727 (4682362) + (GTT)n            Simple_repeat             1     26     (0)   474  
   18    6.1  8.6  0.0  chr1      1514461 1514495 (4678594) + (GCT)n            Simple_repeat             1     38     (0)   475  
   16    8.7  0.0  0.0  chr1      1514609 1514633 (4678456) + (ACT)n            Simple_repeat             1     25     (0)   476  
   14   25.6  4.8  1.6  chr1      1517030 1517091 (4675998) + (CTT)n            Simple_repeat             1     64     (0)   477  
   22   17.5  5.2  0.0  chr1      1520976 1521033 (4672056) + (GAGTGA)n         Simple_repeat             1     61     (0)   478  
   13    0.0  0.0  0.0  chr1      1521075 1521091 (4671998) + (TGC)n            Simple_repeat             1     17     (0)   479  
   12   20.8  0.0  2.9  chr1      1528035 1528069 (4665020) + (CAA)n            Simple_repeat             1     34     (0)   480  
   16   11.7  0.0  0.0  chr1      1528136 1528163 (4664926) + (ATC)n            Simple_repeat             1     28     (0)   481  
   13   24.4  0.0  4.3  chr1      1534734 1534781 (4658308) + A-rich            Low_complexity            1     46     (0)   482  
   21   12.4  0.0  2.8  chr1      1536536 1536572 (4656517) + (TG)n             Simple_repeat             1     36     (0)   483  
   13   16.0  2.7  2.7  chr1      1537922 1537958 (4655131) + (TGACAGG)n        Simple_repeat             1     37     (0)   484  
   17   18.2  0.0  0.0  chr1      1546725 1546755 (4646334) + A-rich            Low_complexity            1     31     (0)   485  
   12   14.9  0.0  6.2  chr1      1547600 1547633 (4645456) + G-rich            Low_complexity            1     32     (0)   486  
   12   19.9  0.0  0.0  chr1      1549755 1549783 (4643306) + GA-rich           Low_complexity            1     29     (0)   487 *
   14   26.4  3.7  0.0  chr1      1549771 1549824 (4643265) + (GATGAG)n         Simple_repeat             1     56     (0)   488  
   24   13.3  1.9  3.9  chr1      1556622 1556674 (4636415) + (GTA)n            Simple_repeat             1     52     (0)   489  
   12    0.0  0.0  5.3  chr1      1563817 1563836 (4629253) + (CTA)n            Simple_repeat             1     19     (0)   490  
   38   14.9  4.8  0.0  chr1      1564500 1564582 (4628507) + A-rich            Low_complexity            1     87     (0)   491  
   20   32.0  1.6  4.2  chr1      1567657 1567777 (4625312) + (TTTTAT)n         Simple_repeat             1    118     (0)   492  
   18   31.1  1.3  2.6  chr1      1569040 1569051 (4624038) + (CCA)n            Simple_repeat             1     31    (45)   493  
   24   13.5  2.0  2.0  chr1      1569052 1569102 (4623987) + (TCATCA)n         Simple_repeat             1     51     (0)   494  
   18   31.1  1.3  2.6  chr1      1569103 1569116 (4623973) + (CCA)n            Simple_repeat            32     76     (0)   493  
   21    6.8  0.0  0.0  chr1      1571126 1571156 (4621933) + (CACT)n           Simple_repeat             1     31     (0)   495  
   12    9.3  0.0  4.2  chr1      1576553 1576577 (4616512) + (CAC)n            Simple_repeat             1     24     (0)   496  
   16    4.5  0.0  0.0  chr1      1576889 1576911 (4616178) + (TAA)n            Simple_repeat             1     23     (0)   497  
   17   11.7  5.4  0.0  chr1      1580324 1580360 (4612729) + (GGTGGA)n         Simple_repeat             1     39     (0)   498  
   25   16.5  1.8  1.8  chr1      1582820 1582875 (4610214) + (TAC)n            Simple_repeat             1     56     (0)   499  
   22   28.1  2.2  2.2  chr1      1583410 1583498 (4609591) + (ACA)n            Simple_repeat             1     89     (0)   500  
   12   18.3  0.0  3.1  chr1      1584422 1584454 (4608635) + (GACA)n           Simple_repeat             1     32     (0)   501  
   34   11.0  0.0  0.0  chr1      1590001 1590049 (4603040) + (A)n              Simple_repeat             1     49     (0)   502  
   16   17.5  0.0  0.0  chr1      1593153 1593185 (4599904) + (AGT)n            Simple_repeat             1     33     (0)   503  
   15    0.0  0.0  4.5  chr1      1593778 1593800 (4599289) + (TTCT)n           Simple_repeat             1     22     (0)   504  
   19   12.6  4.3  2.1  chr1      1593940 1593985 (4599104) + (TCTTCTC)n        Simple_repeat             1     47     (0)   505  
   21    3.6  0.0  0.0  chr1      1596027 1596055 (4597034) + (TTTC)n           Simple_repeat             1     29     (0)   506  
   12   20.4  0.0  0.0  chr1      1600007 1600035 (4593054) + GA-rich           Low_complexity            1     29     (0)   507  
   14   21.2  0.0  2.6  chr1      1613943 1613982 (4579107) + (ATCCCC)n         Simple_repeat             1     39     (0)   508  
   17   16.1  0.0  0.0  chr1      1614627 1614661 (4578428) + (GTTT)n           Simple_repeat             1     35     (0)   509  
   13   10.4  6.5  0.0  chr1      1621711 1621741 (4571348) + (CGGAGG)n         Simple_repeat             1     33     (0)   510  
   19    7.2  0.0  0.0  chr1      1623974 1624002 (4569087) + (TGAA)n           Simple_repeat             1     29     (0)   511  
   13   24.4  0.0  4.4  chr1      1626783 1626829 (4566260) + (CCCAA)n          Simple_repeat             1     45     (0)   512  
   13   13.7  6.2  0.0  chr1      1629166 1629197 (4563892) + GA-rich           Low_complexity            1     34     (0)   513  
   14   19.2  2.8  0.0  chr1      1629712 1629717 (4563372) + (TCT)n            Simple_repeat             1     36     (0)   514  
   15    3.8  3.5  3.5  chr1      1629718 1629746 (4563343) + (TTTTC)n          Simple_repeat             1     29     (0)   515  
   12    6.5  8.3  5.4  chr1      1631425 1631460 (4561629) + (ACTA)n           Simple_repeat             1     37     (0)   516  
   25   26.0  2.6  0.0  chr1      1632524 1632601 (4560488) + (ATT)n            Simple_repeat             1     80     (0)   517  
   12   35.6  1.6  0.0  chr1      1633130 1633161 (4559928) + (TCGC)n           Simple_repeat             1     65     (0)   518  
   22    6.5  0.0  0.0  chr1      1633162 1633193 (4559896) + (TGCT)n           Simple_repeat             1     32     (0)   519  
   19   19.5  5.7  2.8  chr1      1633225 1633242 (4559847) + (CCTTTTC)n        Simple_repeat             1     25    (47)   520  
   17    4.9  0.0  0.0  chr1      1633243 1633263 (4559826) + (T)n              Simple_repeat             1     21     (0)   521  
   19   19.5  5.7  2.8  chr1      1633264 1633294 (4559795) + (CCTTTTC)n        Simple_repeat            26     72     (0)   520  
   19   16.3  9.9  4.2  chr1      1633265 1633355 (4559734) + (CCTTCTC)n        Simple_repeat             1     96     (0)   522  
   21   16.0  0.0  0.0  chr1      1633685 1633719 (4559370) + A-rich            Low_complexity            1     35     (0)   523  
   16   10.7  0.0  3.2  chr1      1633945 1633987 (4559102) + (AGCAAC)n         Simple_repeat             1     41     (0)   524  
   16   17.4  0.0  4.9  chr1      1637038 1637080 (4556009) + (TCTTTC)n         Simple_repeat             1     41     (0)   525  
   22   14.2  0.0  0.0  chr1      1639585 1639623 (4553466) + (TCT)n            Simple_repeat             1     39     (0)   526  
   14   14.9  0.0  3.2  chr1      1640218 1640249 (4552840) + (ATCA)n           Simple_repeat             1     31     (0)   527  
   14   12.7  0.0  0.0  chr1      1640295 1640320 (4552769) + (ACAG)n           Simple_repeat             1     26     (0)   528  
   14   25.5  4.8  1.6  chr1      1640381 1640442 (4552647) + (CCTC)n           Simple_repeat             1     64     (0)   529  
   12    9.7  0.0  0.0  chr1      1641892 1641913 (4551176) + (TTCT)n           Simple_repeat             1     22     (0)   530  
   15   16.3  2.9  0.0  chr1      1643028 1643062 (4550027) + (GTGCT)n          Simple_repeat             1     36     (0)   531  
   20    9.7  4.2  4.2  chr1      1643136 1643183 (4549906) + (CAATGCG)n        Simple_repeat             1     48     (0)   532  
   16    4.5  0.0  0.0  chr1      1644422 1644444 (4548645) + (CAGT)n           Simple_repeat             1     23     (0)   533  
   15   12.2  0.0  0.0  chr1      1644909 1644935 (4548154) + (AGC)n            Simple_repeat             1     27     (0)   534  
   18   10.1  0.0  3.0  chr1      1644998 1645031 (4548058) + (TGT)n            Simple_repeat             1     33     (0)   535  
   13    9.7  9.1  0.0  chr1      1645056 1645088 (4548001) + (TTCCAT)n         Simple_repeat             1     36     (0)   536  
   24    4.9  4.5  2.2  chr1      1646139 1646185 (4546904) + (AAAATAG)n        Simple_repeat             1     48     (0)   537  
   16   33.9  1.1  3.3  chr1      1646584 1646677 (4546412) + (TTCCTC)n         Simple_repeat             1     92     (0)   538  
   18    7.6  0.0  0.0  chr1      1651328 1651355 (4541734) + (TTTGA)n          Simple_repeat             1     28     (0)   539  
   15   20.4  0.0  0.0  chr1      1651390 1651418 (4541671) + (T)n              Simple_repeat             1     29     (0)   540  
   26    0.0  0.0  0.0  chr1      1652036 1652060 (4541029) + (TGTA)n           Simple_repeat             1     25     (0)   541  
   16   12.4  5.7  0.0  chr1      1652256 1652290 (4540799) + (TAT)n            Simple_repeat             1     37     (0)   542  
   13   14.7  3.3  0.0  chr1      1652493 1652522 (4540567) + (AGTA)n           Simple_repeat             1     31     (0)   543  
   13   19.6  2.9  0.0  chr1      1653506 1653540 (4539549) + (CCATA)n          Simple_repeat             1     36     (0)   544  
   20   20.1  1.6  4.9  chr1      1654698 1654760 (4538329) + (TTC)n            Simple_repeat             1     61     (0)   545  
   12   21.4  2.1  4.3  chr1      1656523 1656569 (4536520) + (CTCCAA)n         Simple_repeat             1     46     (0)   546  
   19   12.4  0.0  0.0  chr1      1657009 1657043 (4536046) + (GGCAGT)n         Simple_repeat             1     35     (0)   547  
   16   12.0  8.5  2.0  chr1      1660392 1660439 (4532650) + (TCCTCG)n         Simple_repeat             1     51     (0)   548  
   11   20.1  2.9  0.0  chr1      1669073 1669106 (4523983) + (GATGAC)n         Simple_repeat             1     35     (0)   549  
   21    0.0  0.0  0.0  chr1      1676734 1676756 (4516333) + (AG)n             Simple_repeat             1     23     (0)   550  
   13   13.2  0.0  8.3  chr1      1677312 1677350 (4515739) + A-rich            Low_complexity            1     36     (0)   551  
   14   20.6  3.7  3.7  chr1      1679369 1679422 (4513667) + G-rich            Low_complexity            1     54     (0)   552  
   14   20.6  0.0  6.8  chr1      1680201 1680215 (4512874) + (TCGCTG)n         Simple_repeat             1     21    (23)   553  
   14    0.0  0.0  0.0  chr1      1680216 1680233 (4512856) + (CTG)n            Simple_repeat             1     18     (0)   554  
   14   20.6  0.0  6.8  chr1      1680234 1680247 (4512842) + (TCGCTG)n         Simple_repeat            22     44     (0)   553  
   18   24.2  0.0  0.0  chr1      1680311 1680359 (4512730) + (GTCACT)n         Simple_repeat             1     49     (0)   555  
   25   21.2  1.7  0.0  chr1      1681004 1681063 (4512026) + (CTT)n            Simple_repeat             1     61     (0)   556  
   21   32.6  1.6  4.2  chr1      1681210 1681332 (4511757) + (TCT)n            Simple_repeat             1    120     (0)   557  
   13   16.5  0.0  0.0  chr1      1681440 1681466 (4511623) + (TGT)n            Simple_repeat             1     27     (0)   558  
   13    8.0  0.0 10.0  chr1      1681949 1681981 (4511108) + (CCAT)n           Simple_repeat             1     30     (0)   559  
   12   10.0  0.0  0.0  chr1      1682149 1682170 (4510919) + (CTTT)n           Simple_repeat             1     22     (0)   560  
   15   23.4  0.0  0.0  chr1      1682203 1682242 (4510847) + (CCGCAG)n         Simple_repeat             1     40     (0)   561  
   12   15.5  3.5  0.0  chr1      1686910 1686938 (4506151) + (TCA)n            Simple_repeat             1     30     (0)   562  
   13    8.3  3.9  0.0  chr1      1691780 1691805 (4501284) + (CCTAT)n          Simple_repeat             1     27     (0)   563  
   13    8.3  4.2 11.1  chr1      1697156 1697203 (4495886) + (ACTCAC)n         Simple_repeat             1     45     (0)   564  
   14    0.0  0.0  0.0  chr1      1697760 1697777 (4495312) + (TCA)n            Simple_repeat             1     18     (0)   565  
   16   21.3  0.0  0.0  chr1      1700272 1700318 (4492771) + G-rich            Low_complexity            1     47     (0)   566  
   15   14.4  0.0  0.0  chr1      1702572 1702595 (4490494) + (A)n              Simple_repeat             1     24     (0)   567  
   19    6.3  2.9  2.9  chr1      1706953 1706987 (4486102) + (AGC)n            Simple_repeat             1     35     (0)   568  
   12    9.5  0.0  4.2  chr1      1716253 1716277 (4476812) + (TTTC)n           Simple_repeat             1     24     (0)   569  
   15   12.6  0.0  0.0  chr1      1718662 1718688 (4474401) + (GAC)n            Simple_repeat             1     27     (0)   570  
   15    7.2  0.0  9.4  chr1      1719409 1719443 (4473646) + (ATAC)n           Simple_repeat             1     32     (0)   571  
   12   13.7  0.0  0.0  chr1      1719790 1719813 (4473276) + (TGG)n            Simple_repeat             1     24     (0)   572  
   13   25.3  2.0  2.0  chr1      1720367 1720415 (4472674) + A-rich            Low_complexity            1     49     (0)   573  
   13   14.2  3.2  0.0  chr1      1724612 1724642 (4468447) + (ATGGA)n          Simple_repeat             1     32     (0)   574  
   17    4.0  0.0  3.7  chr1      1728292 1728319 (4464770) + (TCCA)n           Simple_repeat             1     27     (0)   575  
   13   21.0  8.1  1.5  chr1      1728763 1728824 (4464265) + A-rich            Low_complexity            1     66     (0)   576  
  102    0.0  0.0  0.0  chr1      1737129 1737217 (4455872) + (TGT)n            Simple_repeat             1     89     (0)   577  
   13   10.4  0.0 11.4  chr1      1737779 1737817 (4455272) + (CAT)n            Simple_repeat             1     35     (0)   578  
   13   23.3  0.0  0.0  chr1      1738323 1738357 (4454732) + (CACAG)n          Simple_repeat             1     35     (0)   579  
   13    0.0  5.0  0.0  chr1      1738381 1738400 (4454689) + (GCA)n            Simple_repeat             1     21     (0)   580  
   18    6.1  2.6  5.4  chr1      1738714 1738751 (4454338) + (TGGA)n           Simple_repeat             1     37     (0)   581  
   16   10.0  0.0  0.0  chr1      1739048 1739069 (4454020) + (A)n              Simple_repeat             1     22     (0)   582  
   12   10.8  2.9  6.1  chr1      1739070 1739080 (4454009) + A-rich            Low_complexity            2     33     (0)   583  
   17   25.4  4.4  4.4  chr1      1745916 1746006 (4447083) + (GGCAAG)n         Simple_repeat             1     91     (0)   584  
   16   22.0  0.0  0.0  chr1      1764653 1764694 (4428395) + A-rich            Low_complexity            1     42     (0)   585  
   15   23.2  1.4  7.6  chr1      1765406 1765475 (4427614) + (CCTCTC)n         Simple_repeat             1     66     (0)   586  
   15   34.8  0.0  5.3  chr1      1765476 1765501 (4427588) + (CCCT)n           Simple_repeat             5     95     (0)   587  
   15   18.8  0.0  5.0  chr1      1769009 1769055 (4424034) + (TTTTC)n          Simple_repeat             1     44     (0)   588  
   14   16.8  0.0  0.0  chr1      1770496 1770523 (4422566) + (AGC)n            Simple_repeat             1     28     (0)   589  
   16   31.8  0.0  0.0  chr1      1772764 1772821 (4420268) + (CAT)n            Simple_repeat             1     58     (0)   590  
   18    3.7  3.6  0.0  chr1      1775540 1775567 (4417522) + (CTT)n            Simple_repeat             1     29     (0)   591  
   16   14.4  2.5  2.5  chr1      1775731 1775770 (4417319) + (TGGTAT)n         Simple_repeat             1     40     (0)   592  
   17    4.1  0.0  3.9  chr1      1783327 1783353 (4409736) + (CAT)n            Simple_repeat             1     26     (0)   593  
   19   28.1  0.0  4.0  chr1      1798229 1798306 (4394783) + (TCGTGG)n         Simple_repeat             1     75     (0)   594  
   34    7.0  0.0  0.0  chr1      1798578 1798622 (4394467) + (GCTCCT)n         Simple_repeat             1     45     (0)   595  
   21   30.5  1.2  1.2  chr1      1798692 1798771 (4394318) + (GCTCCT)n         Simple_repeat             1     80     (0)   596  
   14   26.4  0.0  0.0  chr1      1802165 1802209 (4390880) + (CTTTTCC)n        Simple_repeat             1     45     (0)   597 *
   25   21.7  4.7  6.4  chr1      1802190 1802240 (4390849) + (TCCCTTCC)n       Simple_repeat             1     84    (54)   598  
   17   19.2  3.4  5.2  chr1      1802241 1802299 (4390790) + (CTC)n            Simple_repeat             1     58     (0)   599  
   25   21.7  4.7  6.4  chr1      1802300 1802330 (4390759) + (TCCCTTCC)n       Simple_repeat            85    138     (0)   598  
   13   18.4  5.4  0.0  chr1      1804713 1804749 (4388340) + (ATT)n            Simple_repeat             1     39     (0)   600  
   12   17.4  6.1  4.0  chr1      1829996 1830044 (4363045) + (AGGAGGT)n        Simple_repeat             1     50     (0)   601  
   16   28.0  2.2  5.7  chr1      1834503 1834513 (4358576) + (TCCCC)n          Simple_repeat             1     85     (0)   602  
   14   30.5  5.2  0.0  chr1      1834514 1834590 (4358499) + (CCCCTC)n         Simple_repeat             1     81     (0)   603  
   20   18.5  0.0  0.0  chr1      1839474 1839516 (4353573) + (GGAGCT)n         Simple_repeat             1     43     (0)   604  
   15   17.3  2.0  6.1  chr1      1840497 1840547 (4352542) + (AGTGA)n          Simple_repeat             1     49     (0)   605  
   12   24.4  2.6  0.0  chr1      1841678 1841716 (4351373) + G-rich            Low_complexity            1     40     (0)   606  
   19   13.9  3.9  3.9  chr1      1841751 1841801 (4351288) + (AGTC)n           Simple_repeat             1     51     (0)   607  
   44    0.0  0.0  0.0  chr1      1844145 1844182 (4348907) + (CA)n             Simple_repeat             1     38     (0)   608  
   13    8.8  7.5  4.9  chr1      1848186 1848225 (4344864) + (CAGCTG)n         Simple_repeat             1     41     (0)   609  
   12   29.2  0.0  3.9  chr1      1849102 1849155 (4343934) + G-rich            Low_complexity            1     52     (0)   610  
   23   10.7  0.0  2.4  chr1      1855501 1855542 (4337547) + (GCTGCG)n         Simple_repeat             1     41     (0)   611  
   12    5.6  0.0  0.0  chr1      1862586 1862604 (4330485) + (CAT)n            Simple_repeat             1     19     (0)   612  
   18    0.0  0.0  0.0  chr1      1863482 1863501 (4329588) + (A)n              Simple_repeat             1     20     (0)   613  
   12   10.7  2.9  6.1  chr1      1863537 1863570 (4329519) + (TGGA)n           Simple_repeat             1     33     (0)   614  
   22    6.4  0.0  0.0  chr1      1864519 1864551 (4328538) + (TCCACA)n         Simple_repeat             1     33     (0)   615  
   12   21.3  1.8  7.5  chr1      1864880 1864935 (4328154) + G-rich            Low_complexity            1     53     (0)   616  
   16   17.3  6.5  0.0  chr1      1868329 1868336 (4324753) + (GAGAGC)n         Simple_repeat             1     46     (0)   617  
   18   10.3  0.0  6.1  chr1      1868337 1868371 (4324718) + GA-rich           Low_complexity            1     33     (0)   618  
   15   14.2  4.9  2.4  chr1      1870162 1870202 (4322887) + A-rich            Low_complexity            1     42     (0)   619  
   16    7.8  0.0  3.6  chr1      1876404 1876432 (4316657) + (CAA)n            Simple_repeat             1     28     (0)   620  
   13   29.7  0.0  0.0  chr1      1877708 1877752 (4315337) + (GTC)n            Simple_repeat             1     45     (0)   621  
   14   25.1  0.0  2.3  chr1      1878772 1878815 (4314274) + (TCT)n            Simple_repeat             1     43     (0)   622  
   16   15.5  0.0  0.0  chr1      1890115 1890144 (4302945) + (CTA)n            Simple_repeat             1     30     (0)   623  
   12    9.1  4.2  0.0  chr1      1890334 1890357 (4302732) + (CTTT)n           Simple_repeat             1     25     (0)   624  
   13   27.5  2.1  0.0  chr1      1895685 1895732 (4297357) + (GTTTG)n          Simple_repeat             1     49     (0)   625  
  232   20.3  3.4  0.0  chr1      1904031 1904089 (4289000) C EnSpm-1_ROr       DNA/CMC-EnSpm         (455)   2293    2233   626  
   15    9.5  8.8  0.0  chr1      1905843 1905876 (4287213) + (TCT)n            Simple_repeat             1     37     (0)   627  
   12   15.3  3.5  0.0  chr1      1908591 1908619 (4284470) + GA-rich           Low_complexity            1     30     (0)   628  
   20   10.2  4.5  2.2  chr1      1908793 1908836 (4284253) + (ATGT)n           Simple_repeat             1     45     (0)   629  
   19    7.5  6.5  4.3  chr1      1908861 1908906 (4284183) + (TTTGC)n          Simple_repeat             1     47     (0)   630  
   22   13.0  0.0  0.0  chr1      1916023 1916056 (4277033) + (A)n              Simple_repeat             1     34     (0)   631  
   13   17.6  0.0  7.3  chr1      1916142 1916185 (4276904) + (TCCTATT)n        Simple_repeat             1     41     (0)   632  
   18   12.4  0.0  2.8  chr1      1918567 1918603 (4274486) + G-rich            Low_complexity            1     36     (0)   633  
   15    8.1  0.0  3.7  chr1      1920407 1920434 (4272655) + (TCCC)n           Simple_repeat             1     27     (0)   634  
   40    4.5  0.0  0.0  chr1      1922012 1922057 (4271032) + (T)n              Simple_repeat             1     46     (0)   635  
   14    8.8  0.0  0.0  chr1      1922355 1922378 (4270711) + (TTGA)n           Simple_repeat             1     24     (0)   636  
   15   18.9  4.8  0.0  chr1      1922701 1922742 (4270347) + (AACC)n           Simple_repeat             1     44     (0)   637  
   15    7.8  0.0  3.6  chr1      1922839 1922867 (4270222) + (CCAAC)n          Simple_repeat             1     28     (0)   638  
   13   25.6  0.0  7.3  chr1      1925290 1925348 (4267741) + A-rich            Low_complexity            1     55     (0)   639  
   15    5.5  0.0  0.0  chr1      1930549 1930567 (4262522) + (AT)n             Simple_repeat             1     19     (0)   640  
   13   16.9  0.0  0.0  chr1      1931621 1931647 (4261442) + (TGG)n            Simple_repeat             1     27     (0)   641  
   47   10.0  0.0  0.0  chr1      1932041 1932106 (4260983) + (A)n              Simple_repeat             1     66     (0)   642  
   17   27.8  0.0  0.0  chr1      1932596 1932647 (4260442) + (TGCTAG)n         Simple_repeat             1     52     (0)   643  
   41    0.0  0.0  0.0  chr1      1934747 1934781 (4258308) + (TG)n             Simple_repeat             1     35     (0)   644  
   27    0.0  0.0  0.0  chr1      1935339 1935364 (4257725) + (T)n              Simple_repeat             1     26     (0)   645  
   18    8.6  2.4  5.0  chr1      1935438 1935478 (4257611) + (TACTAG)n         Simple_repeat             1     40     (0)   646  
   17    0.0  0.0  0.0  chr1      1960800 1960818 (4232271) + (AT)n             Simple_repeat             1     19     (0)   647  
   16   16.9  0.0  0.0  chr1      1968939 1968965 (4224124) + (T)n              Simple_repeat             1     27     (0)   648  
   14    8.8  0.0  0.0  chr1      1976369 1976392 (4216697) + (AGCT)n           Simple_repeat             1     24     (0)   649  
   15   15.8  0.0  2.8  chr1      1976437 1976473 (4216616) + G-rich            Low_complexity            1     36     (0)   650  
   19   21.1  0.0  0.0  chr1      1979417 1979454 (4213635) + A-rich            Low_complexity            1     38     (0)   651  
   51    2.0  0.0  0.0  chr1      1979720 1979770 (4213319) + (CTATA)n          Simple_repeat             1     51     (0)   652  
   17    5.0  0.0  0.0  chr1      1980002 1980022 (4213067) + (A)n              Simple_repeat             1     21     (0)   653  
   11   11.9  4.8  7.3  chr1      1990705 1990746 (4202343) + (GTCGGAG)n        Simple_repeat             1     41     (0)   654  
   14   15.9  2.7  2.7  chr1      1994325 1994361 (4198728) + G-rich            Low_complexity            1     37     (0)   655  
   26   16.9  3.7  0.0  chr1      1994420 1994473 (4198616) + GA-rich           Low_complexity            1     56     (0)   656  
   18   22.1  5.6  2.7  chr1      1994502 1994573 (4198516) + (TAG)n            Simple_repeat             1     74     (0)   657  
   12   19.7  0.0  0.0  chr1      1999996 2000024 (4193065) + (TCA)n            Simple_repeat             1     29     (0)   658  
   17   13.5  0.0  0.0  chr1      2000837 2000869 (4192220) + (GACGAT)n         Simple_repeat             1     33     (0)   659  
   26    5.8  2.8  0.0  chr1      2001355 2001390 (4191699) + (AG)n             Simple_repeat             1     37     (0)   660  
   13    4.1  8.0  0.0  chr1      2002972 2002996 (4190093) + (CAGAA)n          Simple_repeat             1     27     (0)   661  
   16   23.5  2.8  5.7  chr1      2009774 2009845 (4183244) + (ACCC)n           Simple_repeat             1     70     (0)   662  
   15    0.0  4.5  0.0  chr1      2015221 2015242 (4177847) + (GCA)n            Simple_repeat             1     23     (0)   663  
   15   19.8  2.0  4.1  chr1      2015424 2015473 (4177616) + (CTTGCT)n         Simple_repeat             1     49     (0)   664  
   24   12.4  0.0  4.3  chr1      2015828 2015917 (4177172) + (CAG)n            Simple_repeat             1     86     (0)   665  
   12   10.0  0.0  0.0  chr1      2022198 2022219 (4170870) + (CTCC)n           Simple_repeat             1     22     (0)   666  
   26   11.5  0.0  4.1  chr1      2025759 2025809 (4167280) + (TAGT)n           Simple_repeat             1     49     (0)   667  
   14   10.3  3.0  3.0  chr1      2025840 2025872 (4167217) + (GCCAT)n          Simple_repeat             1     33     (0)   668  
   14    4.9  0.0  0.0  chr1      2026027 2026047 (4167042) + (AATC)n           Simple_repeat             1     21     (0)   669  
   18   18.8  4.0  6.8  chr1      2026568 2026643 (4166446) + (TTCTC)n          Simple_repeat             1     74     (0)   670  
   11    6.5  8.3  5.4  chr1      2026636 2026671 (4166418) + (TGTCTAC)n        Simple_repeat             1     37     (0)   671 *
   16   27.4  1.7  1.7  chr1      2026763 2026821 (4166268) + (ACT)n            Simple_repeat             1     59     (0)   672  
   12   26.9  5.6  2.7  chr1      2026969 2027039 (4166050) + (TATC)n           Simple_repeat             1     73     (0)   673  
   24   21.6  0.0  4.5  chr1      2029252 2029321 (4163768) + (TAGA)n           Simple_repeat             1     67     (0)   674  
   19   20.4  5.3  6.4  chr1      2029383 2029477 (4163612) + (AAGAC)n          Simple_repeat             1     94     (0)   675  
   22   29.2  3.7  1.8  chr1      2029922 2030028 (4163061) + (GTAT)n           Simple_repeat             1    109     (0)   676  
   17    4.3  0.0  0.0  chr1      2030055 2030078 (4163011) + (ACAA)n           Simple_repeat             1     24     (0)   677  
   12   19.6  2.9  0.0  chr1      2033274 2033308 (4159781) + (GATTAA)n         Simple_repeat             1     36     (0)   678  
   16   13.2  0.0  0.0  chr1      2033455 2033479 (4159610) + (A)n              Simple_repeat             1     25     (0)   679  
   16   16.8  2.4  2.4  chr1      2033555 2033596 (4159493) + A-rich            Low_complexity            1     42     (0)   680  
   13   18.8  4.5  2.2  chr1      2033714 2033757 (4159332) + (AATGGAG)n        Simple_repeat             1     45     (0)   681  
   23   24.4  0.0  4.3  chr1      2033799 2033878 (4159211) + (AGT)n            Simple_repeat             1     76     (0)   682  
   14   12.7  0.0  0.0  chr1      2033999 2034024 (4159065) + (ACG)n            Simple_repeat             1     26     (0)   683  
   14    4.8  0.0  4.3  chr1      2034512 2034535 (4158554) + (TCT)n            Simple_repeat             1     23     (0)   684  
   30    3.1  0.0  0.0  chr1      2045183 2045215 (4147874) + (CCCTCTT)n        Simple_repeat             1     33     (0)   685  
   16   30.5  0.0  0.0  chr1      2049522 2049574 (4143515) + GA-rich           Low_complexity            1     53     (0)   686  
   12   27.5  0.0  6.7  chr1      2060733 2060796 (4132293) + GA-rich           Low_complexity            1     60     (0)   687  
   16   23.3  0.0  0.0  chr1      2060938 2060972 (4132117) + A-rich            Low_complexity            1     35     (0)   688  
   21   23.5  1.6  1.6  chr1      2061265 2061326 (4131763) + GA-rich           Low_complexity            1     62     (0)   689  
   26   29.5  2.2  4.4  chr1      2061787 2061924 (4131165) + GA-rich           Low_complexity            1    135     (0)   690  
   16   24.8  2.1  0.0  chr1      2061945 2061992 (4131097) + (CTGG)n           Simple_repeat             1     49     (0)   691  
   17   11.4  5.7  5.7  chr1      2062087 2062139 (4130950) + (ACTA)n           Simple_repeat             1     53     (0)   692  
   22    6.3  0.0  0.0  chr1      2062199 2062231 (4130858) + (AAAAAG)n         Simple_repeat             1     33     (0)   693  
   12   21.6  0.0  5.0  chr1      2076669 2076710 (4116379) + (CCTCTCT)n        Simple_repeat             1     40     (0)   694  
   16    0.0  0.0  0.0  chr1      2077426 2077446 (4115643) + (GACC)n           Simple_repeat             1     21     (0)   695  
   68    0.0  0.0  0.0  chr1      2077744 2077801 (4115288) + (AG)n             Simple_repeat             1     58     (0)   696  
   12   16.8  2.8  2.8  chr1      2077846 2077881 (4115208) + (CAAGAA)n         Simple_repeat             1     36     (0)   697  
   13   13.2  6.7  4.3  chr1      2084858 2084902 (4108187) + (ATATCAA)n        Simple_repeat             1     46     (0)   698  
   19    6.1  2.8  2.8  chr1      2087172 2087207 (4105882) + (CATAC)n          Simple_repeat             1     36     (0)   699  
   18   18.7  2.3  0.0  chr1      2094219 2094262 (4098827) + (CATCAC)n         Simple_repeat             1     45     (0)   700  
   15   30.2  1.9  0.0  chr1      2094263 2094269 (4098820) + (TCA)n            Simple_repeat             2     53     (0)   701  
  180    0.0  0.0  0.0  chr1      2096796 2096950 (4096139) + (CTA)n            Simple_repeat             1    155     (0)   702  
   20    8.8  8.0  1.9  chr1      2097313 2097362 (4095727) + A-rich            Low_complexity            1     53     (0)   703  
   16   28.6  3.2  0.0  chr1      2097790 2097852 (4095237) + (GGT)n            Simple_repeat             1     65     (0)   704  
   14   21.4  5.2  3.4  chr1      2100345 2100402 (4092687) + (TCT)n            Simple_repeat             1     59     (0)   705  
   17    4.3  0.0  0.0  chr1      2102489 2102512 (4090577) + (ACC)n            Simple_repeat             1     24     (0)   706  
   15   33.3  2.0  4.1  chr1      2106956 2107054 (4086035) + GA-rich           Low_complexity            1     97     (0)   707  
   22   10.1  0.0  0.0  chr1      2107092 2107123 (4085966) + (GA)n             Simple_repeat             1     32     (0)   708  
   12   14.4  0.0  0.0  chr1      2107125 2107148 (4085941) + (TTAG)n           Simple_repeat             1     24     (0)   709  
   31    3.3  0.0  0.0  chr1      2107346 2107376 (4085713) + (GA)n             Simple_repeat             1     31     (0)   710  
   28   14.6  0.0  5.2  chr1      2107435 2107495 (4085594) + (GTA)n            Simple_repeat             1     58     (0)   711  
   14    5.0  0.0  0.0  chr1      2107562 2107582 (4085507) + (ATC)n            Simple_repeat             1     21     (0)   712  
   16    4.5  0.0  0.0  chr1      2111526 2111548 (4081541) + (TAG)n            Simple_repeat             1     23     (0)   713  
   19   19.5  4.3  4.3  chr1      2111577 2111646 (4081443) + (TATG)n           Simple_repeat             1     70     (0)   714  
   16   13.1  0.0  0.0  chr1      2112649 2112673 (4080416) + (A)n              Simple_repeat             1     25     (0)   715  
   17   30.6  2.3  3.5  chr1      2114710 2114796 (4078293) + GA-rich           Low_complexity            1     86     (0)   716  
   14   18.3  2.7  0.0  chr1      2117512 2117548 (4075541) + A-rich            Low_complexity            1     38     (0)   717  
   12   15.3  3.5  0.0  chr1      2118180 2118208 (4074881) + (CCAC)n           Simple_repeat             1     30     (0)   718  
   22   27.5  5.8  0.0  chr1      2118438 2118524 (4074565) + (CT)n             Simple_repeat             1     92     (0)   719  
   23   10.5  0.0  4.5  chr1      2118692 2118737 (4074352) + (CCCTCTT)n        Simple_repeat             1     44     (0)   720  
   16   20.4  2.8  7.3  chr1      2121670 2121741 (4071348) + (CTGCTT)n         Simple_repeat             1     68     (0)   721  
   12   21.3  4.4  2.2  chr1      2121716 2121760 (4071329) + (TTCGT)n          Simple_repeat             1     46     (0)   722 *
   15   22.0  3.0  6.2  chr1      2121877 2121906 (4071183) + (TCCT)n           Simple_repeat             1     62     (0)   723  
   15   17.4  5.9  0.0  chr1      2121907 2121940 (4071149) + (TC)n             Simple_repeat             1     36     (0)   724  
   14    8.3  4.3  9.1  chr1      2123648 2123693 (4069396) + (CTTTT)n          Simple_repeat             1     44     (0)   725  
   13   15.9  0.0  0.0  chr1      2123863 2123890 (4069199) + A-rich            Low_complexity            1     28     (0)   726  
   13   19.5  4.7  2.3  chr1      2139949 2139991 (4053098) + (CCA)n            Simple_repeat             1     44     (0)   727  
   29    0.0  0.0  0.0  chr1      2141909 2141933 (4051156) + (GA)n             Simple_repeat             1     25     (0)   728  
   13    8.1  3.6  3.6  chr1      2145698 2145725 (4047364) + (TCT)n            Simple_repeat             1     28     (0)   729  
   14    0.0  0.0  0.0  chr1      2152116 2152133 (4040956) + (AGT)n            Simple_repeat             1     18     (0)   730  
   12   17.4  0.0  5.9  chr1      2153183 2153218 (4039871) + (TTCTT)n          Simple_repeat             1     34     (0)   731  
   21    3.2  3.1  0.0  chr1      2153801 2153832 (4039257) + (CCTGC)n          Simple_repeat             1     33     (0)   732  
   26   18.1  3.1  7.6  chr1      2153833 2153893 (4039196) + (CCTC)n           Simple_repeat             4     92     (0)   733  
   15    9.8  6.1  0.0  chr1      2154107 2154139 (4038950) + GA-rich           Low_complexity            1     35     (0)   734  
   14   28.3  0.0  6.2  chr1      2155315 2155382 (4037707) + A-rich            Low_complexity            1     64     (0)   735  
   13    0.0  0.0  5.0  chr1      2155444 2155464 (4037625) + (AGT)n            Simple_repeat             1     20     (0)   736  
   13   11.4 10.5  0.0  chr1      2155465 2155478 (4037611) + (GTAA)n           Simple_repeat             4     42     (0)   737  
   13   21.0  0.0  5.0  chr1      2162637 2162678 (4030411) + (GCAAC)n          Simple_repeat             1     40     (0)   738  
   11   33.6  5.4  2.6  chr1      2164643 2164754 (4028335) + (GACGAA)n         Simple_repeat             1    115     (0)   739 *
   18   25.5  0.0  0.0  chr1      2164732 2164782 (4028307) + GA-rich           Low_complexity            1     51     (0)   740  
   12   28.7  0.0  0.0  chr1      2178906 2178947 (4014142) + (CAGCAA)n         Simple_repeat             1     42     (0)   741  
   18   16.8  0.0  0.0  chr1      2181002 2181036 (4012053) + (AGC)n            Simple_repeat             1     35     (0)   742  
   13   19.8  2.3  4.7  chr1      2181296 2181339 (4011750) + (GGT)n            Simple_repeat             1     43     (0)   743  
  229   40.4  1.8  0.6  chr1      2181391 2181449 (4011640) C EnSpm-1_ROr       DNA/CMC-EnSpm         (232)   2516    2409   744  
  234   32.5  0.0  4.0  chr1      2181450 2181526 (4011563) C Gypsy-28_ADe-I    LTR/Gypsy            (9491)   2052    1979   745  
  229   40.4  1.8  0.6  chr1      2181527 2181557 (4011532) C EnSpm-1_ROr       DNA/CMC-EnSpm         (232)   2408    2348   744  
   19    7.4  0.0  0.0  chr1      2181865 2181893 (4011196) + (TCAT)n           Simple_repeat             1     29     (0)   746  
   34    0.0  0.0  0.0  chr1      2182118 2182149 (4010940) + (GTTGGTC)n        Simple_repeat             1     32     (0)   747  
  233   29.5  1.1  5.8  chr1      2187792 2187881 (4005208) + Tad1-19_BG        LINE/Tad1              3375   3460  (1947)   748  
   14    9.3  0.0  0.0  chr1      2200173 2200195 (3992894) + (GCT)n            Simple_repeat             1     23     (0)   749  
   22    8.6  0.0  2.6  chr1      2201207 2201245 (3991844) + (ACATAC)n         Simple_repeat             1     38     (0)   750  
   14   22.6  8.7  1.4  chr1      2201545 2201613 (3991476) + (GGT)n            Simple_repeat             1     74     (0)   751 *
   16   15.6  5.3  8.2  chr1      2201579 2201653 (3991436) + G-rich            Low_complexity            1     73     (0)   752  
   12   24.1  0.0  0.0  chr1      2206787 2206820 (3986269) + GA-rich           Low_complexity            1     34     (0)   753  
   13    5.3  0.0  0.0  chr1      2208751 2208770 (3984319) + (CTG)n            Simple_repeat             1     20     (0)   754  
   12    8.8  4.2  0.0  chr1      2209087 2209110 (3983979) + (CATG)n           Simple_repeat             1     25     (0)   755  
   19   17.5  0.0  0.0  chr1      2211711 2211743 (3981346) + A-rich            Low_complexity            1     33     (0)   756  
   12   31.3  0.0  0.0  chr1      2212877 2212923 (3980166) + (GAAGAT)n         Simple_repeat             1     47     (0)   757  
   14   10.8  3.1  3.1  chr1      2216934 2216965 (3976124) + (TTG)n            Simple_repeat             1     32     (0)   758  
   17   23.4  2.0  0.0  chr1      2222071 2222120 (3970969) + (ACTT)n           Simple_repeat             1     51     (0)   759  
   12   11.2  6.9  0.0  chr1      2224975 2225003 (3968086) + A-rich            Low_complexity            1     31     (0)   760  
   19   25.6  2.7  2.7  chr1      2227432 2227504 (3965585) + GA-rich           Low_complexity            1     73     (0)   761  
   19   14.9  0.0  0.0  chr1      2228584 2228620 (3964469) + (AGAAA)n          Simple_repeat             1     37     (0)   762  
   16    7.7  0.0  3.5  chr1      2230513 2230542 (3962547) + (TCCAG)n          Simple_repeat             1     29     (0)   763  
   12   13.0 11.9  0.0  chr1      2231590 2231631 (3961458) + A-rich            Low_complexity            1     47     (0)   764  
   18   16.6  6.4  0.0  chr1      2232334 2232395 (3960694) + (CCT)n            Simple_repeat             1     65     (0)   765  
   21   12.8  0.0  6.5  chr1      2232405 2232453 (3960636) + (AACC)n           Simple_repeat             1     46     (0)   766  
   16   11.1  0.0  3.2  chr1      2232540 2232571 (3960518) + (CACTAC)n         Simple_repeat             1     31     (0)   767  
   22    9.4  0.0  0.0  chr1      2232915 2232949 (3960140) + (CAGC)n           Simple_repeat             1     35     (0)   768  
   18   17.9  2.3  0.0  chr1      2233023 2233078 (3960011) + (TGTATTG)n        Simple_repeat             1     57     (0)   769  
   14   17.3  3.5  3.5  chr1      2235225 2235277 (3957812) + A-rich            Low_complexity            1     53     (0)   770  
   14   23.3  2.4  0.0  chr1      2236085 2236126 (3956963) + (CAATTT)n         Simple_repeat             1     43     (0)   771  
   12   28.4  0.0  0.0  chr1      2238522 2238560 (3954529) + (ATG)n            Simple_repeat             1     39     (0)   772  
   27    2.7  2.6  0.0  chr1      2239316 2239353 (3953736) + (AAATAA)n         Simple_repeat             1     39     (0)   773  
   17   11.7  5.4  0.0  chr1      2243349 2243385 (3949704) + A-rich            Low_complexity            1     39     (0)   774  
   14   15.3  2.5  5.1  chr1      2244459 2244498 (3948591) + (TTC)n            Simple_repeat             1     39     (0)   775  
   22   20.3  0.0  0.0  chr1      2245093 2245139 (3947950) + (CTG)n            Simple_repeat             1     47     (0)   776  
   20    0.0  0.0  0.0  chr1      2245441 2245462 (3947627) + (CA)n             Simple_repeat             1     22     (0)   777  
   28   12.4  0.0  0.0  chr1      2245701 2245753 (3947336) + (GCT)n            Simple_repeat             1     53     (0)   778  
   18   18.1  0.0  0.0  chr1      2245903 2245940 (3947149) + (TGT)n            Simple_repeat             1     38     (0)   779  
   13   24.2  0.0  7.5  chr1      2245941 2245959 (3947130) + (TGCTGT)n         Simple_repeat             1     53     (0)   780  
   17    8.9  0.0  0.0  chr1      2246196 2246219 (3946870) + (CA)n             Simple_repeat             1     24     (0)   781  
   17    3.8  0.0  6.9  chr1      2246286 2246316 (3946773) + (ACT)n            Simple_repeat             1     29     (0)   782  
   13   15.4  5.6  0.0  chr1      2262066 2262101 (3930988) + (GTCAAG)n         Simple_repeat             1     38     (0)   783  
   11   30.6  0.0  0.0  chr1      2264728 2264771 (3928318) + (GCAGAG)n         Simple_repeat             1     44     (0)   784  
   16   13.1  0.0  0.0  chr1      2276894 2276918 (3916171) + (T)n              Simple_repeat             1     25     (0)   785  
   15   12.2  5.6  0.0  chr1      2276919 2276928 (3916161) + (CTTTTTT)n        Simple_repeat             2     38     (0)   786  
   12   13.6  2.8  5.7  chr1      2280747 2280782 (3912307) + GA-rich           Low_complexity            1     35     (0)   787  
   19    4.0  0.0  0.0  chr1      2283305 2283330 (3909759) + (AGA)n            Simple_repeat             1     26     (0)   788  
   16   22.3  2.6  0.0  chr1      2283441 2283478 (3909611) + (TC)n             Simple_repeat             1     39     (0)   789  
   13   24.2  2.3  0.0  chr1      2340361 2340404 (3852685) + (CTCCCTT)n        Simple_repeat             1     45     (0)   790  
   27    3.5  0.0  0.0  chr1      2340588 2340617 (3852472) + (TAT)n            Simple_repeat             1     30     (0)   791  
   16   11.6  0.0  0.0  chr1      2340754 2340782 (3852307) + (GTTGG)n          Simple_repeat             1     29     (0)   792  
   15   29.6  0.0  2.0  chr1      2352239 2352288 (3840801) + (CTC)n            Simple_repeat             1     49     (0)   793  
   26    0.0  0.0  0.0  chr1      2360576 2360600 (3832489) + (ATG)n            Simple_repeat             1     25     (0)   794  
   16    8.7  0.0  0.0  chr1      2363782 2363806 (3829283) + (GAT)n            Simple_repeat             1     25     (0)   795  
   25   24.5  0.0  0.0  chr1      2365898 2365952 (3827137) + A-rich            Low_complexity            1     55     (0)   796  
   18    8.6  5.1  2.5  chr1      2366313 2366351 (3826738) + (TTCT)n           Simple_repeat             1     40     (0)   797  
   14    4.9  0.0  0.0  chr1      2367079 2367099 (3825990) + (TAT)n            Simple_repeat             1     21     (0)   798  
   14   17.3  5.1  0.0  chr1      2367758 2367796 (3825293) + (GCAT)n           Simple_repeat             1     41     (0)   799  
   14    4.9  0.0  0.0  chr1      2368176 2368196 (3824893) + (GTAT)n           Simple_repeat             1     21     (0)   800  
   15   15.3  3.5  0.0  chr1      2369222 2369250 (3823839) + (TG)n             Simple_repeat             1     30     (0)   801  
   12   31.0  0.0  1.9  chr1      2376018 2376070 (3817019) + (ATTATA)n         Simple_repeat             1     52     (0)   802  
   18   22.0  0.0  0.0  chr1      2376467 2376503 (3816586) + A-rich            Low_complexity            1     37     (0)   803  
   23   13.7  5.2  1.7  chr1      2377759 2377816 (3815273) + (TCTTTTTT)n       Simple_repeat             1     60     (0)   804  
  242   10.5  0.0  2.6  chr1      2384656 2384694 (3808395) C Tad1-20_BG        LINE/Tad1            (5612)    311     274   805  
   53   19.0  0.0  2.7  chr1      2384911 2385036 (3808053) + A-rich            Low_complexity            1    122     (0)   806  
   13   18.7  0.0  5.3  chr1      2386244 2386283 (3806806) + A-rich            Low_complexity            1     38     (0)   807  
   13    5.2  0.0  0.0  chr1      2387649 2387668 (3805421) + (TTA)n            Simple_repeat             1     20     (0)   808  
   14   25.5  0.0  2.3  chr1      2387969 2388012 (3805077) + (AGT)n            Simple_repeat             1     43     (0)   809  
   16    0.0  0.0  0.0  chr1      2388090 2388109 (3804980) + (TGC)n            Simple_repeat             1     20     (0)   810  
   16   16.2  0.0  0.0  chr1      2388108 2388135 (3804954) + (TG)n             Simple_repeat             1     28     (0)   811  
   25   16.4  0.0  0.0  chr1      2388498 2388539 (3804550) + A-rich            Low_complexity            1     42     (0)   812  
   16    7.7  3.6  0.0  chr1      2388900 2388927 (3804162) + (AGTA)n           Simple_repeat             1     29     (0)   813  
   13   14.6  0.0 11.6  chr1      2389486 2389533 (3803556) + (GATG)n           Simple_repeat             1     43     (0)   814  
   12   20.8  8.0  0.0  chr1      2389592 2389641 (3803448) + GA-rich           Low_complexity            1     54     (0)   815  
   22   19.7  2.9  4.3  chr1      2389803 2389872 (3803217) + (TTCC)n           Simple_repeat             1     69     (0)   816  
   13   20.6  0.0  4.9  chr1      2390695 2390737 (3802352) + (TTTTTC)n         Simple_repeat             1     41     (0)   817 *
   27   12.6  3.9  0.0  chr1      2390727 2390778 (3802311) + (TTA)n            Simple_repeat             1     54     (0)   818  
   12    4.3  8.3  0.0  chr1      2390964 2390987 (3802102) + (AGGAA)n          Simple_repeat             1     26     (0)   819  
   17    5.0  0.0  0.0  chr1      2403016 2403036 (3790053) + (TC)n             Simple_repeat             1     21     (0)   820  
   16    0.0  4.3  0.0  chr1      2403508 2403530 (3789559) + (TAGG)n           Simple_repeat             1     24     (0)   821  
   15    3.8  0.0 10.0  chr1      2406958 2406990 (3786099) + (GTTCA)n          Simple_repeat             1     30     (0)   822  
   24    8.1  5.1  0.0  chr1      2421845 2421883 (3771206) + (GT)n             Simple_repeat             1     41     (0)   823  
   18   21.8  0.0  0.0  chr1      2423738 2423774 (3769315) + (GT)n             Simple_repeat             1     37     (0)   824  
   15    4.2  0.0  7.4  chr1      2425122 2425150 (3767939) + (AAG)n            Simple_repeat             1     27     (0)   825  
   14   15.5  0.0  0.0  chr1      2428920 2428948 (3764141) + (ACTA)n           Simple_repeat             1     29     (0)   826  
   17   18.2  0.0  0.0  chr1      2430298 2430328 (3762761) + A-rich            Low_complexity            1     31     (0)   827  
   15    0.0 10.7  0.0  chr1      2430854 2430881 (3762208) + (AATCC)n          Simple_repeat             1     31     (0)   828  
   20   10.1  4.4  2.2  chr1      2431182 2431226 (3761863) + (CTGCTAA)n        Simple_repeat             1     46     (0)   829  
   12    9.7  0.0  0.0  chr1      2431341 2431362 (3761727) + (CTAG)n           Simple_repeat             1     22     (0)   830  
   17    8.9  0.0  0.0  chr1      2432126 2432149 (3760940) + (CA)n             Simple_repeat             1     24     (0)   831  
   18   20.1  0.0  0.0  chr1      2432976 2433015 (3760074) + (CCA)n            Simple_repeat             1     40     (0)   832  
   31    0.0  0.0  0.0  chr1      2433440 2433468 (3759621) + (T)n              Simple_repeat             1     29     (0)   833  
   13    8.7  4.0  0.0  chr1      2433502 2433526 (3759563) + (GGTG)n           Simple_repeat             1     26     (0)   834  
   17    0.0  2.6 11.4  chr1      2433668 2433705 (3759384) + (GGA)n            Simple_repeat             1     35     (0)   835  
   30   24.9  3.2  4.8  chr1      2440416 2440541 (3752548) + GA-rich           Low_complexity            1    124     (0)   836  
   11   27.7  0.0  2.3  chr1      2442057 2442101 (3750988) + (TCCGCCT)n        Simple_repeat             1     44     (0)   837  
   17   23.3  0.0  0.0  chr1      2448124 2448168 (3744921) + (GACGAT)n         Simple_repeat             1     45     (0)   838  
   18   23.4  3.4  5.8  chr1      2461598 2461686 (3731403) + (TCCCCA)n         Simple_repeat             1     87     (0)   839  
   12   15.7  2.6  5.3  chr1      2464098 2464136 (3728953) + (TTCTAT)n         Simple_repeat             1     38     (0)   840  
   12   21.8  0.0  5.1  chr1      2479867 2479907 (3713182) + (AATAT)n          Simple_repeat             1     39     (0)   841  
   17   19.2  3.5  3.5  chr1      2490128 2490184 (3702905) + (TATTTA)n         Simple_repeat             1     57     (0)   842  
   13    8.1  0.0  7.1  chr1      2509347 2509376 (3683713) + (ATCGC)n          Simple_repeat             1     28     (0)   843  
   15   24.1  2.9  9.1  chr1      2510242 2510346 (3682743) + G-rich            Low_complexity            1     99     (0)   844  
   26   30.4  1.8  1.8  chr1      2512596 2512707 (3680382) + (TTGAGC)n         Simple_repeat             1    112     (0)   845  
   14   30.1  0.0  4.8  chr1      2512935 2513000 (3680089) + (CTG)n            Simple_repeat             1     63     (0)   846  
   16   11.6  0.0  0.0  chr1      2522918 2522945 (3670144) + (GTG)n            Simple_repeat             1     28     (0)   847  
   16   19.6  3.6  1.1  chr1      2523660 2523706 (3669383) + A-rich            Low_complexity            1     48     (0)   848  
   13    5.2  0.0  0.0  chr1      2527969 2527988 (3665101) + (AAT)n            Simple_repeat             1     20     (0)   849  
   13   14.6  0.0  3.2  chr1      2529301 2529332 (3663757) + (CCCCCA)n         Simple_repeat             1     31     (0)   850  
   16   32.8  1.5  0.0  chr1      2530313 2530380 (3662709) + (TGG)n            Simple_repeat             1     69     (0)   851  
   14   14.2  0.0  3.1  chr1      2530718 2530750 (3662339) + (TTTGTA)n         Simple_repeat             1     32     (0)   852  
   27    3.4  0.0  0.0  chr1      2532953 2532982 (3660107) + (CGTGGA)n         Simple_repeat             1     30     (0)   853  
   16   17.0  6.5  0.0  chr1      2533454 2533501 (3659588) + (CTCTCC)n         Simple_repeat             1     51     (0)   854  
   21    3.7  0.0  0.0  chr1      2536823 2536862 (3656227) + (CAG)n            Simple_repeat             1     40     (0)   855  
   14   10.0  2.8  5.7  chr1      2545313 2545348 (3647741) + (TTGTGG)n         Simple_repeat             1     35     (0)   856  
   12   10.4  6.1  2.9  chr1      2547529 2547561 (3645528) + (TCTT)n           Simple_repeat             1     34     (0)   857  
   24   26.5  2.2  3.4  chr1      2559863 2559952 (3633137) + GA-rich           Low_complexity            1     89     (0)   858  
   17   12.6  2.9  0.0  chr1      2570605 2570639 (3622450) + GA-rich           Low_complexity            1     36     (0)   859  
   15   16.2  2.2  4.5  chr1      2577423 2577467 (3615622) + (ATGAA)n          Simple_repeat             1     44     (0)   860  
   18   12.7  1.9  8.2  chr1      2580231 2580282 (3612807) + (CTC)n            Simple_repeat             1     49     (0)   861  
   13   10.8  6.7  0.0  chr1      2582587 2582616 (3610473) + (GTCA)n           Simple_repeat             1     32     (0)   862  
   13    4.7  0.0  4.3  chr1      2582818 2582841 (3610248) + (GGCA)n           Simple_repeat             1     23     (0)   863  
   11   24.1  0.0  0.0  chr1      2587040 2587073 (3606016) + (TCACCA)n         Simple_repeat             1     34     (0)   864  
   12    8.9  4.2  0.0  chr1      2591295 2591318 (3601771) + (TTTC)n           Simple_repeat             1     25     (0)   865  
   14    7.8  0.0  6.9  chr1      2594424 2594454 (3598635) + (ATGC)n           Simple_repeat             1     29     (0)   866  
   11   11.1  6.9  0.0  chr1      2595024 2595052 (3598037) + A-rich            Low_complexity            1     31     (0)   867  
   57    0.0  0.0  0.0  chr1      2595186 2595234 (3597855) + (CA)n             Simple_repeat             1     49     (0)   868  
   21   19.4  3.8  0.0  chr1      2597459 2597511 (3595578) + GA-rich           Low_complexity            1     55     (0)   869  
   17   18.2  0.0  9.1  chr1      2599649 2599708 (3593381) + (CCTTTTC)n        Simple_repeat             1     55     (0)   870  
   12   22.7  6.9  1.6  chr1      2601173 2601230 (3591859) + (ATCCATC)n        Simple_repeat             1     61     (0)   871  
   21   12.3  4.5  0.0  chr1      2601761 2601804 (3591285) + (TGTG)n           Simple_repeat             1     46     (0)   872  
   18    8.0  0.0  3.6  chr1      2608094 2608122 (3584967) + (AT)n             Simple_repeat             1     28     (0)   873  
   16   15.8  0.0  2.8  chr1      2608494 2608530 (3584559) + (GTGTT)n          Simple_repeat             1     36     (0)   874  
   18   13.2  0.0  0.0  chr1      2612264 2612296 (3580793) + (AAAT)n           Simple_repeat             1     33     (0)   875  
   24   12.6  6.0  7.4  chr1      2612342 2612414 (3580675) + GA-rich           Low_complexity            1     72     (0)   876  
   14    8.8  0.0  0.0  chr1      2612603 2612626 (3580463) + (ATTG)n           Simple_repeat             1     24     (0)   877  
   12   19.5  4.7  2.3  chr1      2623560 2623602 (3569487) + (CCACAT)n         Simple_repeat             1     44     (0)   878  
   12   17.0  5.8  5.8  chr1      2624344 2624395 (3568694) + (TATG)n           Simple_repeat             1     52     (0)   879  
   11   17.7  5.0  2.4  chr1      2629682 2629721 (3563368) + (CAGCGGT)n        Simple_repeat             1     41     (0)   880  
   11   24.6  4.0  2.0  chr1      2632583 2632632 (3560457) + (CTTGTT)n         Simple_repeat             1     51     (0)   881  
   12   14.2  3.0  3.0  chr1      2633106 2633138 (3559951) + (GATA)n           Simple_repeat             1     33     (0)   882  
   16    8.8  8.3  0.0  chr1      2633262 2633297 (3559792) + A-rich            Low_complexity            1     39     (0)   883  
   17    0.0  0.0  0.0  chr1      2637056 2637077 (3556012) + (GGAT)n           Simple_repeat             1     22     (0)   884  
   24   17.4  2.2  0.0  chr1      2644484 2644529 (3548560) + (TG)n             Simple_repeat             1     47     (0)   885  
   19   29.8  3.9  5.6  chr1      2645103 2645230 (3547859) + (TTC)n            Simple_repeat             1    126     (0)   886  
   18    7.3  6.1  6.1  chr1      2645320 2645368 (3547721) + (CTCC)n           Simple_repeat             1     49     (0)   887  
   14   24.2  0.0  5.9  chr1      2645888 2645941 (3547148) + (CCTC)n           Simple_repeat             1     51     (0)   888  
   13    4.3  3.9  3.9  chr1      2648064 2648106 (3544983) + (TTTC)n           Simple_repeat             1     43     (0)   889  
   23   21.0  0.0  0.0  chr1      2648243 2648287 (3544802) + (T)n              Simple_repeat             1     45     (0)   890  
   20   27.4  1.8  0.0  chr1      2650897 2650951 (3542138) + (CT)n             Simple_repeat             1     56     (0)   891  
   17   16.6  0.0  4.8  chr1      2651624 2651667 (3541422) + (ATCC)n           Simple_repeat             1     42     (0)   892  
   17   20.8  0.0  2.4  chr1      2651708 2651750 (3541339) + (CTTCC)n          Simple_repeat             1     42     (0)   893  
   13    0.0  0.0  5.0  chr1      2651749 2651769 (3541320) + (CTA)n            Simple_repeat             1     20     (0)   894 *
   22   28.8  2.0  4.2  chr1      2651836 2651933 (3541156) + (TCC)n            Simple_repeat             1     96     (0)   895  
   18   12.3  4.2  4.2  chr1      2660032 2660079 (3533010) + (CCACAA)n         Simple_repeat             1     48     (0)   896  
   15   25.7  0.0  5.2  chr1      2660081 2660141 (3532948) + (CCTCCC)n         Simple_repeat             1     58     (0)   897  
   15   24.4  0.0  2.2  chr1      2660683 2660728 (3532361) + G-rich            Low_complexity            1     45     (0)   898  
   18   19.4  0.0  0.0  chr1      2661264 2661304 (3531785) + (CCTCAT)n         Simple_repeat             1     41     (0)   899  
   44    0.0  0.0  0.0  chr1      2661749 2661788 (3531301) + (CAT)n            Simple_repeat             1     40     (0)   900  
   22   15.9  0.0  0.0  chr1      2674211 2674252 (3518837) + (CAT)n            Simple_repeat             1     42     (0)   901  
   12   19.9  0.0  0.0  chr1      2681779 2681807 (3511282) + (CTG)n            Simple_repeat             1     29     (0)   902  
   13   26.3  0.0  2.2  chr1      2694265 2694311 (3498778) + (GGTTGT)n         Simple_repeat             1     46     (0)   903  
   17   23.3  3.5  1.7  chr1      2701560 2701616 (3491473) + (ACC)n            Simple_repeat             1     58     (0)   904  
   13   16.9  4.8  2.3  chr1      2714534 2714575 (3478514) + (TAATCC)n         Simple_repeat             1     43     (0)   905  
   17   17.7  9.5  2.5  chr1      2734626 2734699 (3458390) + (CCTA)n           Simple_repeat             1     79     (0)   906  
   18   12.6  2.9  0.0  chr1      2740782 2740816 (3452273) + (CAA)n            Simple_repeat             1     36     (0)   907  
   16   21.3  0.0  2.3  chr1      2741547 2741591 (3451498) + (TGGTGG)n         Simple_repeat             1     44     (0)   908  
   14    8.1  3.9  0.0  chr1      2743493 2743518 (3449571) + (GAT)n            Simple_repeat             1     27     (0)   909  
   11    7.2 10.3  0.0  chr1      2744907 2744935 (3448154) + (CTCCCT)n         Simple_repeat             1     32     (0)   910  
   21    3.7  0.0  0.0  chr1      2745485 2745512 (3447577) + (TTG)n            Simple_repeat             1     28     (0)   911  
   18    4.0  0.0  0.0  chr1      2749250 2749275 (3443814) + (TCCA)n           Simple_repeat             1     26     (0)   912  
   16   13.9  3.0  0.0  chr1      2749437 2749469 (3443620) + (CAA)n            Simple_repeat             1     34     (0)   913  
  297   13.3  0.0  2.2  chr1      2749847 2749892 (3443197) C 5SrRNA-1_BG       Satellite/5S         (2049)    987     943   914  
   12   12.8  2.5  7.9  chr1      2750269 2750308 (3442781) + (CATA)n           Simple_repeat             1     38     (0)   915  
   17    4.9  0.0  0.0  chr1      2750325 2750345 (3442744) + (T)n              Simple_repeat             1     21     (0)   916  
   12   17.0  8.3  2.0  chr1      2752952 2752999 (3440090) + G-rich            Low_complexity            1     51     (0)   917  
   13   28.4  2.3  6.0  chr1      2767568 2767653 (3425436) + A-rich            Low_complexity            1     83     (0)   918  
   15    4.8  0.0  0.0  chr1      2769778 2769799 (3423290) + (CTAA)n           Simple_repeat             1     22     (0)   919  
   27   16.5  5.1  2.5  chr1      2770116 2770193 (3422896) + (TTTTA)n          Simple_repeat             1     80     (0)   920  
   15    0.0  3.9  3.9  chr1      2770953 2770978 (3422111) + (GTAT)n           Simple_repeat             1     26     (0)   921  
   13   16.4  0.0  5.6  chr1      2771182 2771219 (3421870) + (CCCCTGT)n        Simple_repeat             1     36     (0)   922  
   14    9.1  0.0  0.0  chr1      2772571 2772594 (3420495) + (TAGT)n           Simple_repeat             1     24     (0)   923  
   13   14.7  3.3  0.0  chr1      2772611 2772640 (3420449) + (GCAT)n           Simple_repeat             1     31     (0)   924  
   14    7.2  6.9  0.0  chr1      2773711 2773739 (3419350) + (GAAGGG)n         Simple_repeat             1     31     (0)   925  
   18    4.0  0.0  0.0  chr1      2774711 2774736 (3418353) + (TCAT)n           Simple_repeat             1     26     (0)   926  
   16   12.2  5.6  0.0  chr1      2774877 2774912 (3418177) + (ATGGT)n          Simple_repeat             1     38     (0)   927  
   18   13.3  4.7  2.3  chr1      2775949 2775991 (3417098) + (CTC)n            Simple_repeat             1     44     (0)   928  
   14   12.7  0.0  0.0  chr1      2777368 2777393 (3415696) + (ATCC)n           Simple_repeat             1     26     (0)   929  
   13   30.2  1.6  3.2  chr1      2778553 2778616 (3414473) + GA-rich           Low_complexity            1     63     (0)   930  
   19    7.0  0.0  0.0  chr1      2778830 2778859 (3414230) + (CATAA)n          Simple_repeat             1     30     (0)   931  
   12   12.0  3.7  0.0  chr1      2779607 2779633 (3413456) + (TTGGA)n          Simple_repeat             1     28     (0)   932  
   13    9.8  0.0  0.0  chr1      2783704 2783725 (3409364) + (CCA)n            Simple_repeat             1     22     (0)   933  
   13   14.2  3.2  0.0  chr1      2783812 2783842 (3409247) + A-rich            Low_complexity            1     32     (0)   934  
   17   29.4  0.0  0.0  chr1      2784147 2784200 (3408889) + A-rich            Low_complexity            1     54     (0)   935  
   14    7.2  6.9  0.0  chr1      2784342 2784370 (3408719) + (CCATC)n          Simple_repeat             1     31     (0)   936  
   17   14.4  0.0  5.0  chr1      2784380 2784430 (3408659) + (TTTTAT)n         Simple_repeat             1     48     (0)   937  
   13    0.0  0.0  5.0  chr1      2793533 2793553 (3399536) + (TGT)n            Simple_repeat             1     20     (0)   938  
   13    4.0  3.3  6.9  chr1      2793615 2793644 (3399445) + (TATAC)n          Simple_repeat             1     29     (0)   939  
  227   25.0  4.7  0.0  chr1      2799558 2799621 (3393468) + Gypsy-22_MLP-I    LTR/Gypsy              3514   3580  (1961)   940  
   42    0.0  0.0  0.0  chr1      2799918 2799953 (3393136) + (AG)n             Simple_repeat             1     36     (0)   941  
   18    0.0  0.0  0.0  chr1      2800120 2800142 (3392947) + (GACA)n           Simple_repeat             1     23     (0)   942  
   16   19.3  4.0  2.0  chr1      2800309 2800358 (3392731) + (CTTTCCG)n        Simple_repeat             1     51     (0)   943  
   12   18.1  0.0  3.1  chr1      2804179 2804211 (3388878) + (CATC)n           Simple_repeat             1     32     (0)   944  
   13    0.0  0.0  0.0  chr1      2804992 2805008 (3388081) + (GCT)n            Simple_repeat             1     17     (0)   945  
   20   22.7  1.4  5.6  chr1      2807876 2807949 (3385140) + (ACC)n            Simple_repeat             1     71     (0)   946  
   13   10.3  0.0 11.4  chr1      2809382 2809420 (3383669) + (TAG)n            Simple_repeat             1     35     (0)   947  
   12   29.4  0.0  2.1  chr1      2811058 2811105 (3381984) + GA-rich           Low_complexity            1     47     (0)   948  
   36   23.1  3.7  3.7  chr1      2811215 2811349 (3381740) + (CTA)n            Simple_repeat             1    135     (0)   949  
   13   14.7  3.3  0.0  chr1      2811444 2811473 (3381616) + (ATT)n            Simple_repeat             1     31     (0)   950  
   13   13.7  0.0  8.6  chr1      2811669 2811706 (3381383) + (TCAA)n           Simple_repeat             1     35     (0)   951  
   14   23.1  0.0  0.0  chr1      2815660 2815695 (3377394) + (TAG)n            Simple_repeat             1     36     (0)   952  
   16   13.2  0.0  0.0  chr1      2815898 2815922 (3377167) + (A)n              Simple_repeat             1     25     (0)   953  
   21   12.6  0.0  0.0  chr1      2816207 2816242 (3376847) + (GCA)n            Simple_repeat             1     36     (0)   954  
   23   16.1  3.5  1.7  chr1      2829764 2829820 (3363269) + (CAAT)n           Simple_repeat             1     58     (0)   955  
   13   11.6  3.6  0.0  chr1      2833130 2833157 (3359932) + (TTAA)n           Simple_repeat             1     29     (0)   956  
   16   22.0  0.0  2.3  chr1      2834547 2834590 (3358499) + (TCG)n            Simple_repeat             1     43     (0)   957  
   11   25.1  0.0  2.6  chr1      2835923 2835962 (3357127) + (TTGCCT)n         Simple_repeat             1     39     (0)   958  
   14   15.9  0.0  0.0  chr1      2836492 2836519 (3356570) + (GAT)n            Simple_repeat             1     28     (0)   959  
   21   13.4  0.0  2.4  chr1      2840237 2840279 (3352810) + (GCTCCG)n         Simple_repeat             1     42     (0)   960  
   28    0.0  0.0  0.0  chr1      2841181 2841206 (3351883) + (GAT)n            Simple_repeat             1     26     (0)   961  
   13   12.7  0.0 10.5  chr1      2842440 2842481 (3350608) + (CAATAGT)n        Simple_repeat             1     38     (0)   962  
   25   27.3  0.0  3.5  chr1      2843379 2843467 (3349622) + (TGCGGC)n         Simple_repeat             1     86     (0)   963  
   15   13.7  7.5  0.0  chr1      2843934 2843973 (3349116) + (GAGAGC)n         Simple_repeat             1     43     (0)   964  
   16    0.0  0.0  0.0  chr1      2845589 2845606 (3347483) + (A)n              Simple_repeat             1     18     (0)   965  
   13   12.0  5.0  5.0  chr1      2851896 2851935 (3341154) + (AACAGA)n         Simple_repeat             1     40     (0)   966  
   15   17.2  1.3 13.0  chr1      2857220 2857296 (3335793) + (CATATC)n         Simple_repeat             1     69     (0)   967  
   28   27.8  3.0  3.8  chr1      2857858 2857991 (3335098) + (CCCAAC)n         Simple_repeat             1    133     (0)   968  
   15    0.0  7.1  3.5  chr1      2866231 2866258 (3326831) + (CCT)n            Simple_repeat             1     29     (0)   969  
   13   11.5  0.0  6.7  chr1      2867271 2867302 (3325787) + A-rich            Low_complexity            1     30     (0)   970  
   13   25.3  6.4  2.5  chr1      2868289 2868366 (3324723) + (TGGTGA)n         Simple_repeat             1     81     (0)   971  
   15   32.3  3.3  2.1  chr1      2868903 2868994 (3324095) + A-rich            Low_complexity            1     93     (0)   972  
   15   29.2  0.0  0.0  chr1      2869633 2869682 (3323407) + A-rich            Low_complexity            1     50     (0)   973  
   14   18.5  0.0  5.1  chr1      2869796 2869836 (3323253) + G-rich            Low_complexity            1     39     (0)   974  
   13   14.7  3.3  0.0  chr1      2870096 2870125 (3322964) + (GCTT)n           Simple_repeat             1     31     (0)   975  
   17   15.0  0.0  2.6  chr1      2870357 2870395 (3322694) + (CTTTTT)n         Simple_repeat             1     38     (0)   976  
   19   15.9  2.4  0.0  chr1      2870522 2870563 (3322526) + GA-rich           Low_complexity            1     43     (0)   977  
   18   11.1  5.4  7.3  chr1      2870734 2870794 (3322295) + (CTT)n            Simple_repeat             1     59     (0)   978  
   13   27.2  0.0  2.2  chr1      2875423 2875468 (3317621) + A-rich            Low_complexity            1     45     (0)   979  
   15   15.6  0.0  0.0  chr1      2876884 2876912 (3316177) + (TTC)n            Simple_repeat             1     29     (0)   980  
   16    0.0  0.0  0.0  chr1      2894267 2894287 (3298802) + (TTGA)n           Simple_repeat             1     21     (0)   981  
   13   25.9  2.2  0.0  chr1      2896996 2897041 (3296048) + (TTTCT)n          Simple_repeat             1     47     (0)   982  
   12    4.9  0.0  4.5  chr1      2897606 2897628 (3295461) + (TCAA)n           Simple_repeat             1     22     (0)   983  
   13   15.9  5.7  0.0  chr1      2897821 2897855 (3295234) + GA-rich           Low_complexity            1     37     (0)   984  
   15   27.0  2.0  0.0  chr1      2907303 2907351 (3285738) + (ACA)n            Simple_repeat             1     50     (0)   985  
   16    4.5  0.0  0.0  chr1      2908083 2908105 (3284984) + (TGTA)n           Simple_repeat             1     23     (0)   986  
   12    8.3  9.5  4.5  chr1      2908110 2908151 (3284938) + (CACAACC)n        Simple_repeat             1     44     (0)   987  
   12    0.0  0.0  5.3  chr1      2908878 2908897 (3284192) + (TGG)n            Simple_repeat             1     19     (0)   988  
   16    6.7  0.0  8.8  chr1      2910349 2910385 (3282704) + (TCCTCA)n         Simple_repeat             1     34     (0)   989  
   15    0.0  0.0  0.0  chr1      2913080 2913098 (3279991) + (GCC)n            Simple_repeat             1     19     (0)   990  
   26   19.7  1.4  6.7  chr1      2915465 2915559 (3277530) + GA-rich           Low_complexity            1     90     (0)   991  
   13   26.4  2.2  0.0  chr1      2919013 2919057 (3274032) + A-rich            Low_complexity            1     46     (0)   992  
   16   13.2  2.1  6.7  chr1      2925181 2925227 (3267862) + (GTGTTG)n         Simple_repeat             1     45     (0)   993  
   13   16.1  2.0  8.7  chr1      2928845 2928893 (3264196) + (GGAT)n           Simple_repeat             1     46     (0)   994  
   18   11.2  0.0  0.0  chr1      2929800 2929829 (3263260) + (CTG)n            Simple_repeat             1     30     (0)   995  
   18   15.5  0.0  0.0  chr1      2931679 2931714 (3261375) + (AGCA)n           Simple_repeat             1     36     (0)   996  
   28   19.1  0.0  8.3  chr1      2932515 2932605 (3260484) + A-rich            Low_complexity            1     84     (0)   997  
   12   12.2  3.7  0.0  chr1      2933216 2933242 (3259847) + (TCCAA)n          Simple_repeat             1     28     (0)   998  
   20    8.0  0.0  0.0  chr1      2938911 2938937 (3254152) + (GA)n             Simple_repeat             1     27     (0)   999  
   13   28.9  1.8  1.8  chr1      2939528 2939583 (3253506) + (CTCC)n           Simple_repeat             1     56     (0)  1000  
   12   24.4  0.0  0.0  chr1      2942456 2942489 (3250600) + (CTTCC)n          Simple_repeat             1     34     (0)  1001  
   12   22.0  2.7  0.0  chr1      2947642 2947678 (3245411) + (CTGCCG)n         Simple_repeat             1     38     (0)  1002  
   29    0.0  0.0  0.0  chr1      2950261 2950287 (3242802) + (GCA)n            Simple_repeat             1     27     (0)  1003  
   22   26.9  1.4  2.9  chr1      2952208 2952278 (3240811) + (CT)n             Simple_repeat             1     70     (0)  1004  
   13   15.0  3.3  0.0  chr1      2953225 2953254 (3239835) + (GAC)n            Simple_repeat             1     31     (0)  1005  
   16    8.5  0.0  0.0  chr1      2953498 2953522 (3239567) + (CCG)n            Simple_repeat             1     25     (0)  1006  
   14   15.3  2.6  2.6  chr1      2955195 2955232 (3237857) + (TTTCCT)n         Simple_repeat             1     38     (0)  1007  
   19    8.2  0.0  0.0  chr1      2955365 2955390 (3237699) + (A)n              Simple_repeat             1     26     (0)  1008  
   16    8.2  0.0  0.0  chr1      2955583 2955608 (3237481) + (ATTG)n           Simple_repeat             1     26     (0)  1009  
   11   21.3  2.5  2.5  chr1      2956252 2956291 (3236798) + (CCTCTT)n         Simple_repeat             1     40     (0)  1010  
   22    3.6  3.5  0.0  chr1      2968468 2968496 (3224593) + (CA)n             Simple_repeat             1     30     (0)  1011  
   21    6.9  0.0  0.0  chr1      2971801 2971831 (3221258) + (TTGA)n           Simple_repeat             1     31     (0)  1012  
   18   19.0  0.0  2.3  chr1      2971842 2971885 (3221204) + (TGA)n            Simple_repeat             1     43     (0)  1013  
   16   13.7  0.0  0.0  chr1      2972112 2972136 (3220953) + (GA)n             Simple_repeat             1     25     (0)  1014  
   14    8.1  3.9  0.0  chr1      2972920 2972945 (3220144) + (GTGA)n           Simple_repeat             1     27     (0)  1015  
   16    4.2  0.0  3.9  chr1      2974279 2974305 (3218784) + (AAGA)n           Simple_repeat             1     26     (0)  1016  
   15   23.3  0.0  0.0  chr1      2974720 2974759 (3218330) + (AGGCGG)n         Simple_repeat             1     40     (0)  1017  
   18    7.6  0.0  0.0  chr1      2975914 2975941 (3217148) + (GAA)n            Simple_repeat             1     28     (0)  1018  
   13   15.1  7.3  7.3  chr1      2987296 2987363 (3205726) + (ACTCAC)n         Simple_repeat             1     68     (0)  1019  
   12    9.7  0.0  0.0  chr1      2996169 2996190 (3196899) + (AGGG)n           Simple_repeat             1     22     (0)  1020  
   16   19.9  0.0  6.1  chr1      2996490 2996541 (3196548) + (TTCCCTC)n        Simple_repeat             1     49     (0)  1021  
   15    7.8  7.4  0.0  chr1      2996765 2996791 (3196298) + (CT)n             Simple_repeat             1     29     (0)  1022  
   26   27.0  2.7  3.7  chr1      2997050 2997159 (3195930) + (TTC)n            Simple_repeat             1    109     (0)  1023  
   30    4.8  2.2  2.2  chr1      3001049 3001093 (3191996) + (TGGGAA)n         Simple_repeat             1     45     (0)  1024  
   15    8.8  5.0  5.0  chr1      3001098 3001137 (3191952) + G-rich            Low_complexity            1     40     (0)  1025  
   11   12.1  7.7  9.4  chr1      3010355 3010419 (3182670) + (CTACATA)n        Simple_repeat             1     64     (0)  1026  
   19    7.2  0.0  0.0  chr1      3010426 3010454 (3182635) + (ATCC)n           Simple_repeat             1     29     (0)  1027  
   17   17.9  5.8  1.9  chr1      3015762 3015813 (3177276) + (AGT)n            Simple_repeat             1     54     (0)  1028  
   24   22.8  3.7  5.7  chr1      3016022 3016129 (3176960) + (CTT)n            Simple_repeat             1    106     (0)  1029  
   13   26.0  5.6  2.7  chr1      3017814 3017885 (3175204) + (CCTCA)n          Simple_repeat             1     74     (0)  1030  
   12    9.8  0.0  0.0  chr1      3018316 3018337 (3174752) + (TTGA)n           Simple_repeat             1     22     (0)  1031  
  826   31.3  1.2  1.2  chr1      3021404 3021733 (3171356) + Mariner-1_AN      DNA/TcMar-Tc1           245    574   (787)  1032  
   13   20.5  2.4  2.4  chr1      3021782 3021822 (3171267) + (CCAT)n           Simple_repeat             1     41     (0)  1033  
   14   15.9  0.0  0.0  chr1      3024804 3024831 (3168258) + (TCC)n            Simple_repeat             1     28     (0)  1034  
   12    0.0  5.3  0.0  chr1      3025776 3025794 (3167295) + (GAA)n            Simple_repeat             1     20     (0)  1035  
   13   18.9  4.5  2.2  chr1      3026448 3026491 (3166598) + (CCCTCCT)n        Simple_repeat             1     45     (0)  1036  
   13   18.1  3.0  0.0  chr1      3026980 3027012 (3166077) + (ACAC)n           Simple_repeat             1     34     (0)  1037  
   15   20.0  2.5  0.0  chr1      3027227 3027266 (3165823) + (ACTA)n           Simple_repeat             1     41     (0)  1038  
   15    4.3  0.0  4.0  chr1      3027931 3027956 (3165133) + (GGAT)n           Simple_repeat             1     25     (0)  1039  
   12    5.6  0.0  0.0  chr1      3028568 3028586 (3164503) + (GCA)n            Simple_repeat             1     19     (0)  1040  
   23   14.0  0.0  0.0  chr1      3028755 3028794 (3164295) + (CTG)n            Simple_repeat             1     40     (0)  1041  
   29    0.0  5.7  0.0  chr1      3028839 3028873 (3164216) + (TTCGATT)n        Simple_repeat             1     37     (0)  1042  
   18    7.5  0.0  0.0  chr1      3030439 3030466 (3162623) + (ATCC)n           Simple_repeat             1     28     (0)  1043  
   20   15.1  1.7  7.1  chr1      3030609 3030667 (3162422) + (CCAT)n           Simple_repeat             1     56     (0)  1044  
   12    9.7  0.0  0.0  chr1      3030845 3030866 (3162223) + (CTAT)n           Simple_repeat             1     22     (0)  1045  
   16   11.6  0.0  0.0  chr1      3030892 3030920 (3162169) + (CTGAG)n          Simple_repeat             1     29     (0)  1046  
   15   12.2  0.0  0.0  chr1      3031503 3031529 (3161560) + (ATG)n            Simple_repeat             1     27     (0)  1047  
   12   10.0  0.0  0.0  chr1      3032027 3032048 (3161041) + (AGAA)n           Simple_repeat             1     22     (0)  1048  
   14   15.2  5.0  2.4  chr1      3032091 3032130 (3160959) + (TCCCA)n          Simple_repeat             1     41     (0)  1049  
   13   22.1  5.6  1.8  chr1      3032734 3032787 (3160302) + (TGTC)n           Simple_repeat             1     56     (0)  1050  
   13    8.5  4.0  0.0  chr1      3033210 3033234 (3159855) + (CAAG)n           Simple_repeat             1     26     (0)  1051  
   16    0.0  4.3  0.0  chr1      3033669 3033691 (3159398) + (ATTG)n           Simple_repeat             1     24     (0)  1052  
   17   10.1  0.0  5.9  chr1      3037394 3037429 (3155660) + (AGT)n            Simple_repeat             1     34     (0)  1053  
   15    4.3  4.2  0.0  chr1      3038202 3038225 (3154864) + (ATA)n            Simple_repeat             1     25     (0)  1054  
   17    4.3  0.0  0.0  chr1      3038355 3038378 (3154711) + (GGCT)n           Simple_repeat             1     24     (0)  1055  
   11   21.1  2.5  2.5  chr1      3038911 3038950 (3154139) + (GATGTT)n         Simple_repeat             1     40     (0)  1056  
   12   13.9  0.0  0.0  chr1      3039922 3039945 (3153144) + (TACA)n           Simple_repeat             1     24     (0)  1057  
   13   17.6  2.4  4.9  chr1      3040074 3040122 (3152967) + (CCAA)n           Simple_repeat             1     47     (0)  1058  
   11   18.0  5.0  2.4  chr1      3040303 3040342 (3152747) + (GCAGTAT)n        Simple_repeat             1     41     (0)  1059  
   13    9.8  0.0  0.0  chr1      3040351 3040372 (3152717) + (TGC)n            Simple_repeat             1     22     (0)  1060  
   15    7.4  3.2  3.2  chr1      3040523 3040553 (3152536) + (TGGA)n           Simple_repeat             1     31     (0)  1061  
   11   13.7 12.0  1.8  chr1      3042567 3042616 (3150473) + (TTGTGG)n         Simple_repeat             1     55     (0)  1062  
   12   18.7  2.1  6.5  chr1      3042628 3042675 (3150414) + (TTGGAG)n         Simple_repeat             1     46     (0)  1063  
   15   15.8  0.0  2.8  chr1      3043049 3043085 (3150004) + (CTGTACT)n        Simple_repeat             1     36     (0)  1064  
   32    5.4  0.0  0.0  chr1      3043616 3043654 (3149435) + (CTCTTC)n         Simple_repeat             1     39     (0)  1065  
   14    7.2  3.0  6.2  chr1      3048169 3048201 (3144888) + (TTCC)n           Simple_repeat             1     32     (0)  1066  
   18   13.5  0.0  0.0  chr1      3048786 3048818 (3144271) + (AAG)n            Simple_repeat             1     33     (0)  1067  
  232    3.1  0.5 14.8  chr1      3048948 3048994 (3144095) C Copia-3_SCH-I     LTR/Copia            (3735)   1022     981  1068  
   23   25.8  7.1  2.7  chr1      3049108 3049247 (3143842) + (AGTCTG)n         Simple_repeat             1    146     (0)  1069  
   29    3.2  0.0  0.0  chr1      3049293 3049324 (3143765) + (GACTCT)n         Simple_repeat             1     32     (0)  1070  
   25    9.1 10.2  0.0  chr1      3049417 3049475 (3143614) + (TCTGAC)n         Simple_repeat             1     65     (0)  1071  
   17   11.1  0.0  0.0  chr1      3050526 3050554 (3142535) + (AGCT)n           Simple_repeat             1     29     (0)  1072  
   22   24.2  0.0  0.0  chr1      3050623 3050668 (3142421) + (T)n              Simple_repeat             1     46     (0)  1073  
   18   16.6  2.0  4.0  chr1      3051282 3051332 (3141757) + (CTTCTA)n         Simple_repeat             1     50     (0)  1074  
   17   26.9  1.5  3.1  chr1      3051333 3051347 (3141742) + (CTT)n            Simple_repeat             1     65     (0)  1075  
   13   26.1  0.0  0.0  chr1      3051732 3051768 (3141321) + (CTC)n            Simple_repeat             1     37     (0)  1076  
   16    4.2  0.0  3.9  chr1      3054249 3054275 (3138814) + (ACAAG)n          Simple_repeat             1     26     (0)  1077  
   18   24.2  0.0  0.0  chr1      3055104 3055143 (3137946) + (T)n              Simple_repeat             1     40     (0)  1078  
   12    3.9 11.1  0.0  chr1      3055145 3055171 (3137918) + (ATGA)n           Simple_repeat             1     30     (0)  1079  
   21   11.7  0.0  0.0  chr1      3056325 3056361 (3136728) + (TTGCCAT)n        Simple_repeat             1     37     (0)  1080 *
   33   25.6  3.4  1.6  chr1      3056358 3056476 (3136613) + (CTTTT)n          Simple_repeat             1    121     (0)  1081  
   20   19.0  1.5  6.2  chr1      3070264 3070330 (3122759) + (ACCACA)n         Simple_repeat             1     64     (0)  1082  
   13   15.8  2.6  5.3  chr1      3071901 3071939 (3121150) + (CCT)n            Simple_repeat             1     38     (0)  1083  
   13   14.5  7.9  0.0  chr1      3072418 3072455 (3120634) + G-rich            Low_complexity            1     41     (0)  1084  
   17   23.5  0.0  0.0  chr1      3072864 3072908 (3120181) + (CTGAGG)n         Simple_repeat             1     45     (0)  1085  
   17   12.4  2.9  0.0  chr1      3073551 3073585 (3119504) + (GATA)n           Simple_repeat             1     36     (0)  1086  
   12   11.2  6.9  0.0  chr1      3076791 3076819 (3116270) + (CAGC)n           Simple_repeat             1     31     (0)  1087  
   18    8.3  7.9  0.0  chr1      3078237 3078274 (3114815) + (ATC)n            Simple_repeat             1     41     (0)  1088  
   14   15.3  0.0  0.0  chr1      3078818 3078846 (3114243) + (ACAG)n           Simple_repeat             1     29     (0)  1089  
   24   15.1  0.0  0.0  chr1      3079340 3079383 (3113706) + (TGA)n            Simple_repeat             1     44     (0)  1090  
   28   24.6  2.8  3.7  chr1      3079671 3079778 (3113311) + (CCACCT)n         Simple_repeat             1    107     (0)  1091  
   37    8.3  0.0  0.0  chr1      3083788 3083839 (3109250) + (T)n              Simple_repeat             1     52     (0)  1092  
   15   20.8  6.0  0.0  chr1      3092121 3092170 (3100919) + (CCCCAA)n         Simple_repeat             1     53     (0)  1093  
   13   28.0  5.0  0.0  chr1      3097801 3097860 (3095229) + (TGG)n            Simple_repeat             1     63     (0)  1094  
   13   14.6  0.0  3.2  chr1      3100742 3100773 (3092316) + (CAATCA)n         Simple_repeat             1     31     (0)  1095  
   15    5.6  0.0  0.0  chr1      3108553 3108571 (3084518) + (T)n              Simple_repeat             1     19     (0)  1096  
   12   10.7  6.1  2.9  chr1      3118651 3118683 (3074406) + (AATA)n           Simple_repeat             1     34     (0)  1097  
   12   19.6  0.0  0.0  chr1      3118874 3118902 (3074187) + (AACC)n           Simple_repeat             1     29     (0)  1098  
  241   27.5  0.8 13.0  chr1      3132400 3132520 (3060569) + Gypsy-35_ADe-I    LTR/Gypsy              2028   2135  (6738)  1099  
   15   11.6  0.0  0.0  chr1      3135550 3135577 (3057512) + (ATCCT)n          Simple_repeat             1     28     (0)  1100  
   21    3.8  0.0  3.6  chr1      3136018 3136046 (3057043) + (CA)n             Simple_repeat             1     28     (0)  1101  
   22   20.0  3.5  0.0  chr1      3162011 3162067 (3031022) + (CAC)n            Simple_repeat             1     59     (0)  1102  
   19   11.3  2.5  2.5  chr1      3162075 3162114 (3030975) + (CTC)n            Simple_repeat             1     40     (0)  1103  
   17   11.2  0.0  0.0  chr1      3162642 3162670 (3030419) + (TGC)n            Simple_repeat             1     29     (0)  1104  
   25   18.5  1.5  3.1  chr1      3164922 3164987 (3028102) + (TGCGGC)n         Simple_repeat             1     65     (0)  1105  
   18   32.4  1.2  1.2  chr1      3169392 3169473 (3023616) + (CATCGA)n         Simple_repeat             1     82     (0)  1106 *
   23   23.3  0.0  0.0  chr1      3169458 3169512 (3023577) + (CAT)n            Simple_repeat             1     55     (0)  1107  
   16    0.0  5.0  0.0  chr1      3169660 3169679 (3023410) + (AG)n             Simple_repeat             1     21     (0)  1108  
   13   12.1  5.0  5.0  chr1      3179498 3179537 (3013552) + (CAATCCA)n        Simple_repeat             1     40     (0)  1109  
   15    5.6  0.0  0.0  chr1      3187742 3187760 (3005329) + (CT)n             Simple_repeat             1     19     (0)  1110  
  237   30.4  2.1  5.9  chr1      3196352 3196491 (2996598) C I-4_AO            LINE/Tad1              (13)   5421    5287  1111  
   18   23.7  1.9  1.9  chr1      3201397 3201449 (2991640) + (TGC)n            Simple_repeat             1     53     (0)  1112  
   13   19.1  0.0  0.0  chr1      3201550 3201579 (2991510) + (TTG)n            Simple_repeat             1     30     (0)  1113  
   18    7.7  0.0  0.0  chr1      3210986 3211013 (2982076) + (TCTA)n           Simple_repeat             1     28     (0)  1114  
   19   10.1  0.0  0.0  chr1      3211620 3211651 (2981438) + (GGTT)n           Simple_repeat             1     32     (0)  1115  
   22   26.3  2.1  4.4  chr1      3212808 3212900 (2980189) + (GTG)n            Simple_repeat             1     91     (0)  1116  
   12   19.8  2.3  4.7  chr1      3212936 3212979 (2980110) + (TGATTTG)n        Simple_repeat             1     43     (0)  1117  
   12   21.7  0.0  0.0  chr1      3213985 3214016 (2979073) + (ACCTAC)n         Simple_repeat             1     32     (0)  1118  
   13   23.2  2.1  2.1  chr1      3218769 3218815 (2974274) + (CAGGAT)n         Simple_repeat             1     47     (0)  1119  
   13   11.2  3.2  3.2  chr1      3218968 3218998 (2974091) + (ATG)n            Simple_repeat             1     31     (0)  1120  
   17   13.1  0.0  0.0  chr1      3222004 3222029 (2971060) + (T)n              Simple_repeat             1     26     (0)  1121  
   24    3.5  0.0  0.0  chr1      3233371 3233399 (2959690) + (GT)n             Simple_repeat             1     29     (0)  1122  
   16    0.0  0.0  0.0  chr1      3237778 3237794 (2955295) + (T)n              Simple_repeat             1     17     (0)  1123  
   17   17.0  2.5  0.0  chr1      3242601 3242640 (2950449) + (GCTAT)n          Simple_repeat             1     41     (0)  1124  
   18   21.9  8.9  0.0  chr1      3243223 3243301 (2949788) + (TGGTGT)n         Simple_repeat             1     86     (0)  1125  
   18    6.3  2.9  2.9  chr1      3243323 3243357 (2949732) + (GTTTGG)n         Simple_repeat             1     35     (0)  1126  
   32    5.4  0.0  0.0  chr1      3248448 3248486 (2944603) + (T)n              Simple_repeat             1     39     (0)  1127  
   15    4.3  0.0  4.0  chr1      3248696 3248721 (2944368) + (TCCT)n           Simple_repeat             1     25     (0)  1128  
   15   15.3  3.5  0.0  chr1      3253524 3253552 (2939537) + (CA)n             Simple_repeat             1     30     (0)  1129  
   15   18.4  4.4  2.2  chr1      3254090 3254134 (2938955) + (CTC)n            Simple_repeat             1     46     (0)  1130  
   15   14.4  0.0  3.1  chr1      3255955 3255987 (2937102) + (TTGA)n           Simple_repeat             1     32     (0)  1131  
   13   17.1  0.0  5.7  chr1      3261267 3261303 (2931786) + (AGTCA)n          Simple_repeat             1     35     (0)  1132  
   28   21.1  2.9  1.4  chr1      3276133 3276201 (2916888) + GA-rich           Low_complexity            1     70     (0)  1133  
   15   16.9  6.1  2.0  chr1      3276412 3276460 (2916629) + G-rich            Low_complexity            1     51     (0)  1134  
   20   10.7  0.0  0.0  chr1      3277528 3277557 (2915532) + (AC)n             Simple_repeat             1     30     (0)  1135  
   12   11.2  3.2  3.2  chr1      3280790 3280820 (2912269) + (TTTTAG)n         Simple_repeat             1     31     (0)  1136  
   13   31.1  1.6  1.6  chr1      3287001 3287061 (2906028) + (CAC)n            Simple_repeat             1     61     (0)  1137  
   15   27.1  0.0  0.0  chr1      3287920 3287963 (2905126) + (GGT)n            Simple_repeat             1     44     (0)  1138  
   12   23.1  2.0  4.2  chr1      3288031 3288079 (2905010) + G-rich            Low_complexity            1     48     (0)  1139  
   21    9.5  0.0  0.0  chr1      3288157 3288190 (2904899) + (CAGGGA)n         Simple_repeat             1     34     (0)  1140  
   13   13.1  0.0  0.0  chr1      3289065 3289090 (2903999) + (AGAAT)n          Simple_repeat             1     26     (0)  1141  
   17   21.6  0.0  0.0  chr1      3303394 3303432 (2889657) + A-rich            Low_complexity            1     39     (0)  1142  
   16    9.6  0.0  0.0  chr1      3303588 3303610 (2889479) + (T)n              Simple_repeat             1     23     (0)  1143  
   12   24.5  2.2  2.2  chr1      3303694 3303738 (2889351) + G-rich            Low_complexity            1     45     (0)  1144  
   13    0.0  0.0  5.0  chr1      3305900 3305920 (2887169) + (TAG)n            Simple_repeat             1     20     (0)  1145  
   15   27.3  3.7  0.0  chr1      3308898 3308951 (2884138) + (GAT)n            Simple_repeat             1     56     (0)  1146  
  226   23.2  5.5  5.5  chr1      3310087 3310159 (2882930) + Gypsy-3_BG-I      LTR/Gypsy              4692   4764   (277)  1147  
   27    0.0  0.0  0.0  chr1      3313698 3313723 (2879366) + (AGTCC)n          Simple_repeat             1     26     (0)  1148  
   14    5.0  0.0  0.0  chr1      3313789 3313809 (2879280) + (GACT)n           Simple_repeat             1     21     (0)  1149  
   16   19.7  1.9  5.9  chr1      3316869 3316921 (2876168) + GA-rich           Low_complexity            1     51     (0)  1150  
   17   29.7  0.0  0.0  chr1      3317984 3318037 (2875052) + (CAT)n            Simple_repeat             1     54     (0)  1151  
   13    0.0  0.0  8.7  chr1      3318140 3318164 (2874925) + (GAGT)n           Simple_repeat             1     23     (0)  1152  
   22   13.9  3.2  6.6  chr1      3321035 3321097 (2871992) + GA-rich           Low_complexity            1     61     (0)  1153  
   17   11.1  0.0  0.0  chr1      3325561 3325589 (2867500) + (TTG)n            Simple_repeat             1     29     (0)  1154  
   55    0.0  0.0  0.0  chr1      3327168 3327214 (2865875) + (AC)n             Simple_repeat             1     47     (0)  1155  
   19   18.1  0.0  0.0  chr1      3327394 3327426 (2865663) + A-rich            Low_complexity            1     33     (0)  1156  
   12    8.8  4.2  0.0  chr1      3327442 3327465 (2865624) + (CAT)n            Simple_repeat             1     25     (0)  1157  
   18   10.7  0.0  0.0  chr1      3329690 3329719 (2863370) + (GCC)n            Simple_repeat             1     30     (0)  1158  
   27    3.5  0.0  0.0  chr1      3352525 3352554 (2840535) + (AGA)n            Simple_repeat             1     30     (0)  1159  
   12    0.0  0.0  9.1  chr1      3355678 3355701 (2837388) + (CCAC)n           Simple_repeat             1     22     (0)  1160  
   12   18.4  5.4  0.0  chr1      3355702 3355711 (2837378) + (ACCCC)n          Simple_repeat             4     39     (0)  1161  
   13   10.7  0.0  9.1  chr1      3356351 3356386 (2836703) + (GGAGTG)n         Simple_repeat             1     33     (0)  1162  
   27    8.3  0.0  0.0  chr1      3361455 3361493 (2831596) + (CTG)n            Simple_repeat             1     39     (0)  1163  
   14   15.0  5.4  0.0  chr1      3363704 3363740 (2829349) + (ATCCTTC)n        Simple_repeat             1     39     (0)  1164  
   18   18.4  0.0  0.0  chr1      3366991 3367027 (2826062) + (GCT)n            Simple_repeat             1     37     (0)  1165  
   13   11.1  0.0  6.5  chr1      3368046 3368078 (2825011) + A-rich            Low_complexity            1     31     (0)  1166  
   21   21.9  0.0  0.0  chr1      3368126 3368174 (2824915) + (GCACCC)n         Simple_repeat             1     49     (0)  1167  
   28    6.1  0.0  0.0  chr1      3368706 3368740 (2824349) + (TAT)n            Simple_repeat             1     35     (0)  1168  
   14    0.0  0.0  0.0  chr1      3387502 3387519 (2805570) + (AGT)n            Simple_repeat             1     18     (0)  1169  
   14   21.7  4.0  2.0  chr1      3391819 3391868 (2801221) + (TTACTT)n         Simple_repeat             1     51     (0)  1170  
   14   10.4  3.0  3.0  chr1      3392016 3392048 (2801041) + (TTTATT)n         Simple_repeat             1     33     (0)  1171  
   13   20.4  5.8  5.8  chr1      3395174 3395242 (2797847) + (CATTT)n          Simple_repeat             1     69     (0)  1172  
   17   12.5  2.6  2.6  chr1      3398259 3398296 (2794793) + (CTTC)n           Simple_repeat             1     38     (0)  1173  
   15    7.9  3.7  0.0  chr1      3398400 3398426 (2794663) + (CAC)n            Simple_repeat             1     28     (0)  1174  
   18   15.9  2.3  2.3  chr1      3398861 3398904 (2794185) + (TGTA)n           Simple_repeat             1     44     (0)  1175  
   13   12.1  0.0  3.6  chr1      3398986 3399014 (2794075) + (ATCC)n           Simple_repeat             1     28     (0)  1176  
   12   19.8  0.0 11.5  chr1      3399083 3399140 (2793949) + (CTTTTG)n         Simple_repeat             1     52     (0)  1177  
   15    4.8  0.0  0.0  chr1      3400670 3400691 (2792398) + (AGT)n            Simple_repeat             1     22     (0)  1178  
   35   10.5  0.0  0.0  chr1      3402050 3402100 (2790989) + (A)n              Simple_repeat             1     51     (0)  1179  
   14   26.8  0.0  7.5  chr1      3403223 3403294 (2789795) + (TTTTTA)n         Simple_repeat             1     67     (0)  1180  
   16   30.3  2.7  1.3  chr1      3403719 3403793 (2789296) + (TGATAA)n         Simple_repeat             1     76     (0)  1181  
   15   16.4  2.9  0.0  chr1      3403947 3403980 (2789109) + (GAT)n            Simple_repeat             1     35     (0)  1182  
   15   13.9  0.0  0.0  chr1      3404325 3404348 (2788741) + (AC)n             Simple_repeat             1     24     (0)  1183  
   26   14.3  3.0  4.5  chr1      3404406 3404472 (2788617) + (AAT)n            Simple_repeat             1     66     (0)  1184  
   15   13.9  0.0  0.0  chr1      3404503 3404526 (2788563) + (A)n              Simple_repeat             1     24     (0)  1185  
   17   11.2  0.0  0.0  chr1      3405103 3405131 (2787958) + (TTCC)n           Simple_repeat             1     29     (0)  1186  
   13    0.0  4.3  4.3  chr1      3405641 3405663 (2787426) + (TGC)n            Simple_repeat             1     23     (0)  1187  
   13    0.0  0.0  8.7  chr1      3405744 3405768 (2787321) + (TAGT)n           Simple_repeat             1     23     (0)  1188  
   19   11.7  0.0  0.0  chr1      3406162 3406189 (2786900) + (T)n              Simple_repeat             1     28     (0)  1189  
   19    3.0  8.8  0.0  chr1      3406315 3406348 (2786741) + (TGACT)n          Simple_repeat             1     37     (0)  1190  
   21   16.6  2.0  2.0  chr1      3406408 3406456 (2786633) + (TAT)n            Simple_repeat             1     49     (0)  1191  
   14    8.7  0.0  3.9  chr1      3406751 3406777 (2786312) + (GAGG)n           Simple_repeat             1     26     (0)  1192  
   14   12.3  5.4  2.6  chr1      3407092 3407128 (2785961) + (AAT)n            Simple_repeat             1     38     (0)  1193  
   27    0.0  0.0  0.0  chr1      3407271 3407296 (2785793) + (TGAC)n           Simple_repeat             1     26     (0)  1194  
   15   15.6  0.0  0.0  chr1      3407304 3407332 (2785757) + (CCA)n            Simple_repeat             1     29     (0)  1195  
   11   30.6  0.0  0.0  chr1      3407734 3407777 (2785312) + (TTATTT)n         Simple_repeat             1     44     (0)  1196  
   18   23.9  0.0  3.6  chr1      3408664 3408721 (2784368) + A-rich            Low_complexity            1     56     (0)  1197  
   20    9.4  0.0  2.9  chr1      3408971 3409006 (2784083) + (CAG)n            Simple_repeat             1     35     (0)  1198  
   13    4.0  7.1  3.5  chr1      3409723 3409750 (2783339) + (CTT)n            Simple_repeat             1     29     (0)  1199  
   23    5.8  0.0  2.7  chr1      3410145 3410182 (2782907) + (AAAAGAA)n        Simple_repeat             1     37     (0)  1200  
   17   19.9  2.1  2.1  chr1      3414536 3414583 (2778506) + (TTTTTC)n         Simple_repeat             1     48     (0)  1201  
   17    4.2  0.0  0.0  chr1      3415266 3415290 (2777799) + (GTCA)n           Simple_repeat             1     25     (0)  1202  
   13    4.2  8.0  0.0  chr1      3416500 3416524 (2776565) + (CCTCT)n          Simple_repeat             1     27     (0)  1203  
   27    0.0  0.0  0.0  chr1      3417330 3417355 (2775734) + (CCGA)n           Simple_repeat             1     26     (0)  1204  
   66    1.6  0.0  0.0  chr1      3418125 3418187 (2774902) + (AGT)n            Simple_repeat             1     63     (0)  1205  
   18   18.8  0.0  2.3  chr1      3418215 3418258 (2774831) + (TAGG)n           Simple_repeat             1     43     (0)  1206  
   20   10.4  7.0  2.2  chr1      3418536 3418578 (2774511) + (AC)n             Simple_repeat             1     45     (0)  1207  
   14   18.4  2.7  0.0  chr1      3418944 3418980 (2774109) + (CAGCAA)n         Simple_repeat             1     38     (0)  1208  
   16    4.5  0.0  0.0  chr1      3419089 3419111 (2773978) + (AAG)n            Simple_repeat             1     23     (0)  1209  
   43    0.0  0.0  0.0  chr1      3419345 3419381 (2773708) + (TG)n             Simple_repeat             1     37     (0)  1210  
   17   14.5  2.5  2.5  chr1      3423247 3423286 (2769803) + GA-rich           Low_complexity            1     40     (0)  1211  
   14   16.9  4.8  2.3  chr1      3428448 3428489 (2764600) + (AGT)n            Simple_repeat             1     43     (0)  1212  
   19    7.2  0.0  0.0  chr1      3432572 3432600 (2760489) + (TGGCA)n          Simple_repeat             1     29     (0)  1213  
   16    5.6  2.1 11.6  chr1      3432673 3432719 (2760370) + (ACTGCT)n         Simple_repeat             1     43     (0)  1214  
   13   16.0  5.7  0.0  chr1      3432875 3432909 (2760180) + (TTACT)n          Simple_repeat             1     37     (0)  1215  
   17    9.5  5.9  0.0  chr1      3433073 3433106 (2759983) + (GTAA)n           Simple_repeat             1     36     (0)  1216  
   24   11.2  4.0  2.0  chr1      3433855 3433904 (2759185) + (AGC)n            Simple_repeat             1     51     (0)  1217  
   21   19.8  0.0  0.0  chr1      3434124 3434169 (2758920) + (CACT)n           Simple_repeat             1     46     (0)  1218  
   17   26.5  5.2  3.1  chr1      3434390 3434485 (2758604) + (TCTCTCC)n        Simple_repeat             1     98     (0)  1219  
   19   14.9  0.0  0.0  chr1      3435974 3436011 (2757078) + (TTTTTCT)n        Simple_repeat             1     38     (0)  1220  
   17   11.1  0.0  0.0  chr1      3436214 3436242 (2756847) + (TGT)n            Simple_repeat             1     29     (0)  1221  
   17    4.1  0.0  0.0  chr1      3436428 3436452 (2756637) + (ATAC)n           Simple_repeat             1     25     (0)  1222  
   16    0.0  0.0  0.0  chr1      3437516 3437532 (2755557) + (G)n              Simple_repeat             1     17     (0)  1223  
   15   24.4  0.0  0.0  chr1      3441745 3441783 (2751306) + GA-rich           Low_complexity            1     39     (0)  1224  
   15   15.9  5.5  5.5  chr1      3444706 3444760 (2748329) + (ACT)n            Simple_repeat             1     55     (0)  1225  
   14   11.5  0.0  3.5  chr1      3445236 3445265 (2747824) + (TTCT)n           Simple_repeat             1     29     (0)  1226  
   20   13.0  0.0  0.0  chr1      3445432 3445466 (2747623) + (TGGC)n           Simple_repeat             1     35     (0)  1227  
   12   15.3  3.5  0.0  chr1      3445661 3445689 (2747400) + (GGAT)n           Simple_repeat             1     30     (0)  1228  
   17    0.0  0.0  0.0  chr1      3445710 3445730 (2747359) + (AGT)n            Simple_repeat             1     21     (0)  1229  
   13   21.3  0.0  0.0  chr1      3446594 3446626 (2746463) + (TTCTT)n          Simple_repeat             1     33     (0)  1230  
   16   32.4  0.0  0.0  chr1      3447579 3447637 (2745452) + (CAACAA)n         Simple_repeat             1     59     (0)  1231  
   12   13.9  0.0  0.0  chr1      3447817 3447840 (2745249) + (GCC)n            Simple_repeat             1     24     (0)  1232  
   14    8.8  0.0  0.0  chr1      3448084 3448107 (2744982) + (ATGG)n           Simple_repeat             1     24     (0)  1233  
   15   13.9  0.0  0.0  chr1      3448144 3448167 (2744922) + (T)n              Simple_repeat             1     24     (0)  1234  
   14   14.0  3.1  0.0  chr1      3448327 3448358 (2744731) + (ATAGT)n          Simple_repeat             1     33     (0)  1235  
   13   15.9  2.7  2.7  chr1      3449014 3449050 (2744039) + (TCATCT)n         Simple_repeat             1     37     (0)  1236  
   12   16.3  2.8  2.8  chr1      3449966 3450001 (2743088) + (TATTCG)n         Simple_repeat             1     36     (0)  1237  
   14    4.3  4.2  0.0  chr1      3450291 3450314 (2742775) + (TAGC)n           Simple_repeat             1     25     (0)  1238  
   13   18.2  0.0  0.0  chr1      3450909 3450939 (2742150) + (CTCTCA)n         Simple_repeat             1     31     (0)  1239  
   14   23.2  0.0  0.0  chr1      3451465 3451511 (2741578) + (CTG)n            Simple_repeat             1     47     (0)  1240  
   18    7.6  0.0  0.0  chr1      3456815 3456842 (2736247) + (CTG)n            Simple_repeat             1     28     (0)  1241  
   13   21.3  0.0  0.0  chr1      3458806 3458838 (2734251) + (GAGGCA)n         Simple_repeat             1     33     (0)  1242  
   13   23.2  3.9  1.9  chr1      3458949 3459000 (2734089) + A-rich            Low_complexity            1     53     (0)  1243  
   15    3.3  5.7  5.7  chr1      3464608 3464642 (2728447) + (CTTCCT)n         Simple_repeat             1     35     (0)  1244  
   13   16.5  5.7  5.7  chr1      3467084 3467136 (2725953) + (TCC)n            Simple_repeat             1     53     (0)  1245  
   21   22.4  0.0  0.0  chr1      3472669 3472720 (2720369) + (TCATCG)n         Simple_repeat             1     52     (0)  1246  
   13   16.9  0.0  0.0  chr1      3472827 3472853 (2720236) + (TGC)n            Simple_repeat             1     27     (0)  1247  
   16   11.7  0.0  0.0  chr1      3472946 3472973 (2720116) + (TGG)n            Simple_repeat             1     28     (0)  1248  
   18    7.9  0.0  0.0  chr1      3473136 3473162 (2719927) + (TAC)n            Simple_repeat             1     27     (0)  1249  
   17   33.1  2.9  1.9  chr1      3483847 3483951 (2709138) + G-rich            Low_complexity            1    106     (0)  1250  
   15   14.4  0.0  0.0  chr1      3484002 3484025 (2709064) + (AG)n             Simple_repeat             1     24     (0)  1251  
   20   19.5  0.0  2.1  chr1      3484523 3484571 (2708518) + A-rich            Low_complexity            1     48     (0)  1252  
   13   11.2  3.2  3.2  chr1      3484613 3484643 (2708446) + A-rich            Low_complexity            1     31     (0)  1252  
   12   19.6  0.0  0.0  chr1      3484800 3484828 (2708261) + (TGC)n            Simple_repeat             1     29     (0)  1253  
   23   19.7  1.9  0.0  chr1      3485181 3485233 (2707856) + (TCA)n            Simple_repeat             1     54     (0)  1254  
   17   11.2  0.0  0.0  chr1      3485876 3485904 (2707185) + (AGGC)n           Simple_repeat             1     29     (0)  1255  
   15    0.0 13.8  0.0  chr1      3486946 3486974 (2706115) + (TAGA)n           Simple_repeat             1     33     (0)  1256  
   15   21.0  3.9  1.9  chr1      3487448 3487498 (2705591) + (CATGA)n          Simple_repeat             1     52     (0)  1257  
   22   15.3  0.0  0.0  chr1      3488901 3488937 (2704152) + (T)n              Simple_repeat             1     37     (0)  1258  
   13   15.8  2.7  2.7  chr1      3489022 3489058 (2704031) + (TATAACA)n        Simple_repeat             1     37     (0)  1259  
   20    6.8  0.0  3.1  chr1      3493685 3493717 (2699372) + (CCA)n            Simple_repeat             1     32     (0)  1260  
   20    7.0 13.3  0.0  chr1      3501633 3501677 (2691412) + (CT)n             Simple_repeat             1     51     (0)  1261  
   21    6.5  0.0  2.9  chr1      3501945 3502012 (2691077) + (GAAAAA)n         Simple_repeat             1     66     (0)  1262  
   17    7.2  3.5  0.0  chr1      3504734 3504762 (2688327) + (TGA)n            Simple_repeat             1     30     (0)  1263  
   13   14.6  7.9  0.0  chr1      3505771 3505821 (2687268) + (TGTA)n           Simple_repeat             1     55     (0)  1264  
   14   21.8  0.0  4.5  chr1      3505865 3505910 (2687179) + A-rich            Low_complexity            1     44     (0)  1265  
   11   14.1  0.0  8.8  chr1      3507911 3507947 (2685142) + (CGAGGC)n         Simple_repeat             1     34     (0)  1266  
   16   18.4  7.0  0.0  chr1      3508957 3508999 (2684090) + (TC)n             Simple_repeat             1     46     (0)  1267  
   12   10.7  2.9  6.1  chr1      3510589 3510622 (2682467) + (TCCC)n           Simple_repeat             1     33     (0)  1268  
   18   18.1  0.0  0.0  chr1      3510795 3510832 (2682257) + (CAC)n            Simple_repeat             1     38     (0)  1269  
   12   24.1  0.0  0.0  chr1      3511249 3511282 (2681807) + (GGT)n            Simple_repeat             1     34     (0)  1270  
   13   25.1  4.6  3.0  chr1      3519790 3519854 (2673235) + GA-rich           Low_complexity            1     66     (0)  1271  
   18   11.6  0.0  5.1  chr1      3520249 3520289 (2672800) + (TTTTTA)n         Simple_repeat             1     39     (0)  1272  
   23   13.4  0.0  0.0  chr1      3520470 3520510 (2672579) + (TGATT)n          Simple_repeat             1     41     (0)  1273  
   12    4.8  4.5  0.0  chr1      3520963 3520984 (2672105) + (TCCC)n           Simple_repeat             1     23     (0)  1274  
   19   17.2  3.0  6.2  chr1      3531728 3531793 (2661296) + (AGCT)n           Simple_repeat             1     64     (0)  1275  
   13   21.3  4.0  6.9  chr1      3535541 3535614 (2657475) + (CTCCCTT)n        Simple_repeat             1     72     (0)  1276  
   29   21.4  6.1  0.0  chr1      3537684 3537765 (2655324) + (TC)n             Simple_repeat             1     87     (0)  1277  
   21   22.9  2.0  8.4  chr1      3546374 3546474 (2646615) + (CTC)n            Simple_repeat             1     95     (0)  1278  
   15   19.5  4.7  2.3  chr1      3548419 3548461 (2644628) + (TC)n             Simple_repeat             1     44     (0)  1279  
   31    0.0  0.0  0.0  chr1      3548462 3548490 (2644599) + (T)n              Simple_repeat             1     29     (0)  1280  
   25   18.0  0.0  0.0  chr1      3549677 3549726 (2643363) + (GGT)n            Simple_repeat             1     50     (0)  1281  
   16   23.2  1.9  1.9  chr1      3554340 3554391 (2638698) + (CTCT)n           Simple_repeat             1     52     (0)  1282  
   16   21.3  0.0  0.0  chr1      3554881 3554890 (2638199) + (TGTC)n           Simple_repeat             1     37     (0)  1283  
   20    7.9  0.0  0.0  chr1      3554891 3554917 (2638172) + (TC)n             Simple_repeat             1     27     (0)  1284  
   19    6.7  3.1  0.0  chr1      3555274 3555305 (2637784) + (GCCCT)n          Simple_repeat             1     33     (0)  1285  
   18   15.3  0.0  2.6  chr1      3555463 3555503 (2637586) + (TTTTC)n          Simple_repeat             1     39     (0)  1286  
   19   10.4  0.0  0.0  chr1      3566438 3566469 (2626620) + (ACACGC)n         Simple_repeat             1     32     (0)  1287  
   12   22.5  2.2  4.4  chr1      3570328 3570373 (2622716) + (CTT)n            Simple_repeat             1     45     (0)  1288  
   15   16.4  3.8  5.8  chr1      3574339 3574391 (2618698) + GA-rich           Low_complexity            1     52     (0)  1289  
   23    7.9  5.0  0.0  chr1      3591345 3591384 (2601705) + (TGC)n            Simple_repeat             1     42     (0)  1290  
   12   14.3 10.4  1.9  chr1      3592542 3592589 (2600500) + (ACAAGAGA)n       Simple_repeat             1     52     (0)  1291  
   22   12.8  0.0  0.0  chr1      3605880 3605913 (2587176) + (T)n              Simple_repeat             1     34     (0)  1292  
   18   23.3  0.0  0.0  chr1      3610054 3610093 (2582996) + (T)n              Simple_repeat             1     40     (0)  1293  
   14    3.8  6.9  3.3  chr1      3618726 3618754 (2574335) + (TAT)n            Simple_repeat             1     30     (0)  1294  
   18    7.8  0.0  0.0  chr1      3625085 3625111 (2567978) + (TAA)n            Simple_repeat             1     27     (0)  1295  
   13   10.8  2.9  6.1  chr1      3625600 3625633 (2567456) + (AAT)n            Simple_repeat             1     33     (0)  1296  
   18   14.2  4.9  2.4  chr1      3628956 3628996 (2564093) + (TA)n             Simple_repeat             1     42     (0)  1297  
   41    2.4  0.0  2.3  chr1      3631126 3631169 (2561920) + (AT)n             Simple_repeat             1     43     (0)  1298  
   12   22.6  3.5  5.4  chr1      3631554 3631610 (2561479) + (TAAT)n           Simple_repeat             1     56     (0)  1299  
   14   17.8  0.0 10.2  chr1      3632719 3632772 (2560317) + (ATAA)n           Simple_repeat             1     49     (0)  1300  
   17   22.7  1.6  5.0  chr1      3637780 3637841 (2555248) + (ATA)n            Simple_repeat             1     60     (0)  1301  
   13   22.8  4.2  2.0  chr1      3638238 3638285 (2554804) + (TAT)n            Simple_repeat             1     49     (0)  1302  
   17   18.7  1.9  3.9  chr1      3640447 3640498 (2552591) + (TTTTTA)n         Simple_repeat             1     51     (0)  1303  
   16   23.8  5.1  3.8  chr1      3641990 3642068 (2551021) + (TATAAT)n         Simple_repeat             1     80     (0)  1304  
   30   17.0  2.2  6.9  chr1      3642674 3642764 (2550325) + (TAT)n            Simple_repeat             1     87     (0)  1305  
   29    3.1  3.0  0.0  chr1      3642860 3642892 (2550197) + (AT)n             Simple_repeat             1     34     (0)  1306  
   14   21.8  3.4  5.2  chr1      3643590 3643648 (2549441) + A-rich            Low_complexity            1     58     (0)  1307  
   13   14.9  3.3  0.0  chr1      3644290 3644319 (2548770) + (ATATT)n          Simple_repeat             1     31     (0)  1308  
   14   20.9  0.0  0.0  chr1      3647398 3647430 (2545659) + (TTA)n            Simple_repeat             1     33     (0)  1309  
   31    5.5  0.0  0.0  chr1      3649777 3649814 (2543275) + (AAT)n            Simple_repeat             1     38     (0)  1310  
   12   11.5  3.3  3.3  chr1      3649962 3649991 (2543098) + (TAT)n            Simple_repeat             1     30     (0)  1311  
   14   20.9  4.5  0.0  chr1      3650227 3650270 (2542819) + A-rich            Low_complexity            1     46     (0)  1312  
   18   23.7  1.6  3.2  chr1      3651865 3651927 (2541162) + (TTTA)n           Simple_repeat             1     62     (0)  1313  
   23   18.9  7.2  1.4  chr1      3652085 3652153 (2540936) + (AT)n             Simple_repeat             1     73     (0)  1314  
   31    0.0  0.0  0.0  chr1      3653999 3654025 (2539064) + (TA)n             Simple_repeat             1     27     (0)  1315  
   13   18.7  7.0  0.0  chr1      3655107 3655176 (2537913) + (ATATGT)n         Simple_repeat             1     74     (0)  1316  
   12   11.5  3.3  3.3  chr1      3655543 3655572 (2537517) + (TAA)n            Simple_repeat             1     30     (0)  1317  
   12   21.1  2.5  2.5  chr1      3655847 3655886 (2537203) + (CTAA)n           Simple_repeat             1     40     (0)  1318  
   16   16.0  7.1  5.6  chr1      3660024 3660093 (2532996) + (TATAT)n          Simple_repeat             1     71     (0)  1319  
   13   25.4  3.9  0.0  chr1      3660852 3660902 (2532187) + (TATTT)n          Simple_repeat             1     53     (0)  1320  
   16    6.8  2.9  5.9  chr1      3665407 3665441 (2527648) + (ATA)n            Simple_repeat             1     34     (0)  1321  
   18   21.6  3.9  5.3  chr1      3668835 3668911 (2524178) + (TAT)n            Simple_repeat             1     76     (0)  1322  
   16   22.1  0.0  0.0  chr1      3670858 3670889 (2522200) + (T)n              Simple_repeat             1     32     (0)  1323  
   50    0.0  2.2  0.0  chr1      3670903 3670948 (2522141) + (TA)n             Simple_repeat             1     47     (0)  1324  
  243   19.2  0.0  0.0  chr1      3673730 3673781 (2519308) + Helitron-1_ROr    RC/Helitron            2319   2370  (1951)  1325  
   19    7.4  0.0  0.0  chr1      3674902 3674930 (2518159) + (TGTT)n           Simple_repeat             1     29     (0)  1326  
   23   17.9  4.5  2.9  chr1      3676857 3676923 (2516166) + (ATA)n            Simple_repeat             1     68     (0)  1327  
   12   15.5  3.5  0.0  chr1      3677916 3677944 (2515145) + (TATT)n           Simple_repeat             1     30     (0)  1328  
   12   21.1  0.0 12.9  chr1      3678726 3678795 (2514294) + (TTTA)n           Simple_repeat             1     62     (0)  1329  
   15   22.7  6.4  0.0  chr1      3679425 3679471 (2513618) + (TA)n             Simple_repeat             1     50     (0)  1330  
   16    7.0  0.0  9.1  chr1      3680406 3680441 (2512648) + (TAAT)n           Simple_repeat             1     33     (0)  1331  
   18   19.2  8.3  0.0  chr1      3680666 3680725 (2512364) + (ATA)n            Simple_repeat             1     65     (0)  1332  
   13   19.7  4.7  2.3  chr1      3686910 3686952 (2506137) + (ATT)n            Simple_repeat             1     44     (0)  1333  
   19   21.7  0.0  0.0  chr1      3696867 3696904 (2496185) + (T)n              Simple_repeat             1     38     (0)  1334  
   13   24.7  0.0  7.1  chr1      3697239 3697298 (2495791) + (TCTAAT)n         Simple_repeat             1     56     (0)  1335  
   14   16.4  2.9  0.0  chr1      3697305 3697338 (2495751) + (TATT)n           Simple_repeat             1     35     (0)  1336  
   16    8.5  4.0  0.0  chr1      3697492 3697516 (2495573) + (TA)n             Simple_repeat             1     26     (0)  1337  
   13   10.1  5.9  2.9  chr1      3697958 3697991 (2495098) + (TTAA)n           Simple_repeat             1     35     (0)  1338  
   22   34.2  0.0  0.0  chr1      3698205 3698281 (2494808) + (TATC)n           Simple_repeat             1     77     (0)  1339  
  396   39.3  1.2  2.2  chr1      3699213 3699621 (2493468) + Mariner-4_AN      DNA/TcMar-Tc1          1186   1590   (260)  1340  
 1072   29.1  4.4  3.6  chr1      3700206 3701621 (2491468) C Mariner1_AO       DNA/TcMar-Fot1        (370)   1513      95  1341  
   30    0.0  0.0  0.0  chr1      3704192 3704217 (2488872) + (TA)n             Simple_repeat             1     26     (0)  1342  
   14   26.4  3.7  0.0  chr1      3706178 3706231 (2486858) + (AATT)n           Simple_repeat             1     56     (0)  1343  
   12   21.5  4.4  2.2  chr1      3706349 3706393 (2486696) + A-rich            Low_complexity            1     46     (0)  1344  
   13   27.5  0.0  5.5  chr1      3709196 3709253 (2483836) + (TTATT)n          Simple_repeat             1     55     (0)  1345  
   17   15.3  0.0  0.0  chr1      3709515 3709543 (2483546) + (T)n              Simple_repeat             1     29     (0)  1346  
   13   23.8  2.7  7.1  chr1      3709621 3709693 (2483396) + (TATAATA)n        Simple_repeat             1     70     (0)  1347  
   17   17.7  8.2  3.1  chr1      3709867 3709927 (2483162) + (TA)n             Simple_repeat             1     64     (0)  1348  
   20   20.5  8.2  0.0  chr1      3710154 3710228 (2482861) + (TATATA)n         Simple_repeat             1     81     (0)  1349  
   12   18.4  6.7  2.1  chr1      3713502 3713546 (2479543) + (ATA)n            Simple_repeat             1     47     (0)  1350  
   17    6.2  5.6  2.7  chr1      3715288 3715323 (2477766) + (TATT)n           Simple_repeat             1     37     (0)  1351  
   14    3.6  2.9  9.4  chr1      3715346 3715379 (2477710) + (AATA)n           Simple_repeat             1     32     (0)  1352  
   13   21.9  0.0  2.6  chr1      3715418 3715456 (2477633) + A-rich            Low_complexity            1     38     (0)  1353  
   12   17.0  8.3  2.0  chr1      3715785 3715832 (2477257) + (ATCTATT)n        Simple_repeat             1     51     (0)  1354  
  275   14.6  0.0  0.0  chr1      3716178 3716218 (2476871) C Gypsy1-LTR_AO     LTR/Gypsy              (12)    309     269  1355  
   18   20.5  1.9  1.9  chr1      3717071 3717122 (2475967) + A-rich            Low_complexity            1     52     (0)  1356  
   16   16.2  2.2  4.5  chr1      3717646 3717690 (2475399) + (TTAA)n           Simple_repeat             1     44     (0)  1357  
   12   18.9  2.6  2.6  chr1      3720918 3720955 (2472134) + (TATTA)n          Simple_repeat             1     38     (0)  1358  
   13   17.4  3.9  6.0  chr1      3721306 3721356 (2471733) + (TTAAT)n          Simple_repeat             1     50     (0)  1359  
   22   14.2  5.4  1.7  chr1      3722225 3722280 (2470809) + (AATAT)n          Simple_repeat             1     58     (0)  1360  
   42    2.4  0.0  0.0  chr1      3722933 3722975 (2470114) + (TAT)n            Simple_repeat             1     43     (0)  1361  
   33    0.0  3.1  0.0  chr1      3723592 3723623 (2469466) + (TA)n             Simple_repeat             1     33     (0)  1362  
   15   10.1  6.2  0.0  chr1      3725773 3725804 (2467285) + (TAA)n            Simple_repeat             1     34     (0)  1363  
  487   26.4  6.7  3.5  chr1      3737670 3737999 (2455090) C VADER             DNA                    (97)    340       1  1364  
   15    7.9  3.7  0.0  chr1      3738275 3738301 (2454788) + (ATA)n            Simple_repeat             1     28     (0)  1365  
   15    7.9  3.7  0.0  chr1      3738827 3738853 (2454236) + (TTA)n            Simple_repeat             1     28     (0)  1366  
   23    3.7  0.0  0.0  chr1      3755373 3755400 (2437689) + (A)n              Simple_repeat             1     28     (0)  1367  
   18    8.7  0.0  0.0  chr1      3760875 3760899 (2432190) + (T)n              Simple_repeat             1     25     (0)  1368  
   12   14.6  7.5  2.4  chr1      3764662 3764701 (2428388) + (GAATA)n          Simple_repeat             1     42     (0)  1369  
   21   16.4  4.2  0.0  chr1      3791107 3791154 (2401935) + GA-rich           Low_complexity            1     50     (0)  1370  
   26   22.8  1.4  1.4  chr1      3791395 3791467 (2401622) + (TTATT)n          Simple_repeat             1     73     (0)  1371  
   18    0.0  6.5  3.1  chr1      3791552 3791582 (2401507) + (TCC)n            Simple_repeat             1     32     (0)  1372  
   12   16.0  0.0  3.5  chr1      3791819 3791848 (2401241) + (ATC)n            Simple_repeat             1     29     (0)  1373  
   22   19.3  0.0  0.0  chr1      3793362 3793403 (2399686) + (T)n              Simple_repeat             1     42     (0)  1374  
   16    9.3  0.0  0.0  chr1      3794736 3794758 (2398331) + (T)n              Simple_repeat             1     23     (0)  1375  
   53    0.0  1.9  1.9  chr1      3795747 3795799 (2397290) + (CT)n             Simple_repeat             1     53     (0)  1376  
   16    8.3  7.1  4.7  chr1      3795922 3795963 (2397126) + (CCT)n            Simple_repeat             1     43     (0)  1377  
   31    0.0  0.0  0.0  chr1      3796588 3796616 (2396473) + (CAT)n            Simple_repeat             1     29     (0)  1378  
   20    3.2  2.9  2.9  chr1      3800498 3800531 (2392558) + (TCTAGT)n         Simple_repeat             1     34     (0)  1379  
   36    0.0  0.0  2.7  chr1      3800609 3800646 (2392443) + (TGGTT)n          Simple_repeat             1     37     (0)  1380  
   16    5.2  0.0  0.0  chr1      3801070 3801089 (2392000) + (T)n              Simple_repeat             1     20     (0)  1381  
   18   19.2  3.5  3.5  chr1      3807855 3807918 (2385171) + GA-rich           Low_complexity            1     64     (0)  1382  
   13   18.2  9.1  2.9  chr1      3808382 3808447 (2384642) + (TCTCTCC)n        Simple_repeat             1     70     (0)  1383  
   20   23.3  5.4  5.4  chr1      3814370 3814515 (2378574) + (TCT)n            Simple_repeat             1    146     (0)  1384  
   58    1.8  0.0  0.0  chr1      3819641 3819696 (2373393) + (ACT)n            Simple_repeat             1     56     (0)  1385  
   20   13.8  3.9  3.9  chr1      3822292 3822343 (2370746) + (CATC)n           Simple_repeat             1     52     (0)  1386  
   18   25.1  0.0  1.9  chr1      3823666 3823720 (2369369) + (TCCTCT)n         Simple_repeat             1     54     (0)  1387  
   18   10.8  0.0  0.0  chr1      3825945 3825975 (2367114) + (CTAC)n           Simple_repeat             1     31     (0)  1388  
   27    0.0  0.0  0.0  chr1      3826043 3826068 (2367021) + (CATA)n           Simple_repeat             1     26     (0)  1389  
   14   15.4  0.0  7.7  chr1      3827483 3827524 (2365565) + (AGCCTC)n         Simple_repeat             1     39     (0)  1390  
   20   10.8  0.0  0.0  chr1      3829492 3829521 (2363568) + (CT)n             Simple_repeat             1     30     (0)  1391  
   15   19.7  0.0  0.0  chr1      3830689 3830717 (2362372) + GA-rich           Low_complexity            1     29     (0)  1392  
  241   29.0  1.1  1.1  chr1      3831396 3831489 (2361600) C Gypsy-62_BG-LTR   LTR/Gypsy              (71)    351     258  1393  
   17   19.7  2.1  2.1  chr1      3834429 3834484 (2358605) + (GCCGCT)n         Simple_repeat             1     56     (0)  1394  
   16    3.5  3.0  6.2  chr1      3838307 3838339 (2354750) + (GGGA)n           Simple_repeat             1     32     (0)  1395  
   16   15.9  0.0  0.0  chr1      3838817 3838844 (2354245) + (T)n              Simple_repeat             1     28     (0)  1396  
   14   12.5  0.0  0.0  chr1      3840267 3840292 (2352797) + (TAC)n            Simple_repeat             1     26     (0)  1397  
   20   17.0  2.5  0.0  chr1      3840644 3840683 (2352406) + (TC)n             Simple_repeat             1     41     (0)  1398  
   16   13.2  0.0  0.0  chr1      3840823 3840847 (2352242) + (T)n              Simple_repeat             1     25     (0)  1399  
   13   13.5  3.2 12.1  chr1      3841535 3841602 (2351487) + (TTCCC)n          Simple_repeat             1     61     (0)  1400  
  236    8.3  0.0  0.0  chr1      3849852 3849899 (2343190) + Gypsy-2_PGr-I     LTR/Gypsy               387    434  (5780)  1401  
   19    4.0  0.0  0.0  chr1      3850029 3850054 (2343035) + (TAG)n            Simple_repeat             1     26     (0)  1402  
   13    0.0  0.0  0.0  chr1      3851126 3851142 (2341947) + (CTG)n            Simple_repeat             1     17     (0)  1403  
   13   15.3  2.5  5.1  chr1      3863638 3863677 (2329412) + (TCTTCGA)n        Simple_repeat             1     39     (0)  1404  
   16   20.3  9.3  1.2  chr1      3863713 3863787 (2329302) + (CATTTC)n         Simple_repeat             1     81     (0)  1405  
   16    0.0  0.0  0.0  chr1      3865476 3865492 (2327597) + (T)n              Simple_repeat             1     17     (0)  1406  
   22   24.8  6.0  3.3  chr1      3868234 3868350 (2324739) + (GCCACG)n         Simple_repeat             1    120     (0)  1407  
   13   11.0  0.0  9.1  chr1      3873179 3873214 (2319875) + (CTTTTC)n         Simple_repeat             1     33     (0)  1408  
   49    0.0  0.0  0.0  chr1      3877161 3877204 (2315885) + (TCT)n            Simple_repeat             1     44     (0)  1409  
  242   26.6  3.7  3.7  chr1      3882379 3882460 (2310629) C Gypsy-64_BG-I     LTR/Gypsy            (2967)   1570    1489  1410  
   22   14.9  0.0  0.0  chr1      3897444 3897480 (2295609) + (A)n              Simple_repeat             1     37     (0)  1411  
   24    7.0  4.1  4.1  chr1      3898358 3898406 (2294683) + GA-rich           Low_complexity            1     49     (0)  1412  
   16    0.0  0.0  0.0  chr1      3901942 3901959 (2291130) + (AG)n             Simple_repeat             1     18     (0)  1413  
   21   14.6  0.0  0.0  chr1      3917086 3917123 (2275966) + (CCG)n            Simple_repeat             1     38     (0)  1414  
   21   28.2  0.0  0.0  chr1      3920726 3920778 (2272311) + (CC)n             Simple_repeat             1     53     (0)  1415  
   12    9.9  2.6  8.3  chr1      3922284 3922321 (2270768) + (ATCGAAG)n        Simple_repeat             1     36     (0)  1416  
   13   13.2  0.0  0.0  chr1      3925814 3925838 (2267251) + (AAAT)n           Simple_repeat             1     25     (0)  1417  
   17   15.9  4.4  2.2  chr1      3939710 3939787 (2253302) + (CTT)n            Simple_repeat             1     79     (0)  1418  
   15    4.7  4.5  0.0  chr1      3939858 3939879 (2253210) + (TC)n             Simple_repeat             1     23     (0)  1419  
   19   13.4  0.0  0.0  chr1      3940512 3940545 (2252544) + (CAC)n            Simple_repeat             1     34     (0)  1420  
   18   22.8  5.1  2.8  chr1      3942732 3942761 (2250328) + GA-rich           Low_complexity            1     85     (0)  1421  
   17   19.7  3.7  1.8  chr1      3942762 3942815 (2250274) + (GAGAAGT)n        Simple_repeat             1     55     (0)  1422  
   17   13.7  0.0  0.0  chr1      3942852 3942883 (2250206) + (AAGAC)n          Simple_repeat             1     32     (0)  1423  
   13   13.3 15.5  0.0  chr1      3944099 3944156 (2248933) + (TCTTCGC)n        Simple_repeat             1     67     (0)  1424  
   14    5.0  0.0  0.0  chr1      3944500 3944563 (2248526) + (GCA)n            Simple_repeat             1     64     (0)  1425  
   19   22.4  0.0  0.0  chr1      3944744 3944790 (2248299) + (CCGCAG)n         Simple_repeat             1     47     (0)  1426  
   14    5.0  0.0  0.0  chr1      3944858 3944878 (2248211) + (CAG)n            Simple_repeat             1     21     (0)  1427  
   12    5.6  0.0  0.0  chr1      3947615 3947633 (2245456) + (AAG)n            Simple_repeat             1     19     (0)  1428  
   23    9.2  0.0  0.0  chr1      3948583 3948617 (2244472) + (GCA)n            Simple_repeat             1     35     (0)  1429  
   13   21.8  0.0  2.6  chr1      3949901 3949939 (2243150) + (GCGGAT)n         Simple_repeat             1     38     (0)  1430  
   16    0.0  0.0  0.0  chr1      3951875 3951894 (2241195) + (TAG)n            Simple_repeat             1     20     (0)  1431  
   17   21.4  0.0  2.3  chr1      3953151 3953195 (2239894) + (GTG)n            Simple_repeat             1     44     (0)  1432  
   13   13.4  5.9  0.0  chr1      3953441 3953474 (2239615) + G-rich            Low_complexity            1     36     (0)  1433  
   31    0.0  0.0  0.0  chr1      3964007 3964033 (2229056) + (AG)n             Simple_repeat             1     27     (0)  1434  
   17    8.2  0.0  0.0  chr1      3966907 3966932 (2226157) + (CAA)n            Simple_repeat             1     26     (0)  1435  
   11   25.5  0.0  6.1  chr1      3971913 3971964 (2221125) + GA-rich           Low_complexity            1     49     (0)  1436  
   15   15.5  7.0  0.0  chr1      3973149 3973196 (2219893) + (TTTCGAC)n        Simple_repeat             1     51     (0)  1437  
   24   15.6  1.9  1.9  chr1      3973515 3973566 (2219523) + (CAG)n            Simple_repeat             1     52     (0)  1438  
   19   29.2  4.6  0.0  chr1      3973567 3973597 (2219492) + (AGCCGC)n         Simple_repeat             5     91     (0)  1439  
   18    0.0  0.0  0.0  chr1      3974617 3974639 (2218450) + (CAG)n            Simple_repeat             1     23     (0)  1440  
   12    9.5  0.0  4.2  chr1      3975699 3975723 (2217366) + (TGCG)n           Simple_repeat             1     24     (0)  1441  
   13   20.7  8.5  1.6  chr1      3975777 3975796 (2217293) + (CTTC)n           Simple_repeat             1     59     (0)  1442  
   16   24.7  0.0  0.0  chr1      3975797 3975831 (2217258) + (T)n              Simple_repeat             1     35     (0)  1443  
   18    4.8  0.0  0.0  chr1      3979666 3979687 (2213402) + (TG)n             Simple_repeat             1     22     (0)  1444  
   12   23.9  4.4  0.0  chr1      3987097 3987141 (2205948) + (TCTCCT)n         Simple_repeat             1     47     (0)  1445  
   14   14.9  0.0  3.2  chr1      3987166 3987197 (2205892) + (CCCT)n           Simple_repeat             1     31     (0)  1446  
   13   23.4  2.5  0.0  chr1      3987636 3987675 (2205414) + (TTA)n            Simple_repeat             1     41     (0)  1447  
   16   22.9  4.1  2.0  chr1      3987725 3987777 (2205312) + (CT)n             Simple_repeat             1     54     (0)  1448  
   19   18.1  0.0  0.0  chr1      3997902 3997934 (2195155) + (T)n              Simple_repeat             1     33     (0)  1449  
   33   23.2  0.0  7.1  chr1      4000237 4000273 (2192816) + A-rich            Low_complexity            1     60    (52)  1450  
   33   10.3  0.0  0.0  chr1      4000274 4000326 (2192763) + (AAAAGCA)n        Simple_repeat             1     53     (0)  1451  
   33   23.2  0.0  7.1  chr1      4000327 4000356 (2192733) + A-rich            Low_complexity           61    112     (0)  1450  
   20   23.3  3.3  0.0  chr1      4000538 4000597 (2192492) + GA-rich           Low_complexity            1     62     (0)  1452  
   28    2.4  7.1  0.0  chr1      4001058 4001099 (2191990) + (CAACAGC)n        Simple_repeat             1     45     (0)  1453  
   13    8.7  4.0  0.0  chr1      4004974 4004998 (2188091) + (AAGG)n           Simple_repeat             1     26     (0)  1454  
  240   12.8 12.8  0.0  chr1      4007999 4008045 (2185044) + Gypsy-26_LBS-I    LTR/Gypsy              1584   1636  (3928)  1455 *
  242   24.1  0.0  0.0  chr1      4008005 4008058 (2185031) + Copia-71_MLP-I    LTR/Copia               685    738  (4078)  1456  
   18    9.4  2.9  0.0  chr1      4008445 4008478 (2184611) + (ACAACC)n         Simple_repeat             1     35     (0)  1457  
   16   13.7  0.0  0.0  chr1      4010611 4010635 (2182454) + (T)n              Simple_repeat             1     25     (0)  1458  
   18    4.2  0.0  0.0  chr1      4016460 4016484 (2176605) + (ACC)n            Simple_repeat             1     25     (0)  1459  
   17    9.4  2.8  2.8  chr1      4016883 4016918 (2176171) + (GTTA)n           Simple_repeat             1     36     (0)  1460  
   15    0.0  0.0  0.0  chr1      4022686 4022704 (2170385) + (TTG)n            Simple_repeat             1     19     (0)  1461  
   32   23.9  4.3  4.3  chr1      4022769 4022907 (2170182) + (GGT)n            Simple_repeat             1    139     (0)  1462  
   15   14.8  4.9  4.9  chr1      4024967 4025007 (2168082) + (AC)n             Simple_repeat             1     41     (0)  1463  
   20   12.6  0.0  0.0  chr1      4028679 4028713 (2164376) + (GTA)n            Simple_repeat             1     35     (0)  1464  
   15   21.1  3.7  3.8  chr1      4029000 4029067 (2164022) + G-rich            Low_complexity            1     67     (0)  1465  
   21    9.2  0.0  2.8  chr1      4029221 4029257 (2163832) + (TGA)n            Simple_repeat             1     36     (0)  1466  
   13    9.8  0.0  0.0  chr1      4029442 4029463 (2163626) + (CCA)n            Simple_repeat             1     22     (0)  1467  
   12   23.4  7.3  0.0  chr1      4031026 4031080 (2162009) + (CAGCCT)n         Simple_repeat             1     59     (0)  1468  
   13    9.8  0.0  0.0  chr1      4031135 4031156 (2161933) + (GTA)n            Simple_repeat             1     22     (0)  1469  
   15   24.0  0.0  0.0  chr1      4032934 4032972 (2160117) + (TGG)n            Simple_repeat             1     39     (0)  1470  
   12   13.2  5.7  2.8  chr1      4036025 4036059 (2157030) + (TCG)n            Simple_repeat             1     36     (0)  1471  
   16   19.2  2.0  4.0  chr1      4041395 4041445 (2151644) + (TTTTTC)n         Simple_repeat             1     50     (0)  1472  
   16   23.0  2.7  5.6  chr1      4041446 4041464 (2151625) + (CTTTTTT)n        Simple_repeat             4     71     (0)  1473  
   14   20.2  2.0  4.2  chr1      4051315 4051363 (2141726) + GA-rich           Low_complexity            1     48     (0)  1474  
   16   20.7  6.1  2.9  chr1      4051407 4051472 (2141617) + GA-rich           Low_complexity            1     68     (0)  1474  
   20    8.8  5.6  5.6  chr1      4052740 4052793 (2140296) + (CATCTC)n         Simple_repeat             1     54     (0)  1475  
   14   25.7  2.2  0.0  chr1      4055377 4055422 (2137667) + (TGC)n            Simple_repeat             1     47     (0)  1476  
   19   10.5  0.0  0.0  chr1      4061097 4061127 (2131962) + (CTG)n            Simple_repeat             1     31     (0)  1477  
   18   14.6  2.6  0.0  chr1      4064033 4064070 (2129019) + GA-rich           Low_complexity            1     39     (0)  1478  
   14   20.9  3.8  3.8  chr1      4079189 4079241 (2113848) + (CCT)n            Simple_repeat             1     53     (0)  1479  
   18   24.4  0.0  0.0  chr1      4080927 4080974 (2112115) + (TCG)n            Simple_repeat             1     48     (0)  1480  
   14   17.6  0.0  0.0  chr1      4081065 4081096 (2111993) + (TCGTCT)n         Simple_repeat             1     32     (0)  1481  
   16    8.3  0.0  0.0  chr1      4084097 4084122 (2108967) + (CTTTT)n          Simple_repeat             1     26     (0)  1482  
   13    4.1  8.0  0.0  chr1      4100085 4100109 (2092980) + (TTC)n            Simple_repeat             1     27     (0)  1483  
   19    6.8  3.2  0.0  chr1      4101450 4101480 (2091609) + (CAG)n            Simple_repeat             1     32     (0)  1484  
   13   14.4  3.2  0.0  chr1      4101532 4101562 (2091527) + (CGGAGC)n         Simple_repeat             1     32     (0)  1485  
   14   10.1  6.2  0.0  chr1      4102006 4102037 (2091052) + (ATTCAC)n         Simple_repeat             1     34     (0)  1486  
   28   14.7  3.2  1.6  chr1      4102816 4102877 (2090212) + (GTG)n            Simple_repeat             1     63     (0)  1487  
   14   20.2  0.0  0.0  chr1      4102896 4102929 (2090160) + G-rich            Low_complexity            1     34     (0)  1488  
   15    0.0  0.0  4.5  chr1      4106221 4106243 (2086846) + (TGAA)n           Simple_repeat             1     22     (0)  1489  
   27   27.5  4.2  1.6  chr1      4106252 4106372 (2086717) + A-rich            Low_complexity            1    124     (0)  1490  
   13   16.6  2.8  2.8  chr1      4107305 4107347 (2085742) + (CACT)n           Simple_repeat             1     43     (0)  1491  
   14   15.5  0.0  0.0  chr1      4115188 4115216 (2077873) + A-rich            Low_complexity            1     29     (0)  1492  
   16    3.3  9.7  0.0  chr1      4116257 4116287 (2076802) + (AGAT)n           Simple_repeat             1     34     (0)  1493  
   26   25.9  9.0  0.0  chr1      4116842 4116975 (2076114) + (TCTC)n           Simple_repeat             1    146     (0)  1494  
   16   25.8  0.0  0.0  chr1      4119696 4119733 (2073356) + GA-rich           Low_complexity            1     38     (0)  1495  
   25   22.4  3.7  2.4  chr1      4120053 4120134 (2072955) + GA-rich           Low_complexity            1     83     (0)  1496  
   15   21.1  0.0  0.0  chr1      4120108 4120136 (2072953) + A-rich            Low_complexity            1     29     (0)  1497 *
   19   10.0  0.0  0.0  chr1      4132716 4132747 (2060342) + (GACGAA)n         Simple_repeat             1     32     (0)  1498  
   13    0.0  0.0  0.0  chr1      4133920 4133936 (2059153) + (GTT)n            Simple_repeat             1     17     (0)  1499  
   12    4.5  4.0  4.0  chr1      4138721 4138745 (2054344) + (AGT)n            Simple_repeat             1     25     (0)  1500  
   23    8.7  8.2  0.0  chr1      4139025 4139073 (2054016) + A-rich            Low_complexity            1     53     (0)  1501  
   12   12.6  3.7  0.0  chr1      4139414 4139440 (2053649) + GA-rich           Low_complexity            1     28     (0)  1502  
   28    0.0  0.0  0.0  chr1      4148280 4148305 (2044784) + (AGC)n            Simple_repeat             1     26     (0)  1503  
   12    0.0  0.0  5.3  chr1      4148306 4148325 (2044764) + (TAG)n            Simple_repeat             1     19     (0)  1504  
   17   14.2  1.9  7.8  chr1      4149215 4149268 (2043821) + (AACAAC)n         Simple_repeat             1     51     (0)  1505  
   12   10.1  9.4  0.0  chr1      4150212 4150243 (2042846) + (ATGAG)n          Simple_repeat             1     35     (0)  1506  
   14    4.1  0.0 10.7  chr1      4152307 4152337 (2040752) + (TAC)n            Simple_repeat             1     28     (0)  1507  
   15   18.2  2.1  4.3  chr1      4159700 4159746 (2033343) + (AACCAC)n         Simple_repeat             1     46     (0)  1508  
   32    0.0  0.0  0.0  chr1      4159827 4159861 (2033228) + (A)n              Simple_repeat             1     35     (0)  1509  
   17   12.3  0.0  5.4  chr1      4160508 4160546 (2032543) + (TTGGTG)n         Simple_repeat             1     37     (0)  1510  
   12   22.6  2.3  2.3  chr1      4163406 4163448 (2029641) + (ATCGTC)n         Simple_repeat             1     43     (0)  1511  
   14    4.9  0.0  0.0  chr1      4171503 4171523 (2021566) + (CAG)n            Simple_repeat             1     21     (0)  1512  
   31    0.0  0.0  0.0  chr1      4174741 4174769 (2018320) + (TGC)n            Simple_repeat             1     29     (0)  1513  
   18    9.3  8.0  3.9  chr1      4181379 4181428 (2011661) + (ACT)n            Simple_repeat             1     52     (0)  1514  
   17   22.2  1.8  3.6  chr1      4181738 4181793 (2011296) + (TTTC)n           Simple_repeat             1     55     (0)  1515  
   18    4.0  0.0  0.0  chr1      4181840 4181865 (2011224) + (TGGA)n           Simple_repeat             1     26     (0)  1516  
   32    6.0  0.0  7.1  chr1      4183756 4183815 (2009274) + (TTTAT)n          Simple_repeat             1     56     (0)  1517  
   12   11.1  6.9  0.0  chr1      4183936 4183964 (2009125) + (TATTA)n          Simple_repeat             1     31     (0)  1518  
   14   10.4  2.9  5.9  chr1      4185570 4185604 (2007485) + (AGT)n            Simple_repeat             1     34     (0)  1519  
   13   11.2  6.7  0.0  chr1      4185749 4185778 (2007311) + (TGCT)n           Simple_repeat             1     32     (0)  1520  
   20    6.0  2.7  2.7  chr1      4186195 4186231 (2006858) + (AAAAAT)n         Simple_repeat             1     37     (0)  1521  
   17    0.0  0.0  0.0  chr1      4186400 4186421 (2006668) + (GACA)n           Simple_repeat             1     22     (0)  1522  
   17   14.0  2.4  2.4  chr1      4187068 4187108 (2005981) + (TTAT)n           Simple_repeat             1     41     (0)  1523  
   25    9.7  0.0  4.3  chr1      4187200 4187264 (2005825) + (CTACTAG)n        Simple_repeat             1     62     (0)  1524  
   14    0.0  0.0  4.8  chr1      4187550 4187571 (2005518) + (CAAC)n           Simple_repeat             1     21     (0)  1525  
   23    4.9  6.8  2.2  chr1      4188370 4188413 (2004676) + (TTA)n            Simple_repeat             1     46     (0)  1526  
   19    3.7  0.0  3.5  chr1      4188652 4188681 (2004408) + (TTGGT)n          Simple_repeat             1     29     (0)  1527  
   12   12.0  7.9  2.5  chr1      4188696 4188733 (2004356) + (AGTT)n           Simple_repeat             1     40     (0)  1528  
   22    3.9  0.0  0.0  chr1      4196063 4196089 (1997000) + (A)n              Simple_repeat             1     27     (0)  1529  
   16   17.0  0.0  0.0  chr1      4196833 4196865 (1996224) + (ATA)n            Simple_repeat             1     33     (0)  1530  
   12   19.4  0.0  5.4  chr1      4197024 4197062 (1996027) + (TAGTTTA)n        Simple_repeat             1     37     (0)  1531  
   32    0.0  0.0  0.0  chr1      4197205 4197234 (1995855) + (ACACAG)n         Simple_repeat             1     30     (0)  1532  
   16   31.7  0.0  0.0  chr1      4198633 4198688 (1994401) + (GCTCAT)n         Simple_repeat             1     56     (0)  1533  
   20   10.0  0.0  0.0  chr1      4203271 4203303 (1989786) + (TGAT)n           Simple_repeat             1     33     (0)  1534  
   18    8.0  0.0  0.0  chr1      4206143 4206169 (1986920) + (ATT)n            Simple_repeat             1     27     (0)  1535  
   27    6.0  0.0  0.0  chr1      4206754 4206788 (1986301) + (ATCA)n           Simple_repeat             1     35     (0)  1536  
   15   28.7  2.3  4.7  chr1      4211213 4211265 (1981824) + (TACCAC)n         Simple_repeat             1     85     (0)  1537  
   17    6.1  8.8  0.0  chr1      4211266 4211299 (1981790) + (TAC)n            Simple_repeat             1     37     (0)  1538  
   19   10.6  4.7  2.3  chr1      4213257 4213299 (1979790) + (TTCA)n           Simple_repeat             1     44     (0)  1539  
   19    8.2  7.7  0.0  chr1      4213538 4213576 (1979513) + (ACAGC)n          Simple_repeat             1     42     (0)  1540  
   18   11.4 10.2  1.9  chr1      4214007 4214055 (1979034) + (AT)n             Simple_repeat             1     53     (0)  1541  
   14    3.8  6.9  3.3  chr1      4214081 4214109 (1978980) + (GTA)n            Simple_repeat             1     30     (0)  1542  
   30    0.0  0.0  0.0  chr1      4214214 4214241 (1978848) + (CAGA)n           Simple_repeat             1     28     (0)  1543  
   14   11.6  3.5  0.0  chr1      4214320 4214348 (1978741) + (GTAT)n           Simple_repeat             1     30     (0)  1544  
   17   15.1  2.0  6.2  chr1      4214376 4214425 (1978664) + (ATCT)n           Simple_repeat             1     48     (0)  1545  
   19   21.4  7.1  0.0  chr1      4214511 4214580 (1978509) + (TATAG)n          Simple_repeat             1     75     (0)  1546  
   20   18.4  0.0  0.0  chr1      4215774 4215810 (1977279) + (T)n              Simple_repeat             1     37     (0)  1547  
   15   21.5  1.9  3.9  chr1      4217302 4217353 (1975736) + (TAGTTG)n         Simple_repeat             1     51     (0)  1548  
   23   21.0  2.8  2.8  chr1      4218038 4218108 (1974981) + (CCCT)n           Simple_repeat             1     71     (0)  1549  
   14   23.3  2.0  4.0  chr1      4218190 4218240 (1974849) + (TCTT)n           Simple_repeat             1     50     (0)  1550  
   13   26.0  1.9  1.9  chr1      4221522 4221573 (1971516) + A-rich            Low_complexity            1     52     (0)  1551  
   14   12.0  0.0  0.0  chr1      4221586 4221612 (1971477) + (CCAAA)n          Simple_repeat             1     27     (0)  1552  
   16   12.6  6.7  2.1  chr1      4222237 4222281 (1970808) + (GTAGATA)n        Simple_repeat             1     47     (0)  1553  
   30    0.0  0.0  0.0  chr1      4222343 4222368 (1970721) + (GT)n             Simple_repeat             1     26     (0)  1554  
   21   17.2  7.5  1.4  chr1      4222481 4222547 (1970542) + (TTGA)n           Simple_repeat             1     71     (0)  1555  
   13   16.9  0.0  0.0  chr1      4224660 4224686 (1968403) + (TTG)n            Simple_repeat             1     27     (0)  1556  
   18   20.0  3.7  1.8  chr1      4226692 4226745 (1966344) + (CCTAT)n          Simple_repeat             1     55     (0)  1557  
   11   16.9  2.9  2.9  chr1      4227983 4228017 (1965072) + (CCAGCT)n         Simple_repeat             1     35     (0)  1558  
   17    8.0  0.0  0.0  chr1      4230956 4230982 (1962107) + (TGAA)n           Simple_repeat             1     27     (0)  1559  
   16   17.1  3.3  6.9  chr1      4243723 4243782 (1949307) + A-rich            Low_complexity            1     58     (0)  1560  
   12   20.4  0.0  0.0  chr1      4251626 4251654 (1941435) + A-rich            Low_complexity            1     29     (0)  1561  
   17   17.7  4.8  4.8  chr1      4255948 4256010 (1937079) + (TACT)n           Simple_repeat             1     63     (0)  1562  
   23   21.4  5.4  1.3  chr1      4257894 4257972 (1935117) + (CTC)n            Simple_repeat             1     82     (0)  1563  
   15    8.7  0.0  0.0  chr1      4258382 4258406 (1934683) + (GGTG)n           Simple_repeat             1     25     (0)  1564  
   22   11.8  0.0  0.0  chr1      4262594 4262630 (1930459) + (CTGG)n           Simple_repeat             1     37     (0)  1565  
   13   29.9  1.7  1.7  chr1      4262744 4262802 (1930287) + (TAGG)n           Simple_repeat             1     59     (0)  1566  
   19   19.1  1.4  7.7  chr1      4262984 4263052 (1930037) + (TGTA)n           Simple_repeat             1     65     (0)  1567  
   13   18.9  0.0  0.0  chr1      4263613 4263642 (1929447) + (GTGT)n           Simple_repeat             1     30     (0)  1568  
   17    8.9  5.3  2.6  chr1      4263779 4263816 (1929273) + (ATGAC)n          Simple_repeat             1     39     (0)  1569  
   12   18.9  7.1  0.0  chr1      4265135 4265176 (1927913) + (AGAGATG)n        Simple_repeat             1     45     (0)  1570  
   15    9.3  2.6  5.4  chr1      4265182 4265219 (1927870) + (GTAAGTA)n        Simple_repeat             1     37     (0)  1571  
   21    8.5 10.0  0.0  chr1      4265609 4265658 (1927431) + (TGCTACA)n        Simple_repeat             1     55     (0)  1572  
   16    0.0  0.0  0.0  chr1      4266002 4266022 (1927067) + (CAGG)n           Simple_repeat             1     21     (0)  1573  
   13   18.0  0.0  3.0  chr1      4266953 4266986 (1926103) + (CACC)n           Simple_repeat             1     33     (0)  1574  
   16   11.7  0.0  0.0  chr1      4267107 4267134 (1925955) + (TGA)n            Simple_repeat             1     28     (0)  1575  
   16    7.3  3.5  0.0  chr1      4267475 4267503 (1925586) + (ATCCC)n          Simple_repeat             1     30     (0)  1576  
   17    0.0  2.9  9.1  chr1      4267950 4267984 (1925105) + (CAGG)n           Simple_repeat             1     33     (0)  1577  
   29    9.7  0.0  0.0  chr1      4268039 4268082 (1925007) + (AAT)n            Simple_repeat             1     44     (0)  1578  
   20    7.2  0.0  0.0  chr1      4268320 4268349 (1924740) + (GGAT)n           Simple_repeat             1     30     (0)  1579  
   32    5.3  0.0  0.0  chr1      4268428 4268466 (1924623) + (GCTGT)n          Simple_repeat             1     39     (0)  1580  
   13   14.4  5.0  2.4  chr1      4271949 4271988 (1921101) + (ATGATAT)n        Simple_repeat             1     41     (0)  1581  
   13   20.4  2.4  2.4  chr1      4273699 4273739 (1919350) + (CCCA)n           Simple_repeat             1     41     (0)  1582  
   17    8.3  0.0  0.0  chr1      4274312 4274337 (1918752) + (TGA)n            Simple_repeat             1     26     (0)  1583  
   13    9.6  0.0  0.0  chr1      4278749 4278771 (1914318) + (CCCT)n           Simple_repeat             1     23     (0)  1584  
   15   13.7  3.1  0.0  chr1      4279805 4279836 (1913253) + (TTC)n            Simple_repeat             1     33     (0)  1585  
   14   19.5  6.4  0.0  chr1      4280315 4280361 (1912728) + (TAATTTT)n        Simple_repeat             1     50     (0)  1586  
   19   13.0  9.5  3.0  chr1      4280586 4280696 (1912393) + (CTA)n            Simple_repeat             1    118     (0)  1587  
   16   20.1  7.0  3.4  chr1      4289450 4289525 (1903564) + GA-rich           Low_complexity            1     78     (0)  1588  
   32    0.0  3.0  0.0  chr1      4295169 4295201 (1897888) + (GAG)n            Simple_repeat             1     34     (0)  1589  
   13   29.0  1.6  3.3  chr1      4296414 4296475 (1896614) + (TGT)n            Simple_repeat             1     61     (0)  1590  
   16   10.4  3.2  0.0  chr1      4296491 4296521 (1896568) + (GGTGGA)n         Simple_repeat             1     32     (0)  1591  
   13   15.8  2.7  2.7  chr1      4297531 4297567 (1895522) + (TCCCCA)n         Simple_repeat             1     37     (0)  1592  
   12   12.3  5.1  5.1  chr1      4298152 4298190 (1894899) + G-rich            Low_complexity            1     39     (0)  1593  
   14   13.2  2.9  2.9  chr1      4298925 4298959 (1894130) + (TTTC)n           Simple_repeat             1     35     (0)  1594  
   19    9.8  0.0  2.9  chr1      4300308 4300342 (1892747) + (AAGCA)n          Simple_repeat             1     34     (0)  1595  
   17   14.5  0.0  0.0  chr1      4301054 4301084 (1892005) + (ACC)n            Simple_repeat             1     31     (0)  1596  
   17    8.1  0.0  0.0  chr1      4301229 4301254 (1891835) + (CTG)n            Simple_repeat             1     26     (0)  1597  
   17   23.4  2.4  0.0  chr1      4301338 4301378 (1891711) + (TC)n             Simple_repeat             1     42     (0)  1598  
   12   22.7  2.3  2.3  chr1      4309606 4309648 (1883441) + (ACCAACC)n        Simple_repeat             1     43     (0)  1599  
   13   19.1  0.0  0.0  chr1      4309937 4309966 (1883123) + GA-rich           Low_complexity            1     30     (0)  1600  
   18    9.1  2.5  5.1  chr1      4310974 4311013 (1882076) + (GCA)n            Simple_repeat             1     39     (0)  1601  
   20   13.3  0.0  4.7  chr1      4317299 4317343 (1875746) + (TGAA)n           Simple_repeat             1     43     (0)  1602  
   16    0.0  0.0  0.0  chr1      4317374 4317391 (1875698) + (G)n              Simple_repeat             1     18     (0)  1603  
   17    8.3  0.0  0.0  chr1      4323729 4323754 (1869335) + (AGA)n            Simple_repeat             1     26     (0)  1604  
   15   27.9  0.0  2.3  chr1      4328888 4328932 (1864157) + (TC)n             Simple_repeat             1     44     (0)  1605  
   27    0.0  0.0  0.0  chr1      4329045 4329070 (1864019) + (TCAA)n           Simple_repeat             1     26     (0)  1606  
   15   17.2  2.4  2.4  chr1      4331423 4331463 (1861626) + (TTTCT)n          Simple_repeat             1     41     (0)  1607  
   16   14.3  3.1  9.8  chr1      4331563 4331627 (1861462) + G-rich            Low_complexity            1     61     (0)  1608  
   18    7.8  0.0  0.0  chr1      4332708 4332747 (1860342) + (CTC)n            Simple_repeat             1     40     (0)  1609  
   13   11.3  4.5  7.0  chr1      4336334 4336377 (1856712) + (AACATA)n         Simple_repeat             1     43     (0)  1610  
   17   14.9  2.6  0.0  chr1      4340555 4340592 (1852497) + (TCCGGC)n         Simple_repeat             1     39     (0)  1611  
   14    3.7  6.7  3.2  chr1      4346932 4346961 (1846128) + (TTTC)n           Simple_repeat             1     31     (0)  1612  
   17   12.0  2.6  2.6  chr1      4351762 4351799 (1841290) + (ATCACC)n         Simple_repeat             1     38     (0)  1613  
   22    6.7  0.0  0.0  chr1      4352190 4352221 (1840868) + (CTAT)n           Simple_repeat             1     32     (0)  1614  
   14    8.1  3.9  0.0  chr1      4356209 4356234 (1836855) + (ATGT)n           Simple_repeat             1     27     (0)  1615  
   16    8.3  0.0  0.0  chr1      4358221 4358246 (1834843) + (GATA)n           Simple_repeat             1     26     (0)  1616  
   19   19.2  0.0  0.0  chr1      4358610 4358645 (1834444) + A-rich            Low_complexity            1     36     (0)  1617  
   23   19.3  0.0 10.3  chr1      4359261 4359363 (1833726) + (CCAT)n           Simple_repeat             1     92     (0)  1618  
   14    7.4  3.0  6.2  chr1      4359370 4359402 (1833687) + (CTG)n            Simple_repeat             1     32     (0)  1619  
   29   15.4  1.7  1.7  chr1      4359497 4359556 (1833533) + (ATT)n            Simple_repeat             1     60     (0)  1620  
   15   19.9  0.0  0.0  chr1      4359600 4359628 (1833461) + (CT)n             Simple_repeat             1     29     (0)  1621  
   16   17.3  2.6  0.0  chr1      4359629 4359646 (1833443) + (CTCACC)n         Simple_repeat             1     48     (0)  1622  
   12   20.6  1.7  8.9  chr1      4359705 4359764 (1833325) + (TTTCCC)n         Simple_repeat             1     56     (0)  1623  
   16   10.8  3.2  0.0  chr1      4359858 4359888 (1833201) + (TCTCTC)n         Simple_repeat             1     32     (0)  1624  
   12   29.2  0.0  3.9  chr1      4360261 4360314 (1832775) + (CCCCAT)n         Simple_repeat             1     52     (0)  1625 *
   13   22.3  5.9  4.3  chr1      4360304 4360371 (1832718) + (TCC)n            Simple_repeat             1     69     (0)  1626  
   18    7.7  4.3  6.5  chr1      4360713 4360759 (1832330) + (CTCCAT)n         Simple_repeat             1     46     (0)  1627  
   14   12.5  0.0  0.0  chr1      4365901 4365926 (1827163) + (AGGT)n           Simple_repeat             1     26     (0)  1628  
   43    0.0  0.0  0.0  chr1      4366007 4366043 (1827046) + (AC)n             Simple_repeat             1     37     (0)  1629  
   30    0.0  0.0  0.0  chr1      4366046 4366071 (1827018) + (GA)n             Simple_repeat             1     26     (0)  1630  
   30    3.5  0.0  0.0  chr1      4366073 4366102 (1826987) + (TG)n             Simple_repeat             1     30     (0)  1631  
   26   13.7  6.1  1.4  chr1      4366527 4366592 (1826497) + (TGGATG)n         Simple_repeat             1     69     (0)  1632  
   12   20.1  4.1  4.1  chr1      4366757 4366805 (1826284) + (GAAGAT)n         Simple_repeat             1     49     (0)  1633  
   31   12.4  0.0  0.0  chr1      4367048 4367100 (1825989) + (CCATTT)n         Simple_repeat             1     53     (0)  1634  
   30    9.3  0.0  0.0  chr1      4367111 4367157 (1825932) + (TCATCGTCG)n      Simple_repeat             1     47     (0)  1635  
   13   12.7  6.1  6.1  chr1      4367494 4367542 (1825547) + (GGCGAG)n         Simple_repeat             1     49     (0)  1636  
   22   19.8  2.3  7.3  chr1      4377477 4377518 (1815571) + (TTTTCT)n         Simple_repeat             1     80     (0)  1637  
   23   10.9  0.0  2.4  chr1      4377519 4377560 (1815529) + (TCTTT)n          Simple_repeat             1     41     (0)  1638  
   17   13.1  0.0  0.0  chr1      4378603 4378628 (1814461) + (A)n              Simple_repeat             1     26     (0)  1639  
   18    7.9  3.7  0.0  chr1      4390002 4390028 (1803061) + (TG)n             Simple_repeat             1     28     (0)  1640  
   13   18.7  7.6  4.4  chr1      4398545 4398610 (1794479) + A-rich            Low_complexity            1     68     (0)  1641  
   17   17.0  2.5  0.0  chr1      4398808 4398847 (1794242) + (TACATAC)n        Simple_repeat             1     41     (0)  1642  
   17   14.4  2.4  4.8  chr1      4402352 4402397 (1790692) + A-rich            Low_complexity            1     44     (0)  1643  
   18   11.5  5.3  0.0  chr1      4403123 4403160 (1789929) + (GATG)n           Simple_repeat             1     40     (0)  1644  
  230   14.3  0.0  2.4  chr1      4403267 4403309 (1789780) + Mariner-8_MLP     DNA/TcMar-Ant1         1531   1572  (3208)  1645  
   12   22.6  0.0  2.7  chr1      4403310 4403347 (1789742) + (AATAA)n          Simple_repeat             1     37     (0)  1646  
   14    4.2  0.0  7.4  chr1      4404915 4404943 (1788146) + (GAAAA)n          Simple_repeat             1     27     (0)  1647  
   19   16.5  2.0  4.0  chr1      4408019 4408069 (1785020) + (TTTTG)n          Simple_repeat             1     50     (0)  1648  
   15   14.1  2.3  4.8  chr1      4408354 4408396 (1784693) + (TCCCTCT)n        Simple_repeat             1     42     (0)  1649  
   17   13.9  0.0  0.0  chr1      4408412 4408444 (1784645) + (CACTCC)n         Simple_repeat             1     33     (0)  1650  
   14    4.9  0.0  0.0  chr1      4408456 4408476 (1784613) + (GAA)n            Simple_repeat             1     21     (0)  1651  
   16    4.5  0.0  0.0  chr1      4408842 4408864 (1784225) + (GATA)n           Simple_repeat             1     23     (0)  1652  
   13   16.4  1.7 11.1  chr1      4409005 4409063 (1784026) + (ATAACT)n         Simple_repeat             1     54     (0)  1653  
   17    8.0  0.0  0.0  chr1      4409167 4409193 (1783896) + (AACAA)n          Simple_repeat             1     27     (0)  1654  
   19   20.6  2.0  0.0  chr1      4409276 4409286 (1783803) + G-rich            Low_complexity            1     48     (0)  1655  
   21   15.4  0.0  0.0  chr1      4409287 4409322 (1783767) + (GT)n             Simple_repeat             1     36     (0)  1656  
   13   12.1  0.0  3.6  chr1      4420142 4420170 (1772919) + A-rich            Low_complexity            1     28     (0)  1657  
   16    9.6  0.0  0.0  chr1      4428602 4428624 (1764465) + (GA)n             Simple_repeat             1     23     (0)  1658  
   19    9.8  0.0  2.9  chr1      4428663 4428697 (1764392) + (ATGAG)n          Simple_repeat             1     34     (0)  1659  
   14    4.9  0.0  0.0  chr1      4428783 4428803 (1764286) + (ATGA)n           Simple_repeat             1     21     (0)  1660  
   12   30.4  0.0  0.0  chr1      4431661 4431704 (1761385) + GA-rich           Low_complexity            1     44     (0)  1661  
   13   13.2  0.0  8.3  chr1      4431747 4431785 (1761304) + (AATAA)n          Simple_repeat             1     36     (0)  1662  
   28    0.0  0.0  0.0  chr1      4432105 4432131 (1760958) + (ATCA)n           Simple_repeat             1     27     (0)  1663  
   13    7.2 15.9  0.0  chr1      4435708 4435751 (1757338) + (GATAGTG)n        Simple_repeat             1     51     (0)  1664  
   19    4.0  0.0  0.0  chr1      4435894 4435919 (1757170) + (GAC)n            Simple_repeat             1     26     (0)  1665  
   29   25.1  3.2  4.8  chr1      4436139 4436264 (1756825) + GA-rich           Low_complexity            1    124     (0)  1666  
   20   22.1  1.6  3.3  chr1      4436386 4436447 (1756642) + (ACT)n            Simple_repeat             1     61     (0)  1667  
   27    0.0  0.0  0.0  chr1      4436867 4436892 (1756197) + (CTCTCA)n         Simple_repeat             1     26     (0)  1668  
   20   20.7  0.0  0.0  chr1      4436949 4436987 (1756102) + A-rich            Low_complexity            1     39     (0)  1669  
   28    0.0  0.0  0.0  chr1      4437347 4437372 (1755717) + (GCT)n            Simple_repeat             1     26     (0)  1670  
   20   23.7  0.0  1.8  chr1      4438232 4438287 (1754802) + (TGC)n            Simple_repeat             1     55     (0)  1671  
   25   31.6  2.0  0.0  chr1      4438499 4438599 (1754490) + (CCACCT)n         Simple_repeat             1    103     (0)  1672  
   28   24.9  1.2  1.2  chr1      4440382 4440464 (1752625) + (GCTCCG)n         Simple_repeat             1     83     (0)  1673  
   14   12.4  5.4  2.6  chr1      4441897 4441933 (1751156) + (TTTC)n           Simple_repeat             1     38     (0)  1674  
   21    0.0  0.0  0.0  chr1      4442520 4442542 (1750547) + (AT)n             Simple_repeat             1     23     (0)  1675  
   27   14.2  0.0  3.6  chr1      4442745 4442802 (1750287) + (ATCAC)n          Simple_repeat             1     56     (0)  1676  
   14   17.9  0.0  0.0  chr1      4445363 4445394 (1747695) + (CTGGAA)n         Simple_repeat             1     32     (0)  1677  
   12   26.1  4.0  0.0  chr1      4447496 4447545 (1745544) + (TTCTTA)n         Simple_repeat             1     52     (0)  1678 *
   23   11.2  0.0  2.5  chr1      4447527 4447580 (1745509) + (TTG)n            Simple_repeat             1     52     (0)  1679  
   26   11.5  2.1  0.0  chr1      4447586 4447632 (1745457) + (ATGCA)n          Simple_repeat             1     48     (0)  1680  
   19   10.1  0.0  0.0  chr1      4447766 4447797 (1745292) + (CATGT)n          Simple_repeat             1     32     (0)  1681  
   22    9.3  0.0 11.5  chr1      4447881 4447938 (1745151) + (GTAG)n           Simple_repeat             1     52     (0)  1682  
   12   23.3  2.0  4.2  chr1      4448880 4448928 (1744161) + (TGAGG)n          Simple_repeat             1     48     (0)  1683  
   14    8.1  3.9  0.0  chr1      4449281 4449306 (1743783) + (TCAA)n           Simple_repeat             1     27     (0)  1684  
   14   18.4  0.0  0.0  chr1      4449632 4449662 (1743427) + (GGAT)n           Simple_repeat             1     31     (0)  1685  
   16    4.5  0.0  0.0  chr1      4450068 4450090 (1742999) + (GTGA)n           Simple_repeat             1     23     (0)  1686  
   12   15.9  5.7  0.0  chr1      4450137 4450171 (1742918) + (TAGTGAG)n        Simple_repeat             1     37     (0)  1687  
   28   14.9  6.1  3.6  chr1      4450369 4450450 (1742639) + (CCTCTT)n         Simple_repeat             1     84     (0)  1688  
   16   24.2  3.9  8.0  chr1      4450451 4450469 (1742620) + (TTCC)n           Simple_repeat             4    100     (0)  1689  
   13    5.8 10.0  4.8  chr1      4450640 4450679 (1742410) + (CCACACTC)n       Simple_repeat             1     42     (0)  1690  
   12   28.8  0.0  6.5  chr1      4450680 4450705 (1742384) + (CCACTC)n         Simple_repeat             1     62     (0)  1691  
   15   23.5  0.0  0.0  chr1      4453398 4453437 (1739652) + (CATC)n           Simple_repeat             1     40     (0)  1692  
   16   10.5  3.2  0.0  chr1      4453681 4453711 (1739378) + (TTTTC)n          Simple_repeat             1     32     (0)  1693  
   42    0.0  0.0  0.0  chr1      4454047 4454082 (1739007) + (AG)n             Simple_repeat             1     36     (0)  1694  
   26    0.0  0.0  0.0  chr1      4454817 4454841 (1738248) + (TAAG)n           Simple_repeat             1     25     (0)  1695  
   16   19.5  6.7  1.6  chr1      4455682 4455741 (1737348) + A-rich            Low_complexity            1     63     (0)  1696  
   30    0.0  0.0  0.0  chr1      4457638 4457663 (1735426) + (AG)n             Simple_repeat             1     26     (0)  1697  
   15    5.5  0.0  0.0  chr1      4458010 4458028 (1735061) + (GT)n             Simple_repeat             1     19     (0)  1698  
   32   20.6  5.6  3.9  chr1      4458123 4458248 (1734841) + GA-rich           Low_complexity            1    128     (0)  1699  
   13   17.6  2.4  4.9  chr1      4458372 4458413 (1734676) + (AAT)n            Simple_repeat             1     41     (0)  1700  
   32    2.3  4.3  2.1  chr1      4458475 4458520 (1734569) + (AGC)n            Simple_repeat             1     47     (0)  1701  
   15   14.6  6.1  4.0  chr1      4458632 4458680 (1734409) + (TAC)n            Simple_repeat             1     50     (0)  1702  
   19   17.6  0.0  0.0  chr1      4459901 4459939 (1733150) + (CTT)n            Simple_repeat             1     39     (0)  1703  
   15   14.0  3.1  0.0  chr1      4461126 4461164 (1731925) + (TAA)n            Simple_repeat             1     40     (0)  1704  
   17    4.3  4.2  0.0  chr1      4463378 4463401 (1729688) + (TG)n             Simple_repeat             1     25     (0)  1705  
   82    0.0  0.0  0.0  chr1      4464573 4464644 (1728445) + (ATC)n            Simple_repeat             1     72     (0)  1706  
   14   20.6  0.0  0.0  chr1      4464767 4464800 (1728289) + (CTAA)n           Simple_repeat             1     34     (0)  1707  
   14   26.4  1.7  3.5  chr1      4464835 4464892 (1728197) + A-rich            Low_complexity            1     57     (0)  1708  
   27   26.1  3.9  1.9  chr1      4465065 4465169 (1727920) + (AAC)n            Simple_repeat             1    107     (0)  1709  
   21   25.2  1.4  2.7  chr1      4465123 4465196 (1727893) + (ACAAC)n          Simple_repeat             1     73     (0)  1710 *
   17    8.2  7.3  2.3  chr1      4465378 4465418 (1727671) + (ACTA)n           Simple_repeat             1     43     (0)  1711  
   16   24.5  2.5  6.4  chr1      4477651 4477731 (1715358) + (AACACC)n         Simple_repeat             1     78     (0)  1712  
   19   18.8  3.6  1.8  chr1      4478391 4478455 (1714634) + (TTTGG)n          Simple_repeat             1     66     (0)  1713  
   26    0.0  0.0  0.0  chr1      4479104 4479128 (1713961) + (TGC)n            Simple_repeat             1     25     (0)  1714  
   22   19.1  0.0  0.0  chr1      4479175 4479222 (1713867) + (AGCAGT)n         Simple_repeat             1     48     (0)  1715  
   16    0.0  0.0  0.0  chr1      4479258 4479277 (1713812) + (CAC)n            Simple_repeat             1     20     (0)  1716  
   17    4.3  0.0  0.0  chr1      4479305 4479328 (1713761) + (GCA)n            Simple_repeat             1     24     (0)  1717  
   33    2.9  0.0  0.0  chr1      4479575 4479609 (1713480) + (TGC)n            Simple_repeat             1     35     (0)  1718  
   14   24.6  2.0  2.0  chr1      4479718 4479767 (1713322) + (GGTGGA)n         Simple_repeat             1     50     (0)  1719  
   19   12.4  0.0  0.0  chr1      4479788 4479822 (1713267) + (TGCTGC)n         Simple_repeat             1     35     (0)  1720  
   20    4.1  0.0  0.0  chr1      4484588 4484612 (1708477) + (TG)n             Simple_repeat             1     25     (0)  1721  
   16   16.8  0.0  2.9  chr1      4488088 4488123 (1704966) + (GTA)n            Simple_repeat             1     35     (0)  1722  
   15   15.9  0.0  5.4  chr1      4488114 4488158 (1704931) + (TGA)n            Simple_repeat             1     42     (0)  1723 *
   26    3.5  0.0  0.0  chr1      4488194 4488223 (1704866) + (AGCTG)n          Simple_repeat             1     30     (0)  1724  
   12   15.0  8.1  0.0  chr1      4488226 4488262 (1704827) + GA-rich           Low_complexity            1     40     (0)  1725  
   15   22.1  0.0  0.0  chr1      4488369 4488405 (1704684) + (AAT)n            Simple_repeat             1     37     (0)  1726  
   24    9.7  0.0  0.0  chr1      4488696 4488729 (1704360) + (TC)n             Simple_repeat             1     34     (0)  1727  
   15    0.0  0.0  8.3  chr1      4489055 4489080 (1704009) + (CTA)n            Simple_repeat             1     24     (0)  1728  
   15    5.5  0.0  0.0  chr1      4489234 4489252 (1703837) + (A)n              Simple_repeat             1     19     (0)  1729  
   13   14.6  0.0  6.2  chr1      4491035 4491068 (1702021) + (TGG)n            Simple_repeat             1     32     (0)  1730  
   33   14.7  8.9  0.0  chr1      4499264 4499353 (1693736) + GA-rich           Low_complexity            1     98     (0)  1731  
   19   15.3  0.0  0.0  chr1      4501383 4501419 (1691670) + (TAGC)n           Simple_repeat             1     37     (0)  1732  
   12   16.3  8.3  4.8  chr1      4501823 4501882 (1691207) + (ATAAT)n          Simple_repeat             1     62     (0)  1733  
   14   10.5  6.5  0.0  chr1      4503353 4503383 (1689706) + GA-rich           Low_complexity            1     33     (0)  1734  
   20   10.4  0.0  0.0  chr1      4503827 4503858 (1689231) + (TGC)n            Simple_repeat             1     32     (0)  1735  
   21   14.6  0.0  0.0  chr1      4505863 4505900 (1687189) + (GCA)n            Simple_repeat             1     38     (0)  1736  
   13   21.3  0.0  2.6  chr1      4514384 4514423 (1678666) + A-rich            Low_complexity            1     39     (0)  1737  
   17   27.4  2.6  4.0  chr1      4514628 4514725 (1678364) + GA-rich           Low_complexity            1     96     (0)  1738  
   12    0.0  0.0  9.1  chr1      4514934 4514957 (1678132) + (ATTT)n           Simple_repeat             1     22     (0)  1739  
   14   23.0  4.3  0.0  chr1      4515071 4515117 (1677972) + (TTTTA)n          Simple_repeat             1     49     (0)  1740  
   12   21.3  0.0  7.1  chr1      4515773 4515817 (1677272) + (TACTGC)n         Simple_repeat             1     42     (0)  1741  
   18   12.0  0.0  0.0  chr1      4516001 4516027 (1677062) + (A)n              Simple_repeat             1     27     (0)  1742  
   15   18.2  0.0  6.5  chr1      4516028 4516043 (1677046) + A-rich            Low_complexity           12     46     (0)  1743  
   16   16.3  0.0  2.8  chr1      4517058 4517094 (1675995) + (CTCC)n           Simple_repeat             1     36     (0)  1744  
   12   33.5  3.2  0.0  chr1      4518314 4518375 (1674714) + (CCTTCT)n         Simple_repeat             1     64     (0)  1745  
   16   14.3  2.3  4.8  chr1      4518753 4518795 (1674294) + (CTCC)n           Simple_repeat             1     42     (0)  1746  
   12   19.9  2.9  0.0  chr1      4522192 4522226 (1670863) + (CATGAGC)n        Simple_repeat             1     36     (0)  1747  
   16   21.4  0.0  0.0  chr1      4522952 4522989 (1670100) + (TTTC)n           Simple_repeat             1     38     (0)  1748  
   15    4.3  8.3  0.0  chr1      4523108 4523131 (1669958) + (TG)n             Simple_repeat             1     26     (0)  1749  
   16   18.9  0.0  0.0  chr1      4524431 4524466 (1668623) + (TCATCA)n         Simple_repeat             1     36     (0)  1750  
   29    3.2  0.0  0.0  chr1      4528653 4528684 (1664405) + (T)n              Simple_repeat             1     32     (0)  1751  
   23   28.3  0.0  0.0  chr1      4531102 4531169 (1661920) + (TTT)n            Simple_repeat             1     68     (0)  1752  
   19    7.2  0.0  0.0  chr1      4532175 4532208 (1660881) + (TTA)n            Simple_repeat             1     34     (0)  1753  
   12   20.5  2.9  0.0  chr1      4534987 4535020 (1658069) + (TGT)n            Simple_repeat             1     35     (0)  1754  
   17   21.1  4.1  0.0  chr1      4535209 4535257 (1657832) + (CAG)n            Simple_repeat             1     51     (0)  1755  
   18   12.5  0.0  2.8  chr1      4536114 4536150 (1656939) + (TTTTC)n          Simple_repeat             1     36     (0)  1756  
   14    8.5  0.0  3.9  chr1      4536550 4536576 (1656513) + (TAC)n            Simple_repeat             1     26     (0)  1757  
   21   27.0  3.7  1.2  chr1      4536644 4536725 (1656364) + (TTGG)n           Simple_repeat             1     84     (0)  1758  
   16   13.1  0.0  0.0  chr1      4545801 4545825 (1647264) + (T)n              Simple_repeat             1     25     (0)  1759  
   13   28.7  4.8  0.0  chr1      4546446 4546508 (1646581) + (TCAC)n           Simple_repeat             1     66     (0)  1760  
   14   21.8  0.0  0.0  chr1      4547073 4547109 (1645980) + (TTTATTT)n        Simple_repeat             1     37     (0)  1761  
   16   20.5  0.0  0.0  chr1      4547637 4547675 (1645414) + A-rich            Low_complexity            1     39     (0)  1762  
   15   15.9  9.5  0.0  chr1      4549203 4549246 (1643843) + (CT)n             Simple_repeat             1     48     (0)  1763  
   18    0.0  4.5  0.0  chr1      4552829 4552850 (1640239) + (TG)n             Simple_repeat             1     23     (0)  1764  
   15    4.7  0.0  0.0  chr1      4553151 4553172 (1639917) + (TACC)n           Simple_repeat             1     22     (0)  1765  
   24   25.9  2.3  7.2  chr1      4558534 4558664 (1634425) + GA-rich           Low_complexity            1    125     (0)  1766  
   15   16.9  4.9  0.0  chr1      4558628 4558668 (1634421) + G-rich            Low_complexity            1     43     (0)  1767 *
   36   24.2  1.9  1.9  chr1      4558896 4559001 (1634088) + (GTA)n            Simple_repeat             1    106     (0)  1768  
   13   13.2  0.0  0.0  chr1      4565166 4565190 (1627899) + (GAG)n            Simple_repeat             1     25     (0)  1769  
   23    6.4 10.2  0.0  chr1      4570042 4570090 (1622999) + (ATGCAC)n         Simple_repeat             1     54     (0)  1770  
   38    6.5  0.0  0.0  chr1      4573780 4573828 (1619261) + (TCTT)n           Simple_repeat             1     49     (0)  1771  
   14   36.1  1.2  1.2  chr1      4574691 4574773 (1618316) + (AGGATG)n         Simple_repeat             1     83     (0)  1772  
   33    0.0  0.0  0.0  chr1      4574807 4574837 (1618252) + (GCTGAG)n         Simple_repeat             1     31     (0)  1773  
   17   21.1  2.0  2.0  chr1      4576067 4576117 (1616972) + (AACC)n           Simple_repeat             1     51     (0)  1774  
   16   21.7  0.0  0.0  chr1      4577813 4577844 (1615245) + (T)n              Simple_repeat             1     32     (0)  1775  
   11   21.6  0.0  5.1  chr1      4577949 4577989 (1615100) + (AGTACTA)n        Simple_repeat             1     39     (0)  1776  
   23   26.6  0.0  1.5  chr1      4578780 4578848 (1614241) + (GGT)n            Simple_repeat             1     68     (0)  1777  
   19    2.8  7.9  2.5  chr1      4582849 4582892 (1610197) + (TGGGGC)n         Simple_repeat             1     46     (0)  1778  
   18   24.8  2.7  1.8  chr1      4587866 4587933 (1605156) + GA-rich           Low_complexity            1     68     (0)  1779  
   16    0.0  0.0  0.0  chr1      4588751 4588768 (1604321) + (CT)n             Simple_repeat             1     18     (0)  1780  
   12   14.6  0.0  6.2  chr1      4588831 4588864 (1604225) + (CAATCC)n         Simple_repeat             1     32     (0)  1781  
   17   16.9  0.0  4.8  chr1      4589477 4589520 (1603569) + GA-rich           Low_complexity            1     42     (0)  1782  
   12    0.0  4.3  4.3  chr1      4589603 4589625 (1603464) + (ATAG)n           Simple_repeat             1     23     (0)  1783  
   26    0.0  0.0  0.0  chr1      4589959 4589983 (1603106) + (TGAC)n           Simple_repeat             1     25     (0)  1784  
   16    3.5  3.0  6.2  chr1      4590073 4590105 (1602984) + (ACTA)n           Simple_repeat             1     32     (0)  1785  
   12   22.6  2.3  2.3  chr1      4595133 4595179 (1597910) + (CTTTT)n          Simple_repeat             1     47     (0)  1786  
   13    0.0  0.0  5.0  chr1      4596490 4596510 (1596579) + (ACT)n            Simple_repeat             1     20     (0)  1787  
   17   18.4  0.0  0.0  chr1      4605143 4605180 (1587909) + (TTTCTT)n         Simple_repeat             1     38     (0)  1788  
   17    4.1  0.0  0.0  chr1      4607098 4607122 (1585967) + (GACT)n           Simple_repeat             1     25     (0)  1789  
   44   31.2  3.7  3.7  chr1      4607134 4607375 (1585714) + (TCT)n            Simple_repeat             1    242     (0)  1790  
   13    9.8  0.0  0.0  chr1      4611921 4611942 (1581147) + (TTG)n            Simple_repeat             1     22     (0)  1791  
   15    4.3  4.2  0.0  chr1      4613788 4613811 (1579278) + (GGA)n            Simple_repeat             1     25     (0)  1792  
   37   12.2  4.2  0.0  chr1      4614280 4614350 (1578739) + GA-rich           Low_complexity            1     74     (0)  1793  
   17    7.2  6.9  0.0  chr1      4614697 4614725 (1578364) + (TC)n             Simple_repeat             1     31     (0)  1794  
   13   19.6  0.0  0.0  chr1      4614964 4614993 (1578096) + G-rich            Low_complexity            1     30     (0)  1795  
   17   11.3  0.0  0.0  chr1      4617111 4617139 (1575950) + (CTG)n            Simple_repeat             1     29     (0)  1796  
   13   21.8  2.7  0.0  chr1      4618610 4618650 (1574439) + (ATT)n            Simple_repeat             1     42     (0)  1797  
   13   11.4 10.5  0.0  chr1      4618818 4618855 (1574234) + (TTTTCC)n         Simple_repeat             1     42     (0)  1798  
   23   27.7  2.4  0.0  chr1      4618961 4619061 (1574028) + (TGAGAG)n         Simple_repeat             1    103     (0)  1799  
   16   13.0  2.8  2.8  chr1      4619276 4619311 (1573778) + GA-rich           Low_complexity            1     36     (0)  1800  
   25   17.4  1.6  3.3  chr1      4619776 4619837 (1573252) + (CTG)n            Simple_repeat             1     61     (0)  1801  
   24   25.8  2.9  3.9  chr1      4619889 4619992 (1573097) + (TCAC)n           Simple_repeat             1    103     (0)  1802  
   15   19.8  7.3  4.8  chr1      4620408 4620489 (1572600) + (TTCTAT)n         Simple_repeat             1     84     (0)  1803  
   16    4.5  0.0  0.0  chr1      4620675 4620697 (1572392) + (CTG)n            Simple_repeat             1     23     (0)  1804  
   18    7.8  0.0  0.0  chr1      4624209 4624235 (1568854) + (CAC)n            Simple_repeat             1     27     (0)  1805  
   12   20.0  0.0  0.0  chr1      4624261 4624289 (1568800) + GA-rich           Low_complexity            1     29     (0)  1806  
   12   28.3  0.0  2.3  chr1      4624605 4624649 (1568440) + GA-rich           Low_complexity            1     44     (0)  1807  
   13   18.5  0.0  0.0  chr1      4624841 4624871 (1568218) + (CTGATG)n         Simple_repeat             1     31     (0)  1808  
   28   24.6  5.2  1.0  chr1      4629703 4629821 (1563268) + (TC)n             Simple_repeat             1    123     (0)  1809  
   16   14.2  3.6  7.5  chr1      4630117 4630171 (1562918) + (CTTT)n           Simple_repeat             1     53     (0)  1810  
   13   10.7  0.0  9.1  chr1      4631065 4631100 (1561989) + (CTCCT)n          Simple_repeat             1     33     (0)  1811  
   14   28.0  0.0  2.1  chr1      4631348 4631361 (1561728) + (GAC)n            Simple_repeat             1     47     (0)  1812  
   15   13.7  0.0  3.0  chr1      4631362 4631395 (1561694) + (CGATGA)n         Simple_repeat             1     33     (0)  1813  
   13   22.6  3.6  3.6  chr1      4632537 4632591 (1560498) + (TCAA)n           Simple_repeat             1     55     (0)  1814  
   13    0.0  4.2  4.2  chr1      4632913 4632936 (1560153) + (GTAT)n           Simple_repeat             1     24     (0)  1815  
   33    0.0  0.0  0.0  chr1      4635512 4635547 (1557542) + (A)n              Simple_repeat             1     36     (0)  1816  
   44   11.5  0.0  0.0  chr1      4650400 4650475 (1542614) + (T)n              Simple_repeat             1     76     (0)  1817  
   12    8.1  3.6  3.6  chr1      4654370 4654397 (1538692) + (TCTTA)n          Simple_repeat             1     28     (0)  1818  
   12   11.1  6.9  0.0  chr1      4670711 4670739 (1522350) + (GGAGT)n          Simple_repeat             1     31     (0)  1819  
   15   11.3  3.5  0.0  chr1      4671292 4671320 (1521769) + (TGC)n            Simple_repeat             1     30     (0)  1820  
   11   16.4  5.9  0.0  chr1      4675930 4675963 (1517126) + A-rich            Low_complexity            1     36     (0)  1821  
   12   20.0  0.0  0.0  chr1      4676253 4676281 (1516808) + (GGATT)n          Simple_repeat             1     29     (0)  1822  
   13   22.6  2.3  2.3  chr1      4677863 4677905 (1515184) + GA-rich           Low_complexity            1     43     (0)  1823  
   31    9.3  0.0  0.0  chr1      4681899 4681945 (1511144) + (ATGGTA)n         Simple_repeat             1     47     (0)  1824  
   14   10.3  3.0  3.0  chr1      4687279 4687311 (1505778) + GA-rich           Low_complexity            1     33     (0)  1825  
   18   16.0  2.3  2.3  chr1      4693842 4693890 (1499199) + (CAA)n            Simple_repeat             1     49     (0)  1826  
   18   24.9  0.0  1.9  chr1      4694516 4694569 (1498520) + (TGG)n            Simple_repeat             1     53     (0)  1827  
   14   27.4  3.4  1.7  chr1      4697699 4697757 (1495332) + GA-rich           Low_complexity            1     60     (0)  1828  
   28    8.1  0.0  0.0  chr1      4697859 4697898 (1495191) + (GAT)n            Simple_repeat             1     40     (0)  1829  
   15   20.7  0.0  2.5  chr1      4700085 4700125 (1492964) + (CCCAC)n          Simple_repeat             1     40     (0)  1830  
   15    7.0  2.9  6.1  chr1      4701215 4701248 (1491841) + (ATCA)n           Simple_repeat             1     33     (0)  1831  
   13   13.2  0.0  0.0  chr1      4702580 4702604 (1490485) + (GTT)n            Simple_repeat             1     25     (0)  1832  
  383   30.1  0.0  0.0  chr1      4706770 4706872 (1486217) C DNA3-3_MLP        DNA                  (1335)   2776    2674  1833  
  573   30.2  0.0  0.0  chr1      4707061 4707229 (1485860) C DNA3-3_MLP        DNA                  (1882)   2229    2061  1833  
   12   19.9  0.0  0.0  chr1      4707798 4707826 (1485263) + GA-rich           Low_complexity            1     29     (0)  1834  
   12   22.4  0.0  2.7  chr1      4714302 4714339 (1478750) + (AAGACA)n         Simple_repeat             1     37     (0)  1835  
   28    0.0  0.0  0.0  chr1      4714600 4714626 (1478463) + (TCCA)n           Simple_repeat             1     27     (0)  1836  
   15   16.0  0.0  7.7  chr1      4714705 4714747 (1478342) + (AAT)n            Simple_repeat             1     39     (0)  1837  
   12   15.9  5.7  0.0  chr1      4714735 4714769 (1478320) + A-rich            Low_complexity            1     37     (0)  1838 *
   13   10.5  6.5  0.0  chr1      4714934 4714964 (1478125) + (TTCTTA)n         Simple_repeat             1     33     (0)  1839  
   20   12.1  0.0  0.0  chr1      4715206 4715241 (1477848) + (CTGAG)n          Simple_repeat             1     36     (0)  1840  
   19    7.4  0.0  0.0  chr1      4715498 4715526 (1477563) + (AAAGG)n          Simple_repeat             1     29     (0)  1841  
   12   33.0  0.0  0.0  chr1      4716282 4716328 (1476761) + G-rich            Low_complexity            1     47     (0)  1842  
   12   15.3  3.5  0.0  chr1      4716446 4716474 (1476615) + (TGATG)n          Simple_repeat             1     30     (0)  1843  
   15   12.6  5.7  0.0  chr1      4718696 4718730 (1474359) + (TTCCT)n          Simple_repeat             1     37     (0)  1844  
   17   11.3  0.0  0.0  chr1      4720172 4720200 (1472889) + (TTCT)n           Simple_repeat             1     29     (0)  1845  
   20    0.0  3.6  0.0  chr1      4720225 4720252 (1472837) + (AGGG)n           Simple_repeat             1     29     (0)  1846  
   20   11.0  0.0  7.1  chr1      4720660 4720704 (1472385) + (ACT)n            Simple_repeat             1     42     (0)  1847  
   14    0.0  4.8  0.0  chr1      4720865 4720885 (1472204) + (TCT)n            Simple_repeat             1     22     (0)  1848  
   30    0.0  0.0  0.0  chr1      4721302 4721327 (1471762) + (GT)n             Simple_repeat             1     26     (0)  1849  
   13   14.5  3.2  0.0  chr1      4723922 4723952 (1469137) + (ACTCC)n          Simple_repeat             1     32     (0)  1850  
  235   30.4  0.7  6.8  chr1      4728721 4728861 (1464228) C Harbinger-4D_PSt  DNA/PIF-Harbinger    (1800)   2128    1996  1851  
   14   25.6  2.9  4.3  chr1      4734508 4734577 (1458512) + (CGAGGA)n         Simple_repeat             1     69     (0)  1852  
   12   20.6  2.9  0.0  chr1      4735091 4735124 (1457965) + (TATCA)n          Simple_repeat             1     35     (0)  1853  
   16   18.1  4.5  0.0  chr1      4735257 4735300 (1457789) + A-rich            Low_complexity            1     46     (0)  1854  
   19   24.9  0.0  0.0  chr1      4736957 4737026 (1456063) + (GGTGTC)n         Simple_repeat             1     70     (0)  1855  
   36   35.2  1.8  3.1  chr1      4737046 4737094 (1455995) + G-rich            Low_complexity            1     61   (161)  1856  
   12   27.8  0.0  4.1  chr1      4737095 4737145 (1455944) + (GGTG)n           Simple_repeat             1     49     (0)  1857  
   36   35.2  1.8  3.1  chr1      4737146 4737270 (1455819) + G-rich            Low_complexity           62    222     (0)  1856  
   14   21.8  0.0  4.5  chr1      4738888 4738933 (1454156) + A-rich            Low_complexity            1     44     (0)  1858  
   11   18.9  4.3  4.3  chr1      4741459 4741504 (1451585) + (AACAATC)n        Simple_repeat             1     46     (0)  1859  
   13   17.4  6.4  2.0  chr1      4749949 4749995 (1443094) + (TCTTGG)n         Simple_repeat             1     49     (0)  1860  
   13    5.2  0.0  0.0  chr1      4780089 4780108 (1412981) + (GTT)n            Simple_repeat             1     20     (0)  1861  
   13   10.3  0.0 11.4  chr1      4787605 4787643 (1405446) + GA-rich           Low_complexity            1     35     (0)  1862  
   12   19.1  0.0  8.9  chr1      4796337 4796385 (1396704) + (AGCAGA)n         Simple_repeat             1     45     (0)  1863  
   20   12.6  0.0  0.0  chr1      4803089 4803123 (1389966) + (GAA)n            Simple_repeat             1     35     (0)  1864  
   13    0.0  0.0  5.0  chr1      4804823 4804843 (1388246) + (ATG)n            Simple_repeat             1     20     (0)  1865  
  252   35.4  0.0  0.0  chr1      4815195 4815276 (1377813) C Copia-4_TMe-I     LTR/Copia            (3607)   1225    1144  1866  
   15   20.6  0.0  0.0  chr1      4829168 4829201 (1363888) + (GTC)n            Simple_repeat             1     34     (0)  1867  
   32    4.5  4.3  0.0  chr1      4834142 4834187 (1358902) + (ATCA)n           Simple_repeat             1     48     (0)  1868  
   13    0.0  5.0  0.0  chr1      4834427 4834446 (1358643) + (CATT)n           Simple_repeat             1     21     (0)  1869  
   28    0.0  0.0  0.0  chr1      4834466 4834492 (1358597) + (GCATC)n          Simple_repeat             1     27     (0)  1870  
   19   20.9  0.0  0.0  chr1      4834625 4834665 (1358424) + (CAA)n            Simple_repeat             1     41     (0)  1871  
   18    7.9  0.0  0.0  chr1      4835654 4835680 (1357409) + (GAA)n            Simple_repeat             1     27     (0)  1872  
   15    8.1  0.0  3.7  chr1      4836237 4836264 (1356825) + (ATGG)n           Simple_repeat             1     27     (0)  1873  
   23   15.7 10.3  2.4  chr1      4839796 4839890 (1353199) + G-rich            Low_complexity            1    102     (0)  1874  
   18    3.1  9.1  0.0  chr1      4839984 4840016 (1353073) + (AGTT)n           Simple_repeat             1     36     (0)  1875  
   16    6.3  5.7  2.8  chr1      4854470 4854504 (1338585) + (CTCCT)n          Simple_repeat             1     36     (0)  1876  
   16   15.0  3.3  0.0  chr1      4859967 4859996 (1333093) + (TG)n             Simple_repeat             1     31     (0)  1877  
   28   16.5  0.0  0.0  chr1      4860140 4860193 (1332896) + (CTTTT)n          Simple_repeat             1     54     (0)  1878  
   20   11.4  6.1  2.0  chr1      4860350 4860398 (1332691) + (ATAG)n           Simple_repeat             1     51     (0)  1879  
   28   19.9  6.3  1.2  chr1      4864163 4864241 (1328848) + GA-rich           Low_complexity            1     83     (0)  1880  
   16    4.0  3.9  0.0  chr1      4865522 4865547 (1327542) + (ATCTC)n          Simple_repeat             1     27     (0)  1881  
   13   16.5  0.0  0.0  chr1      4877890 4877916 (1315173) + (CCG)n            Simple_repeat             1     27     (0)  1882  
   13    9.8  0.0  0.0  chr1      4880098 4880119 (1312970) + (GAA)n            Simple_repeat             1     22     (0)  1883  
   18    4.0  0.0  0.0  chr1      4880418 4880443 (1312646) + (GATGT)n          Simple_repeat             1     26     (0)  1884  
   15   32.5  0.0  1.6  chr1      4881133 4881195 (1311894) + GA-rich           Low_complexity            1     62     (0)  1885  
   11    6.5  8.3  5.4  chr1      4882957 4882992 (1310097) + (TGCAGGA)n        Simple_repeat             1     37     (0)  1886  
  962   23.4  4.1  4.8  chr1      4886372 4886811 (1306278) + VADER             DNA                       1    437     (0)  1887  
   23   26.0  4.4  1.1  chr1      4887107 4887196 (1305893) + (ATAATAA)n        Simple_repeat             1     93     (0)  1888  
   15   28.6  0.0  0.0  chr1      4891507 4891551 (1301538) + (TAGTGG)n         Simple_repeat             1     45     (0)  1889  
   14    4.0  0.0 10.3  chr1      4891538 4891569 (1301520) + (AAAG)n           Simple_repeat             1     29     (0)  1890 *
   18    6.9  0.0  6.1  chr1      4891680 4891714 (1301375) + (TAG)n            Simple_repeat             1     33     (0)  1891  
   12   11.3  6.9  0.0  chr1      4896405 4896433 (1296656) + (TTTGC)n          Simple_repeat             1     31     (0)  1892  
  260   10.8 13.8  0.0  chr1      4897060 4897124 (1295965) C Gypsy1-LTR_AO     LTR/Gypsy               (5)    355     269  1893  
   13    6.5  8.8  2.8  chr1      4897447 4897480 (1295609) + (TTTGC)n          Simple_repeat             1     36     (0)  1894  
   14   30.1  0.0  5.6  chr1      4900477 4900552 (1292537) + (TGTGGT)n         Simple_repeat             1     72     (0)  1895  
   17    5.8  7.9  2.5  chr1      4900851 4900888 (1292201) + (ATGAG)n          Simple_repeat             1     40     (0)  1896  
   16    9.9  8.9  2.1  chr1      4902818 4902862 (1290227) + G-rich            Low_complexity            1     48     (0)  1897  
   16   13.2  0.0  5.7  chr1      4903702 4903738 (1289351) + (TGA)n            Simple_repeat             1     35     (0)  1898  
   17   17.0  2.5  0.0  chr1      4908945 4908984 (1284105) + (AACCA)n          Simple_repeat             1     41     (0)  1899  
   12    8.3  9.5  4.5  chr1      4926569 4926610 (1266479) + (TCGCTCCT)n       Simple_repeat             1     44     (0)  1900  
   12   20.3  0.0  7.1  chr1      4927442 4927486 (1265603) + (TGATGA)n         Simple_repeat             1     42     (0)  1901  
   16   14.5  0.0  0.0  chr1      4932089 4932119 (1260970) + (CCCCTT)n         Simple_repeat             1     31     (0)  1902  
   14   20.8  0.0  0.0  chr1      4933007 4933039 (1260050) + (AGC)n            Simple_repeat             1     33     (0)  1903  
   18   29.1  3.8  0.0  chr1      4933072 4933150 (1259939) + (GATGAG)n         Simple_repeat             1     82     (0)  1904  
   26    0.0  0.0  0.0  chr1      4933303 4933327 (1259762) + (GATGAG)n         Simple_repeat             1     25     (0)  1905  
   12   28.0  0.0  0.0  chr1      4933572 4933610 (1259479) + GA-rich           Low_complexity            1     39     (0)  1906  
   15   17.7  0.0  0.0  chr1      4933669 4933700 (1259389) + GA-rich           Low_complexity            1     32     (0)  1906  
   18   22.1  0.0  0.0  chr1      4935056 4935097 (1257992) + (GAC)n            Simple_repeat             1     42     (0)  1907  
   13   30.9  4.2  0.0  chr1      4935261 4935331 (1257758) + (AGCAGA)n         Simple_repeat             1     74     (0)  1908  
   18   25.6  4.2  1.4  chr1      4950726 4950796 (1242293) + GA-rich           Low_complexity            1     73     (0)  1909  
   17    8.2  0.0  0.0  chr1      4955410 4955435 (1237654) + (TAC)n            Simple_repeat             1     26     (0)  1910  
   14   10.3  0.0  8.8  chr1      4958731 4958767 (1234322) + (TTCTCT)n         Simple_repeat             1     34     (0)  1911  
   19   14.9  7.7  0.0  chr1      4961803 4961854 (1231235) + (CTCTCC)n         Simple_repeat             1     56     (0)  1912  
   11   20.8  6.8  0.0  chr1      4962130 4962137 (1230952) + (TGGAGT)n         Simple_repeat             1     17    (30)  1913  
   13   13.2  0.0  0.0  chr1      4962138 4962162 (1230927) + (GTG)n            Simple_repeat             1     25     (0)  1914  
   11   20.8  6.8  0.0  chr1      4962163 4962173 (1230916) + (TGGAGT)n         Simple_repeat            18     47     (0)  1913  
   17   25.8  0.0  0.0  chr1      4962256 4962301 (1230788) + (GTT)n            Simple_repeat             1     46     (0)  1915  
   17   19.3  2.0  2.0  chr1      4962587 4962635 (1230454) + (GGTGTT)n         Simple_repeat             1     49     (0)  1916  
   12   23.3  0.0  0.0  chr1      4962700 4962734 (1230355) + (CGTCGT)n         Simple_repeat             1     35     (0)  1917  
   13   13.6  2.9  2.9  chr1      4963851 4963884 (1229205) + (ATCGTC)n         Simple_repeat             1     34     (0)  1918  
   18   25.2  0.0  0.0  chr1      4964026 4964072 (1229017) + (TCC)n            Simple_repeat             1     47     (0)  1919  
   13    9.7  9.1  0.0  chr1      4965131 4965163 (1227926) + (CCTTCT)n         Simple_repeat             1     36     (0)  1920  
   24   11.7  2.1  2.1  chr1      4965381 4965428 (1227661) + (ATC)n            Simple_repeat             1     48     (0)  1921  
   14   24.7  1.8  3.6  chr1      4965855 4965910 (1227179) + G-rich            Low_complexity            1     55     (0)  1922  
   19   21.4  6.8  1.3  chr1      4970715 4970787 (1222302) + (TTGA)n           Simple_repeat             1     77     (0)  1923  
   13   21.6  4.7  0.0  chr1      4976274 4976316 (1216773) + (AACACC)n         Simple_repeat             1     45     (0)  1924  
   11   29.6  2.0  0.0  chr1      4976798 4976846 (1216243) + (TGCTGC)n         Simple_repeat             1     50     (0)  1925  
   13   15.9  0.0  0.0  chr1      4977153 4977180 (1215909) + (TTAT)n           Simple_repeat             1     28     (0)  1926  
   20    9.7  0.0  0.0  chr1      4982382 4982414 (1210675) + (CATCAC)n         Simple_repeat             1     33     (0)  1927  
   13   21.1  2.6  0.0  chr1      4991997 4992034 (1201055) + (TCCTCA)n         Simple_repeat             1     39     (0)  1928  
   22   21.1  0.0  0.0  chr1      4992263 4992311 (1200778) + GA-rich           Low_complexity            1     49     (0)  1929  
   14   13.2  2.9  2.9  chr1      4998883 4998917 (1194172) + (CCTCCG)n         Simple_repeat             1     35     (0)  1930  
   12   26.5  0.0  4.3  chr1      5002201 5002249 (1190840) + (TAACAA)n         Simple_repeat             1     47     (0)  1931  
   26   13.7  5.9  2.9  chr1      5003431 5003498 (1189591) + GA-rich           Low_complexity            1     70     (0)  1932  
   13   16.5  0.0  0.0  chr1      5004691 5004717 (1188372) + (AGT)n            Simple_repeat             1     27     (0)  1933  
   20   20.8  3.8  5.1  chr1      5004859 5004865 (1188224) + (CGTCGC)n         Simple_repeat             1     77     (0)  1934  
   26   23.6  0.0  1.4  chr1      5004866 5004936 (1188153) + (GTCGTC)n         Simple_repeat             1     70     (0)  1935  
   15   10.8  3.3  0.0  chr1      5009188 5009217 (1183872) + (TTGTCC)n         Simple_repeat             1     31     (0)  1936  
   12   27.5  4.8  5.9  chr1      5009333 5009435 (1183654) + A-rich            Low_complexity            1    102     (0)  1937 *
   19    4.8 11.1  2.0  chr1      5009348 5009392 (1183697) + GA-rich           Low_complexity            1     49     (0)  1938  
   17    0.0  0.0  0.0  chr1      5010071 5010092 (1182997) + (CAAT)n           Simple_repeat             1     22     (0)  1939  
   15   18.6  2.7  0.0  chr1      5010115 5010151 (1182938) + (TATC)n           Simple_repeat             1     38     (0)  1940  
   27    3.4  0.0  0.0  chr1      5016273 5016302 (1176787) + (ATGG)n           Simple_repeat             1     30     (0)  1941  
   12   16.4  5.9  0.0  chr1      5016535 5016568 (1176521) + A-rich            Low_complexity            1     36     (0)  1942  
   48   26.2  1.4  1.4  chr1      5022120 5022263 (1170826) + GA-rich           Low_complexity            1    144     (0)  1943  
   13   15.2  0.0 10.0  chr1      5023369 5023412 (1169677) + A-rich            Low_complexity            1     40     (0)  1944  
   13    6.5  8.8  2.8  chr1      5038024 5038057 (1155032) + (ATAGAGG)n        Simple_repeat             1     36     (0)  1945  
   20   11.1  2.4  2.4  chr1      5038418 5038459 (1154630) + (TATAGA)n         Simple_repeat             1     42     (0)  1946  
   17   17.7  0.0  4.9  chr1      5042647 5042689 (1150400) + (CAG)n            Simple_repeat             1     41     (0)  1947  
   21   23.0  4.3  4.3  chr1      5042786 5042878 (1150211) + A-rich            Low_complexity            1     93     (0)  1948  
   20   18.4  0.0  0.0  chr1      5042895 5042931 (1150158) + A-rich            Low_complexity            1     37     (0)  1948  
   13   12.9  2.5  7.9  chr1      5049573 5049612 (1143477) + (TTC)n            Simple_repeat             1     38     (0)  1949  
   17   25.1  0.0  2.0  chr1      5061435 5061484 (1131605) + GA-rich           Low_complexity            1     49     (0)  1950  
   14   14.8  8.5  2.0  chr1      5061818 5061864 (1131225) + (TCT)n            Simple_repeat             1     50     (0)  1951  
   17   23.8  5.6  1.4  chr1      5065917 5065987 (1127102) + (CCAACC)n         Simple_repeat             1     74     (0)  1952  
   13   11.3  7.5  2.4  chr1      5069023 5069062 (1124027) + A-rich            Low_complexity            1     42     (0)  1953  
   16   31.7  0.0  0.0  chr1      5074956 5075013 (1118076) + (TGA)n            Simple_repeat             1     58     (0)  1954  
   13   18.2  0.0  0.0  chr1      5098046 5098076 (1095013) + (CTTCAG)n         Simple_repeat             1     31     (0)  1955  
   22   24.6  0.0  0.0  chr1      5111875 5111932 (1081157) + G-rich            Low_complexity            1     58     (0)  1956  
   17    9.1  0.0  0.0  chr1      5114225 5114248 (1078841) + (A)n              Simple_repeat             1     24     (0)  1957  
   13   28.3  2.0  0.0  chr1      5124258 5124308 (1068781) + (AACCTC)n         Simple_repeat             1     52     (0)  1958  
   12   22.9  3.6  8.8  chr1      5125584 5125667 (1067422) + (GGTGAT)n         Simple_repeat             1     80     (0)  1959  
   20   11.2  0.0  0.0  chr1      5129382 5129410 (1063679) + (A)n              Simple_repeat             1     29     (0)  1960  
   16   27.1  0.0  0.0  chr1      5145357 5145402 (1047687) + G-rich            Low_complexity            1     46     (0)  1961  
   15   15.5  0.0  0.0  chr1      5146714 5146742 (1046347) + GA-rich           Low_complexity            1     29     (0)  1962  
   20   20.2  1.3  8.1  chr1      5148697 5148775 (1044314) + A-rich            Low_complexity            1     74     (0)  1963  
   44    0.0  0.0  0.0  chr1      5150135 5150174 (1042915) + (T)n              Simple_repeat             1     40     (0)  1964  
   13   17.2  2.3  4.8  chr1      5150671 5150713 (1042376) + (CTCTTTG)n        Simple_repeat             1     42     (0)  1965  
   13   14.7  3.3  0.0  chr1      5154146 5154175 (1038914) + (AGT)n            Simple_repeat             1     31     (0)  1966  
   21    8.1  5.1  0.0  chr1      5154545 5154583 (1038506) + (AACCAG)n         Simple_repeat             1     41     (0)  1967  
   16   11.6  5.8  5.8  chr1      5157492 5157543 (1035546) + (CTTCAT)n         Simple_repeat             1     52     (0)  1968  
   13    9.6  0.0  0.0  chr1      5157748 5157770 (1035319) + (TTTC)n           Simple_repeat             1     23     (0)  1969  
  228   25.4  0.0  4.5  chr1      5159387 5159456 (1033633) C Gypsy-56_MLP-I    LTR/Gypsy            (2582)   3131    3065  1970  
   15    7.8  0.0  3.6  chr1      5160632 5160660 (1032429) + (AGAAA)n          Simple_repeat             1     28     (0)  1971  
   25    0.0 10.5  0.0  chr1      5160870 5160907 (1032182) + (CT)n             Simple_repeat             1     42     (0)  1972  
   12   20.9  0.0  2.9  chr1      5160949 5160984 (1032105) + (TCCCTT)n         Simple_repeat             1     35     (0)  1973 *
   14   20.0  2.4  2.4  chr1      5160984 5161025 (1032064) + (TGTT)n           Simple_repeat             1     42     (0)  1974  
   35    0.0  0.0  0.0  chr1      5161120 5161152 (1031937) + (T)n              Simple_repeat             1     33     (0)  1975  
   14   14.7  0.0  3.2  chr1      5161898 5161929 (1031160) + (CTAT)n           Simple_repeat             1     31     (0)  1976  
   12   25.1  2.2  2.2  chr1      5161976 5162020 (1031069) + (ACAG)n           Simple_repeat             1     45     (0)  1977  
   27   19.8  0.0  3.1  chr1      5162174 5162240 (1030849) + (CAAG)n           Simple_repeat             1     65     (0)  1978  
   13   13.1  0.0  0.0  chr1      5162513 5162537 (1030552) + (GTTT)n           Simple_repeat             1     25     (0)  1979  
   38    0.0  0.0  0.0  chr1      5162926 5162960 (1030129) + (TACTA)n          Simple_repeat             1     35     (0)  1980  
   15    0.0  4.5  0.0  chr1      5163189 5163210 (1029879) + (AAGC)n           Simple_repeat             1     23     (0)  1981  
   13   11.5  0.0  6.5  chr1      5163398 5163430 (1029659) + (ATGCC)n          Simple_repeat             1     31     (0)  1982  
   15   18.3  1.6  0.0  chr1      5163740 5163772 (1029317) + A-rich            Low_complexity            1     33     (0)  1983  
   15   13.9  0.0  0.0  chr1      5163842 5163865 (1029224) + (A)n              Simple_repeat             1     24     (0)  1984  
   12   15.0  3.3  0.0  chr1      5163867 5163896 (1029193) + G-rich            Low_complexity            1     31     (0)  1985  
   20   12.7  4.7  0.0  chr1      5164054 5164096 (1028993) + A-rich            Low_complexity            1     45     (0)  1986  
   15   22.1  4.3  0.0  chr1      5164193 5164239 (1028850) + (GAGT)n           Simple_repeat             1     49     (0)  1987  
   15   12.0  2.5  5.1  chr1      5164327 5164366 (1028723) + (TCCCCC)n         Simple_repeat             1     39     (0)  1988  
   17    0.0  0.0  0.0  chr1      5164583 5164601 (1028488) + (AC)n             Simple_repeat             1     19     (0)  1989  
   13    6.8  9.7  0.0  chr1      5164855 5164885 (1028204) + (TTGTA)n          Simple_repeat             1     34     (0)  1990  
   19   20.5  0.0  0.0  chr1      5164913 5164951 (1028138) + GA-rich           Low_complexity            1     39     (0)  1991  
   14    0.0  4.0  4.0  chr1      5165122 5165146 (1027943) + (TTGC)n           Simple_repeat             1     25     (0)  1992  
   20   14.6  0.0  0.0  chr1      5165461 5165498 (1027591) + (TACC)n           Simple_repeat             1     38     (0)  1993  
   14   19.5  0.0  2.8  chr1      5165711 5165759 (1027330) + (TTGT)n           Simple_repeat             1     47     (0)  1994  
   18   16.1  1.9  5.8  chr1      5166047 5166100 (1026989) + (ACAT)n           Simple_repeat             1     52     (0)  1995  
   15   14.4  0.0  0.0  chr1      5166412 5166435 (1026654) + (TC)n             Simple_repeat             1     24     (0)  1996  
   20   20.7  0.0  0.0  chr1      5166704 5166742 (1026347) + A-rich            Low_complexity            1     39     (0)  1997  
   17    4.9  0.0  0.0  chr1      5167590 5167610 (1025479) + (T)n              Simple_repeat             1     21     (0)  1998  
   16    8.7  0.0  0.0  chr1      5169887 5169911 (1023178) + (AGC)n            Simple_repeat             1     25     (0)  1999  
   13   16.5  0.0  0.0  chr1      5170174 5170200 (1022889) + (TGC)n            Simple_repeat             1     27     (0)  2000  
   16   14.4  0.0  0.0  chr1      5170979 5171009 (1022080) + (TCAGCA)n         Simple_repeat             1     31     (0)  2001  
   12   23.1  0.0  4.8  chr1      5171164 5171207 (1021882) + A-rich            Low_complexity            1     42     (0)  2002  
   26   23.6  2.8  4.7  chr1      5173841 5173948 (1019141) + (TTTTCTT)n        Simple_repeat             1    106     (0)  2003  
   13   13.8  0.0  8.6  chr1      5174151 5174188 (1018901) + (CTCC)n           Simple_repeat             1     35     (0)  2004  
   12   13.7  0.0  0.0  chr1      5182848 5182871 (1010218) + (AGA)n            Simple_repeat             1     24     (0)  2005  
   13    0.0  0.0  0.0  chr1      5183514 5183530 (1009559) + (GGT)n            Simple_repeat             1     17     (0)  2006  
   11   18.5  0.0  5.9  chr1      5187972 5188007 (1005082) + (TCTCCT)n         Simple_repeat             1     34     (0)  2007  
   16    4.5  0.0  0.0  chr1      5188413 5188435 (1004654) + (GTT)n            Simple_repeat             1     23     (0)  2008  
   15   13.8 10.1  4.1  chr1      5188458 5188526 (1004563) + G-rich            Low_complexity            1     73     (0)  2009  
   13   26.0  0.0  6.9  chr1      5188521 5188582 (1004507) + (GGTGAT)n         Simple_repeat             1     58     (0)  2010 *
   21   15.8  0.0  2.3  chr1      5188950 5188993 (1004096) + (TTC)n            Simple_repeat             1     43     (0)  2011  
   13   21.0  0.0  5.0  chr1      5189488 5189529 (1003560) + (GCC)n            Simple_repeat             1     40     (0)  2012  
   22    8.9 10.0  1.9  chr1      5195351 5195419  (997670) + (TC)n             Simple_repeat             1     74     (0)  2013  
   19   15.8  0.0  4.5  chr1      5196150 5196195  (996894) + (TTTTG)n          Simple_repeat             1     44     (0)  2014  
   19   25.7  4.4  3.3  chr1      5196353 5196442  (996647) + (CTCTTC)n         Simple_repeat             1     91     (0)  2015  
   21    9.4  0.0  0.0  chr1      5196598 5196631  (996458) + (CTTG)n           Simple_repeat             1     34     (0)  2016  
   13   13.2  0.0  0.0  chr1      5198403 5198427  (994662) + (TAGA)n           Simple_repeat             1     25     (0)  2017  
   15   13.7  3.1  0.0  chr1      5201023 5201054  (992035) + (CCA)n            Simple_repeat             1     33     (0)  2018  
   13   30.5  0.0  0.0  chr1      5204540 5204587  (988502) + (CTCCTC)n         Simple_repeat             1     48     (0)  2019  
   13   21.6  0.0  2.9  chr1      5205225 5205260  (987829) + GA-rich           Low_complexity            1     35     (0)  2020  
   20   15.0  2.7  0.0  chr1      5205359 5205395  (987694) + (CT)n             Simple_repeat             1     38     (0)  2021  
   14   22.8  1.8  5.5  chr1      5209060 5209116  (983973) + (GGACGA)n         Simple_repeat             1     55     (0)  2022  
   17    0.0  0.0  4.2  chr1      5209632 5209656  (983433) + (ATGG)n           Simple_repeat             1     24     (0)  2023  
   20    9.8  0.0  0.0  chr1      5209727 5209759  (983330) + (AGAA)n           Simple_repeat             1     33     (0)  2024  
   12   24.3  0.0  0.0  chr1      5210104 5210137  (982952) + (TGA)n            Simple_repeat             1     34     (0)  2025  
   15    9.3  2.6  5.4  chr1      5210237 5210274  (982815) + (TTCTTTC)n        Simple_repeat             1     37     (0)  2026  
   19    3.6  0.0  6.5  chr1      5210325 5210357  (982732) + (ACT)n            Simple_repeat             1     31     (0)  2027  
   12    4.3  8.3  0.0  chr1      5239211 5239234  (953855) + (AGAAT)n          Simple_repeat             1     26     (0)  2028  
   15   21.1  0.0  0.0  chr1      5241385 5241422  (951667) + (ATTATG)n         Simple_repeat             1     38     (0)  2029  
   13   27.1  1.4  6.1  chr1      5267203 5267271  (925818) + (TCA)n            Simple_repeat             1     66     (0)  2030  
   18    3.7  3.6  0.0  chr1      5267458 5267485  (925604) + (AGCT)n           Simple_repeat             1     29     (0)  2031  
   13   16.1  0.0  0.0  chr1      5268012 5268039  (925050) + A-rich            Low_complexity            1     28     (0)  2032  
   17    7.7  0.0  3.5  chr1      5268280 5268328  (924761) + (AGT)n            Simple_repeat             1     47     (0)  2033  
   17    9.5  8.2  3.9  chr1      5270126 5270174  (922915) + GA-rich           Low_complexity            1     51     (0)  2034  
   24    6.4  5.5  5.5  chr1      5270278 5270288  (922801) + (CAGAG)n          Simple_repeat             1     28    (37)  2035  
   18    2.8  4.8  7.3  chr1      5270289 5270330  (922759) + (AGCAGT)n         Simple_repeat             1     41     (0)  2036  
   24    6.4  5.5  5.5  chr1      5270331 5270342  (922747) + (CAGAG)n          Simple_repeat            29     65     (0)  2035  
   19   22.5  0.0  3.6  chr1      5270880 5270936  (922153) + GA-rich           Low_complexity            1     55     (0)  2037  
   26   20.8  1.6  0.0  chr1      5270987 5271048  (922041) + (CTCTCT)n         Simple_repeat             1     63     (0)  2038  
   17    3.8  3.7  0.0  chr1      5271159 5271185  (921904) + (CATC)n           Simple_repeat             1     28     (0)  2039  
   13    9.8  0.0  0.0  chr1      5271261 5271282  (921807) + (TTC)n            Simple_repeat             1     22     (0)  2040  
   16    4.5  0.0  0.0  chr1      5271447 5271469  (921620) + (TGAT)n           Simple_repeat             1     23     (0)  2041  
   13   29.9  2.1  0.0  chr1      5272126 5272172  (920917) + GA-rich           Low_complexity            1     48     (0)  2042  
   24   29.8  2.3  4.8  chr1      5284067 5284194  (908895) + G-rich            Low_complexity            1    125     (0)  2043  
   18   23.4  0.0  0.0  chr1      5286235 5286274  (906815) + (TC)n             Simple_repeat             1     40     (0)  2044  
   42    0.0  0.0  0.0  chr1      5287110 5287145  (905944) + (CA)n             Simple_repeat             1     36     (0)  2045  
   13   13.6  7.1  2.3  chr1      5287550 5287591  (905498) + (TGCAGTC)n        Simple_repeat             1     44     (0)  2046  
   12    9.7  0.0  0.0  chr1      5293568 5293589  (899500) + (CTTG)n           Simple_repeat             1     22     (0)  2047 *
   13   15.9  0.0  0.0  chr1      5293580 5293607  (899482) + (CTAA)n           Simple_repeat             1     28     (0)  2048  
   20   20.7  4.3  6.5  chr1      5293621 5293714  (899375) + (AACAAC)n         Simple_repeat             1     92     (0)  2049  
   13   16.2  0.0  0.0  chr1      5293757 5293784  (899305) + (CAAGC)n          Simple_repeat             1     28     (0)  2050  
   17    9.4  2.8  2.8  chr1      5293992 5294027  (899062) + (TGTA)n           Simple_repeat             1     36     (0)  2051  
   14   13.1  0.0  0.0  chr1      5297490 5297515  (895574) + (TCC)n            Simple_repeat             1     26     (0)  2052  
   12   23.2  0.0 11.9  chr1      5298171 5298176  (894913) + (ACACAG)n         Simple_repeat             1      7    (60)  2053  
   12   16.6  0.0  0.0  chr1      5298177 5298203  (894886) + (ACAT)n           Simple_repeat             1     27     (0)  2054  
   12   23.2  0.0 11.9  chr1      5298204 5298245  (894844) + (ACACAG)n         Simple_repeat             8     67     (0)  2053  
   12    8.5  0.0  7.4  chr1      5300153 5300181  (892908) + (TTGC)n           Simple_repeat             1     27     (0)  2055  
   17   15.9  0.0  0.0  chr1      5301977 5302011  (891078) + (TTTTCA)n         Simple_repeat             1     35     (0)  2056  
   26    0.0  0.0  0.0  chr1      5306503 5306527  (886562) + (CATCCT)n         Simple_repeat             1     25     (0)  2057  
   13    6.5  8.8  2.8  chr1      5310766 5310799  (882290) + (CATT)n           Simple_repeat             1     36     (0)  2058  
   17   14.0  0.0  0.0  chr1      5311749 5311780  (881309) + (GCCGGA)n         Simple_repeat             1     32     (0)  2059  
   17   16.0  0.0  9.4  chr1      5319068 5319136  (873953) + (TACTAG)n         Simple_repeat             1     62     (0)  2060 *
   18   15.8  0.0  0.0  chr1      5319134 5319169  (873920) + (CTACCAT)n        Simple_repeat             1     36     (0)  2061  
   14    9.7  5.7  2.8  chr1      5321730 5321764  (871325) + (TTTC)n           Simple_repeat             1     36     (0)  2062  
   20   30.9  1.9  3.9  chr1      5338866 5338969  (854120) + GA-rich           Low_complexity            1    102     (0)  2063  
   20   18.5  1.6  5.1  chr1      5344566 5344626  (848463) + G-rich            Low_complexity            1     59     (0)  2064  
   13    4.1  8.0  0.0  chr1      5348037 5348061  (845028) + (TCC)n            Simple_repeat             1     27     (0)  2065  
   16   29.8  1.6  0.0  chr1      5356979 5357039  (836050) + GA-rich           Low_complexity            1     62     (0)  2066  
   16    0.0  7.7  0.0  chr1      5357110 5357135  (835954) + (GAAGG)n          Simple_repeat             1     28     (0)  2067  
   13   10.1  5.9  2.9  chr1      5359446 5359479  (833610) + (CCTTGT)n         Simple_repeat             1     35     (0)  2068  
   33    2.9  0.0  0.0  chr1      5359637 5359671  (833418) + (TCC)n            Simple_repeat             1     35     (0)  2069  
   17   18.6  0.0  0.0  chr1      5359886 5359922  (833167) + (CGTCAT)n         Simple_repeat             1     37     (0)  2070  
   12   14.4  3.0  3.0  chr1      5371351 5371383  (821706) + (CTTAC)n          Simple_repeat             1     33     (0)  2071  
   21    8.8  2.8  0.0  chr1      5371798 5371833  (821256) + (GCT)n            Simple_repeat             1     37     (0)  2072  
   18    0.0  0.0  0.0  chr1      5379285 5379304  (813785) + (AT)n             Simple_repeat             1     20     (0)  2073  
   14    5.9  7.7  5.0  chr1      5386890 5386928  (806161) + (AGCTCC)n         Simple_repeat             1     40     (0)  2074  
   36    0.0  0.0  0.0  chr1      5386942 5386974  (806115) + (TCTGGC)n         Simple_repeat             1     33     (0)  2075  
   63    0.0  0.0  0.0  chr1      5387302 5387357  (805732) + (TCC)n            Simple_repeat             1     56     (0)  2076  
   17    0.0  3.9  0.0  chr1      5387358 5387374  (805715) + (CTT)n            Simple_repeat             1     17     (0)  2077  
   12   28.7  3.1  6.5  chr1      5388848 5388943  (804146) + (TCCTTC)n         Simple_repeat             1     93     (0)  2078  
   13    9.7  0.0  0.0  chr1      5391700 5391721  (801368) + (ACC)n            Simple_repeat             1     22     (0)  2079  
   13   26.7  0.0  0.0  chr1      5392111 5392151  (800938) + G-rich            Low_complexity            1     41     (0)  2080  
   44    0.0  0.0  0.0  chr1      5401256 5401295  (791794) + (ACAACC)n         Simple_repeat             1     40     (0)  2081  
   13   19.9  2.4  2.4  chr1      5401394 5401435  (791654) + (AACGCCA)n        Simple_repeat             1     42     (0)  2082  
   15   20.1  0.0  0.0  chr1      5404129 5404162  (788927) + (TTG)n            Simple_repeat             1     34     (0)  2083  
   14   32.6  0.0  0.0  chr1      5404194 5404246  (788843) + GA-rich           Low_complexity            1     53     (0)  2084  
   12   30.3  0.0  2.0  chr1      5409447 5409496  (783593) + GA-rich           Low_complexity            1     49     (0)  2085  
   18   12.3  0.0  5.4  chr1      5417946 5417984  (775105) + (ACT)n            Simple_repeat             1     37     (0)  2086  
   15    0.0  0.0  0.0  chr1      5419614 5419632  (773457) + (GAT)n            Simple_repeat             1     19     (0)  2087  
   14   18.2  0.0  0.0  chr1      5419678 5419708  (773381) + (GGT)n            Simple_repeat             1     31     (0)  2088  
   15   12.4  2.7  2.7  chr1      5429775 5429811  (763278) + (CTTTTTC)n        Simple_repeat             1     37     (0)  2089  
   15    7.4  3.2  3.2  chr1      5436813 5436843  (756246) + (CCCTC)n          Simple_repeat             1     31     (0)  2090  
   12   21.7  0.0  0.0  chr1      5448960 5448991  (744098) + (CACCGG)n         Simple_repeat             1     32     (0)  2091  
   18    8.4  7.9  0.0  chr1      5450075 5450112  (742977) + A-rich            Low_complexity            1     41     (0)  2092  
   47    0.0  0.0  0.0  chr1      5454973 5455012  (738077) + (GT)n             Simple_repeat             1     40     (0)  2093  
   12   13.7  0.0  0.0  chr1      5455605 5455628  (737461) + (TCT)n            Simple_repeat             1     24     (0)  2094  
   30    0.0  0.0  0.0  chr1      5456091 5456118  (736971) + (CAGCAC)n         Simple_repeat             1     28     (0)  2095  
   23   20.1  1.7  1.7  chr1      5456765 5456823  (736266) + (TGC)n            Simple_repeat             1     59     (0)  2096  
   18    0.0  0.0  4.5  chr1      5458908 5458930  (734159) + (AT)n             Simple_repeat             1     22     (0)  2097  
   12   25.1  5.8  0.0  chr1      5460605 5460656  (732433) + (GGCAAC)n         Simple_repeat             1     55     (0)  2098  
   21    3.6  0.0  0.0  chr1      5462098 5462126  (730963) + (ATCC)n           Simple_repeat             1     29     (0)  2099  
   18   16.4  2.4  0.0  chr1      5462202 5462242  (730847) + GA-rich           Low_complexity            1     42     (0)  2100  
   28   20.1  6.4  3.5  chr1      5462365 5462474  (730615) + GA-rich           Low_complexity            1    113     (0)  2101  
   11   16.0  6.5  4.3  chr1      5462818 5462863  (730226) + G-rich            Low_complexity            1     47     (0)  2102  
   15    8.8  0.0  0.0  chr1      5468293 5468316  (724773) + (CAA)n            Simple_repeat             1     24     (0)  2103  
   14   28.0  1.6  3.2  chr1      5468317 5468354  (724735) + (AGCAAC)n         Simple_repeat             3     63     (0)  2104  
   21   14.0  0.0  2.4  chr1      5468690 5468731  (724358) + (AGGT)n           Simple_repeat             1     41     (0)  2105  
   13    9.3  8.3  2.6  chr1      5477395 5477430  (715659) + (ACCGGT)n         Simple_repeat             1     38     (0)  2106  
   17   23.4  0.0  2.2  chr1      5478222 5478268  (714821) + (TAT)n            Simple_repeat             1     46     (0)  2107  
   13    4.8  4.5  0.0  chr1      5478454 5478475  (714614) + (TCT)n            Simple_repeat             1     23     (0)  2108  
   18   10.0  0.0  3.0  chr1      5482855 5482888  (710201) + (CATAT)n          Simple_repeat             1     33     (0)  2109  
   16   16.5  0.0  2.9  chr1      5483109 5483144  (709945) + GA-rich           Low_complexity            1     35     (0)  2110  
  100    0.0  0.0  0.0  chr1      5483400 5483486  (709603) + (CTA)n            Simple_repeat             1     87     (0)  2111  
   20   29.1  3.4  1.1  chr1      5483583 5483671  (709418) + A-rich            Low_complexity            1     91     (0)  2112  
   18   15.0  0.0  8.3  chr1      5483765 5483816  (709273) + (CATT)n           Simple_repeat             1     48     (0)  2113  
   15    7.4  3.2  3.2  chr1      5486151 5486181  (706908) + (TTCTT)n          Simple_repeat             1     31     (0)  2114  
   12    5.5  0.0  0.0  chr1      5492240 5492258  (700831) + (CGT)n            Simple_repeat             1     19     (0)  2115  
   15    8.0  3.7  0.0  chr1      5492474 5492500  (700589) + (TTC)n            Simple_repeat             1     28     (0)  2116  
   38    0.0  0.0  0.0  chr1      5495534 5495568  (697521) + (TGA)n            Simple_repeat             1     35     (0)  2117  
   13   24.8  1.7  5.4  chr1      5495753 5495810  (697279) + (ATCT)n           Simple_repeat             1     56     (0)  2118  
   19   11.7  2.7  0.0  chr1      5495892 5495928  (697161) + (CCAA)n           Simple_repeat             1     38     (0)  2119  
   15   10.7  3.3  0.0  chr1      5495935 5495964  (697125) + (AAAGC)n          Simple_repeat             1     31     (0)  2120  
   26    6.2  0.0  0.0  chr1      5503249 5503282  (689807) + (TCATGG)n         Simple_repeat             1     34     (0)  2121  
   16    8.7  0.0  0.0  chr1      5504416 5504440  (688649) + (GTG)n            Simple_repeat             1     25     (0)  2122  
   13   26.1  7.3  0.0  chr1      5544390 5544457  (648632) + (CCTCCG)n         Simple_repeat             1     73     (0)  2123  
   12   14.4  0.0  0.0  chr1      5547823 5547846  (645243) + (CTG)n            Simple_repeat             1     24     (0)  2124  
   16    4.5  0.0  0.0  chr1      5548656 5548678  (644411) + (AGCT)n           Simple_repeat             1     23     (0)  2125  
  254   24.2  3.1  5.3  chr1      5548804 5548899  (644190) C Gypsy-5_PSH-I     LTR/Gypsy            (5591)   1113    1020  2126  
   14   21.8  0.0  0.0  chr1      5549520 5549552  (643537) + (GGC)n            Simple_repeat             1     33     (0)  2127  
   15   30.2  2.6  2.6  chr1      5551846 5551921  (641168) + (GTG)n            Simple_repeat             1     76     (0)  2128  
   26    0.0  0.0  0.0  chr1      5554360 5554384  (638705) + (CAC)n            Simple_repeat             1     25     (0)  2129  
   16   16.5  0.0  0.0  chr1      5554926 5554959  (638130) + (GTAATG)n         Simple_repeat             1     34     (0)  2130  
   16    0.0  4.3  0.0  chr1      5556055 5556077  (637012) + (GCT)n            Simple_repeat             1     24     (0)  2131  
   12   21.8  2.7  0.0  chr1      5558358 5558394  (634695) + G-rich            Low_complexity            1     38     (0)  2132  
   12   18.4  5.4  0.0  chr1      5562279 5562315  (630774) + (TTTCGTT)n        Simple_repeat             1     39     (0)  2133  
   12    7.0 10.0  0.0  chr1      5563954 5563983  (629106) + (CTACAT)n         Simple_repeat             1     33     (0)  2134  
   16    4.3  0.0  4.0  chr1      5564915 5564940  (628149) + (AGA)n            Simple_repeat             1     25     (0)  2135  
   13   13.7  0.0  8.6  chr1      5572640 5572677  (620412) + (GTA)n            Simple_repeat             1     35     (0)  2136  
   19    7.0  0.0  0.0  chr1      5572692 5572721  (620368) + (GTAGG)n          Simple_repeat             1     30     (0)  2137  
   13   12.1  0.0  3.6  chr1      5577151 5577179  (615910) + (TGAG)n           Simple_repeat             1     28     (0)  2138  
   16   21.4  5.9  1.9  chr1      5577269 5577319  (615770) + GA-rich           Low_complexity            1     53     (0)  2139  
   18    3.1  2.6  8.1  chr1      5577431 5577469  (615620) + (CTTT)n           Simple_repeat             1     37     (0)  2140  
   16   14.4  0.0  0.0  chr1      5577979 5578009  (615080) + (ATAG)n           Simple_repeat             1     31     (0)  2141  
   17    7.4  0.0  3.3  chr1      5588450 5588480  (604609) + (GTTC)n           Simple_repeat             1     30     (0)  2142  
   16   11.7  0.0  0.0  chr1      5588657 5588684  (604405) + (TAG)n            Simple_repeat             1     28     (0)  2143  
   25    8.8  9.7  1.5  chr1      5588719 5588780  (604309) + (TGTA)n           Simple_repeat             1     67     (0)  2144  
   14    4.5  0.0  4.2  chr1      5589948 5589972  (603117) + (GGTT)n           Simple_repeat             1     24     (0)  2145  
   14   14.0  4.7  4.7  chr1      5598364 5598414  (594675) + (TTC)n            Simple_repeat             1     51     (0)  2146  
   17    8.3  0.0  0.0  chr1      5601019 5601044  (592045) + (GAA)n            Simple_repeat             1     26     (0)  2147  
   17    4.3  0.0  0.0  chr1      5601169 5601192  (591897) + (GAT)n            Simple_repeat             1     24     (0)  2148  
   17    8.6  5.1  2.5  chr1      5603410 5603448  (589641) + (CATCTC)n         Simple_repeat             1     40     (0)  2149  
   13   28.9  0.0  0.0  chr1      5604442 5604487  (588602) + (GCCGCT)n         Simple_repeat             1     46     (0)  2150  
   17   15.0  2.7  0.0  chr1      5605079 5605115  (587974) + (CTGCAC)n         Simple_repeat             1     38     (0)  2151  
   13   22.9  0.0  9.8  chr1      5606616 5606682  (586407) + (CCTCGT)n         Simple_repeat             1     61     (0)  2152  
   13   21.6  2.1  4.3  chr1      5608316 5608362  (584727) + (TCT)n            Simple_repeat             1     46     (0)  2153  
   14    4.9  0.0  0.0  chr1      5609607 5609627  (583462) + (AGTT)n           Simple_repeat             1     21     (0)  2154  
   15   24.2  3.2  3.2  chr1      5610307 5610368  (582721) + (TCACAT)n         Simple_repeat             1     62     (0)  2155  
   13   12.8  2.6  5.4  chr1      5610602 5610639  (582450) + (CTGCGT)n         Simple_repeat             1     37     (0)  2156  
   20    8.9  2.8  0.0  chr1      5610748 5610783  (582306) + (TGGAT)n          Simple_repeat             1     37     (0)  2157  
   34    0.0  0.0  0.0  chr1      5610795 5610826  (582263) + (GTAG)n           Simple_repeat             1     32     (0)  2158  
   14    8.5  0.0  3.9  chr1      5611712 5611738  (581351) + (AAGA)n           Simple_repeat             1     26     (0)  2159  
   19    8.3  0.0  0.0  chr1      5613609 5613634  (579455) + (GA)n             Simple_repeat             1     26     (0)  2160  
   13    5.3  0.0  0.0  chr1      5614570 5614589  (578500) + (TAG)n            Simple_repeat             1     20     (0)  2161  
   12   15.8  0.0  3.5  chr1      5615646 5615675  (577414) + (TTC)n            Simple_repeat             1     29     (0)  2162  
   24   25.3  1.2  3.6  chr1      5615951 5616035  (577054) + (GTG)n            Simple_repeat             1     83     (0)  2163  
   22   28.5  4.2  1.0  chr1      5617706 5617801  (575288) + (GGAGCT)n         Simple_repeat             1     99     (0)  2164  
   12   28.6  2.1  0.0  chr1      5617778 5617824  (575265) + (GCTCGA)n         Simple_repeat             1     48     (0)  2165 *
   16   14.7  0.0  0.0  chr1      5618053 5618086  (575003) + (GTG)n            Simple_repeat             1     34     (0)  2166  
   18   25.6  0.0  0.0  chr1      5618898 5618939  (574150) + GA-rich           Low_complexity            1     42     (0)  2167  
   18   18.4  2.3  0.0  chr1      5619002 5619044  (574045) + (AAT)n            Simple_repeat             1     44     (0)  2168  
   31    0.0  0.0  0.0  chr1      5619402 5619428  (573661) + (AG)n             Simple_repeat             1     27     (0)  2169  
   15    8.5  0.0  0.0  chr1      5620196 5620220  (572869) + (CAAT)n           Simple_repeat             1     25     (0)  2170  
   13   24.7  0.0  0.0  chr1      5620737 5620774  (572315) + (GTAGTTG)n        Simple_repeat             1     38     (0)  2171  
   13   15.5  0.0  3.3  chr1      5622095 5622125  (570964) + (ACTA)n           Simple_repeat             1     30     (0)  2172  
   13    0.0  0.0  0.0  chr1      5623345 5623361  (569728) + (ACT)n            Simple_repeat             1     17     (0)  2173  
   13   19.2  6.1  2.0  chr1      5629652 5629700  (563389) + (TGGCGG)n         Simple_repeat             1     51     (0)  2174  
   15   21.8  0.0  0.0  chr1      5632520 5632556  (560533) + (GATG)n           Simple_repeat             1     37     (0)  2175  
   15   15.2  5.0  2.4  chr1      5641446 5641485  (551604) + GA-rich           Low_complexity            1     41     (0)  2176  
   12   14.1 10.3  0.0  chr1      5641704 5641742  (551347) + G-rich            Low_complexity            1     43     (0)  2177  
   25   20.7  0.0  0.0  chr1      5645929 5645984  (547105) + (TCAAGC)n         Simple_repeat             1     56     (0)  2178  
   18   16.6  7.1  1.7  chr1      5646482 5646537  (546552) + (TCT)n            Simple_repeat             1     59     (0)  2179  
   12   19.9  0.0  0.0  chr1      5647621 5647649  (545440) + (CTG)n            Simple_repeat             1     29     (0)  2180  
   16    8.1  0.0  0.0  chr1      5648324 5648349  (544740) + (CCAA)n           Simple_repeat             1     26     (0)  2181  
   12    9.7  8.6  2.7  chr1      5656247 5656281  (536808) + (TGA)n            Simple_repeat             1     37     (0)  2182  
   15   10.5  9.8  0.0  chr1      5657474 5657514  (535575) + (CTTTCAA)n        Simple_repeat             1     45     (0)  2183  
   16   26.0  2.7  4.1  chr1      5657566 5657639  (535450) + (CTTTC)n          Simple_repeat             1     73     (0)  2184  
   15   15.3  2.6  2.6  chr1      5657993 5658030  (535059) + (CCT)n            Simple_repeat             1     38     (0)  2185  
   20   12.6  4.3  4.3  chr1      5662039 5662085  (531004) + (TG)n             Simple_repeat             1     47     (0)  2186  
   15   27.9  0.0  3.5  chr1      5662086 5662096  (530993) + (TTTGTG)n         Simple_repeat             3     58     (0)  2187  
   33    2.8  0.0  0.0  chr1      5679824 5679859  (513230) + (AAAGTAAG)n       Simple_repeat             1     36     (0)  2188  
   13   13.2  6.7  4.3  chr1      5679969 5680009  (513080) + (CCATCAT)n        Simple_repeat             1     43     (0)  2189  
   42   10.2  0.0  0.0  chr1      5680010 5680074  (513015) + (ACT)n            Simple_repeat             1     65     (0)  2190  
   40    2.2  2.0  2.0  chr1      5680318 5680366  (512723) + (AGC)n            Simple_repeat             1     49     (0)  2191  
   15   33.5  4.3  4.3  chr1      5685740 5685880  (507209) + A-rich            Low_complexity            1    141     (0)  2192  
   15    4.7  0.0  0.0  chr1      5687494 5687515  (505574) + (GGTT)n           Simple_repeat             1     22     (0)  2193  
  277   12.8  2.1  0.0  chr1      5693141 5693187  (499902) C Copia-57_BG-I     LTR/Copia            (2815)   2654    2607  2194  
   13   21.0  0.0  5.0  chr1      5702736 5702777  (490312) + (CCATC)n          Simple_repeat             1     40     (0)  2195  
   17   16.5  6.0  1.9  chr1      5703105 5703154  (489935) + (TGG)n            Simple_repeat             1     52     (0)  2196  
   23   17.7  1.6  4.9  chr1      5703212 5703274  (489815) + (TGG)n            Simple_repeat             1     61     (0)  2196  
   19    4.0  0.0  0.0  chr1      5703698 5703723  (489366) + (TGA)n            Simple_repeat             1     26     (0)  2197  
   26    0.0  0.0  0.0  chr1      5734508 5734532  (458557) + (CTAC)n           Simple_repeat             1     25     (0)  2198  
   22    6.5  0.0  0.0  chr1      5735033 5735064  (458025) + (GTA)n            Simple_repeat             1     32     (0)  2199  
   45    0.0  0.0  0.0  chr1      5735141 5735181  (457908) + (TACA)n           Simple_repeat             1     41     (0)  2200  
   22   15.4  0.0  0.0  chr1      5736385 5736420  (456669) + A-rich            Low_complexity            1     36     (0)  2201  
   15   25.4  6.8  3.3  chr1      5744327 5744414  (448675) + GA-rich           Low_complexity            1     91     (0)  2202  
   20    8.6  2.6  2.6  chr1      5755137 5755175  (437914) + (GCTAAG)n         Simple_repeat             1     39     (0)  2203  
   15   19.7  0.0  0.0  chr1      5757110 5757138  (435951) + (T)n              Simple_repeat             1     29     (0)  2204  
   17   29.6  1.1  5.9  chr1      5757725 5757813  (435276) + (CTT)n            Simple_repeat             1     85     (0)  2205  
   16   16.1  3.7  5.7  chr1      5759659 5759712  (433377) + (TAATAG)n         Simple_repeat             1     53     (0)  2206  
   19    0.0  0.0  0.0  chr1      5759786 5759809  (433280) + (TAG)n            Simple_repeat             1     24     (0)  2207  
   12   13.9  0.0  0.0  chr1      5760116 5760139  (432950) + (TCA)n            Simple_repeat             1     24     (0)  2208  
   16   22.6  0.0  0.0  chr1      5762746 5762786  (430303) + (TCGTCG)n         Simple_repeat             1     41     (0)  2209  
   14   16.7  2.9  0.0  chr1      5763025 5763058  (430031) + (CGACTC)n         Simple_repeat             1     35     (0)  2210  
   13    8.5  0.0  7.4  chr1      5763629 5763657  (429432) + (TGA)n            Simple_repeat             1     27     (0)  2211  
   19   23.2  2.2  0.0  chr1      5763749 5763794  (429295) + GA-rich           Low_complexity            1     47     (0)  2212  
   26   18.8  6.2  1.2  chr1      5763900 5763979  (429110) + GA-rich           Low_complexity            1     84     (0)  2213  
   12    9.7  0.0  0.0  chr1      5764017 5764038  (429051) + (AAAT)n           Simple_repeat             1     22     (0)  2214  
   21   22.1  2.2  7.0  chr1      5765441 5765530  (427559) + (CATTCC)n         Simple_repeat             1     86     (0)  2215  
   14   17.5  0.0  3.0  chr1      5765806 5765839  (427250) + (CAA)n            Simple_repeat             1     33     (0)  2216  
   30   30.9  1.6  1.6  chr1      5766311 5766438  (426651) + (TGA)n            Simple_repeat             1    128     (0)  2217  
   39    8.1  0.0  0.0  chr1      5766599 5766650  (426439) + (A)n              Simple_repeat             1     52     (0)  2218  
   16   20.5  0.0  0.0  chr1      5768082 5768120  (424969) + (ATCCTT)n         Simple_repeat             1     39     (0)  2219  
   24   22.3  2.9  1.4  chr1      5768889 5768989  (424100) + GA-rich           Low_complexity            1    102     (0)  2220  
   12   15.8  7.3  5.4  chr1      5770076 5770130  (422959) + A-rich            Low_complexity            1     56     (0)  2221  
   13   23.3  0.0 10.6  chr1      5773219 5773291  (419798) + (GTTCCC)n         Simple_repeat             1     66     (0)  2222  
   18   28.1  2.7  1.3  chr1      5773325 5773399  (419690) + (CTTCCC)n         Simple_repeat             1     76     (0)  2223  
   17   33.6  2.4  1.2  chr1      5773400 5773408  (419681) + (TCC)n            Simple_repeat             2     86     (0)  2224  
   18   10.0  3.0  0.0  chr1      5773600 5773632  (419457) + (ATGT)n           Simple_repeat             1     34     (0)  2225  
   20   31.1  0.0  4.4  chr1      5773655 5773748  (419341) + (TAGG)n           Simple_repeat             1     90     (0)  2226  
   13   25.7  0.0  0.0  chr1      5778274 5778310  (414779) + (TGG)n            Simple_repeat             1     37     (0)  2227  
   13   13.2  0.0  0.0  chr1      5778409 5778433  (414656) + (GCT)n            Simple_repeat             1     25     (0)  2228  
   14   21.7  0.0  4.4  chr1      5780442 5780488  (412601) + (CAACCCC)n        Simple_repeat             1     45     (0)  2229  
   22   10.8  0.0  2.4  chr1      5784391 5784432  (408657) + (ACTACCT)n        Simple_repeat             1     41     (0)  2230  
   35    0.0  0.0  0.0  chr1      5790442 5790474  (402615) + (T)n              Simple_repeat             1     33     (0)  2231  
   14   14.5  5.0  2.4  chr1      5790812 5790878  (402211) + (TCTTCT)n         Simple_repeat             1     68     (0)  2232  
   12   16.6  7.8  3.8  chr1      5792533 5792583  (400506) + (TGAGA)n          Simple_repeat             1     53     (0)  2233  
   40    0.0  0.0  0.0  chr1      5800221 5800254  (392835) + (CA)n             Simple_repeat             1     34     (0)  2234  
   11   25.7  0.0  7.4  chr1      5806839 5806896  (386193) + (GTTGGTG)n        Simple_repeat             1     54     (0)  2235  
   23    3.5  3.3  0.0  chr1      5815289 5815318  (377771) + (AT)n             Simple_repeat             1     31     (0)  2236  
  840    9.8  0.0  0.0  chr1      5825871 5825992  (367097) + 5SrRNA_AN         rRNA                      3    124     (5)  2237  
   13   26.6  2.0  2.0  chr1      5832459 5832509  (360580) + (TGG)n            Simple_repeat             1     51     (0)  2238  
   14   25.9  3.5  1.7  chr1      5832782 5832838  (360251) + GA-rich           Low_complexity            1     58     (0)  2239  
   17   23.3  0.0  0.0  chr1      5834986 5835031  (358058) + (CATCATA)n        Simple_repeat             1     46     (0)  2240  
   24   26.4  1.4  0.0  chr1      5852541 5852612  (340477) + (GATGT)n          Simple_repeat             1     73     (0)  2241  
   11   11.3  6.9  0.0  chr1      5855290 5855318  (337771) + (CTGTCT)n         Simple_repeat             1     31     (0)  2242  
   27   28.2  2.1  1.0  chr1      5871422 5871537  (321552) + (CCA)n            Simple_repeat             1    117     (0)  2243  
   15   21.4  0.0  0.0  chr1      5871885 5871922  (321167) + G-rich            Low_complexity            1     38     (0)  2244  
   13   15.0  8.7  2.0  chr1      5877982 5878027  (315062) + (TTCTA)n          Simple_repeat             1     49     (0)  2245  
   12   24.8  0.0  2.6  chr1      5878255 5878294  (314795) + G-rich            Low_complexity            1     39     (0)  2246  
   19   15.5  0.0  0.0  chr1      5880419 5880454  (312635) + (TAC)n            Simple_repeat             1     36     (0)  2247  
   20   13.7  0.0  0.0  chr1      5880774 5880805  (312284) + (CA)n             Simple_repeat             1     32     (0)  2248  
   20    6.8  0.0  0.0  chr1      5880839 5880869  (312220) + (AGGAGT)n         Simple_repeat             1     31     (0)  2249  
   25   18.9  0.0  0.0  chr1      5881681 5881728  (311361) + (GT)n             Simple_repeat             1     48     (0)  2250  
   21    0.0  3.6  0.0  chr1      5881805 5881832  (311257) + (ATG)n            Simple_repeat             1     29     (0)  2251  
   16   20.9  0.0  0.0  chr1      5895059 5895091  (297998) + (T)n              Simple_repeat             1     33     (0)  2252  
   17   10.8  0.0  0.0  chr1      5895141 5895170  (297919) + (AAGTG)n          Simple_repeat             1     30     (0)  2253  
   19    0.0  0.0  0.0  chr1      5895409 5895429  (297660) + (AT)n             Simple_repeat             1     21     (0)  2254  
   24   14.7  0.0  2.1  chr1      5895478 5895525  (297564) + (TAG)n            Simple_repeat             1     47     (0)  2255  
   16   22.7  0.0  0.0  chr1      5896144 5896175  (296914) + A-rich            Low_complexity            1     32     (0)  2256  
   17   12.9  4.5  2.2  chr1      5896336 5896379  (296710) + GA-rich           Low_complexity            1     45     (0)  2257  
   13   10.0  0.0  0.0  chr1      5898283 5898304  (294785) + (TAC)n            Simple_repeat             1     22     (0)  2258  
   34    5.3  0.0  0.0  chr1      5899070 5899109  (293980) + (CAG)n            Simple_repeat             1     40     (0)  2259  
   30   20.5  0.9  7.8  chr1      5899402 5899511  (293578) + (TTTTTTC)n        Simple_repeat             1    103     (0)  2260  
   15    9.7  0.0  0.0  chr1      5899709 5899730  (293359) + (TC)n             Simple_repeat             1     22     (0)  2261  
   15    9.1  0.0  0.0  chr1      5901966 5901989  (291100) + (TTC)n            Simple_repeat             1     24     (0)  2262  
   12   14.7  3.3  0.0  chr1      5903087 5903116  (289973) + A-rich            Low_complexity            1     31     (0)  2263  
   13   10.3  2.9  5.9  chr1      5905645 5905679  (287410) + (AGCG)n           Simple_repeat             1     34     (0)  2264  
   13    5.2  0.0  0.0  chr1      5905802 5905821  (287268) + (AGT)n            Simple_repeat             1     20     (0)  2265  
   22    6.4  0.0  0.0  chr1      5915358 5915390  (277699) + (TAGTTG)n         Simple_repeat             1     33     (0)  2266  
   17   20.2  0.0  4.3  chr1      5915391 5915406  (277683) + (TAGATG)n         Simple_repeat             1     47     (0)  2267  
   14    8.5  0.0  3.9  chr1      5951435 5951461  (241628) + (TTAT)n           Simple_repeat             1     26     (0)  2268  
   29    0.0  0.0  0.0  chr1      5971058 5971084  (222005) + (CAC)n            Simple_repeat             1     27     (0)  2269  
   14    4.9  0.0  0.0  chr1      5971085 5971105  (221984) + (AAC)n            Simple_repeat             1     21     (0)  2270  
   18   14.9  0.0  0.0  chr1      5997604 5997633  (195456) + (AT)n             Simple_repeat             1     30     (0)  2271  
   15   13.7  0.0  0.0  chr1      6008830 6008853  (184236) + (T)n              Simple_repeat             1     24     (0)  2272  
   12   16.5  0.0  8.1  chr1      6009586 6009625  (183464) + (TTAA)n           Simple_repeat             1     37     (0)  2273  
   15    6.3  5.4  5.4  chr1      6009752 6009788  (183301) + (ATTA)n           Simple_repeat             1     37     (0)  2274  
   18   18.0  3.7  3.7  chr1      6009955 6010008  (183081) + (TAA)n            Simple_repeat             1     54     (0)  2275  
   16   16.1  0.0  0.0  chr1      6010678 6010705  (182384) + (T)n              Simple_repeat             1     28     (0)  2276  
   21   15.7  4.7  0.0  chr1      6011679 6011721  (181368) + (AT)n             Simple_repeat             1     45     (0)  2277  
   12   20.0  0.0  0.0  chr1      6011752 6011780  (181309) + (ATA)n            Simple_repeat             1     29     (0)  2278  
   19   10.8  2.3  4.7  chr1      6012141 6012184  (180905) + (AGGTTA)n         Simple_repeat             1     43     (0)  2279  
   12   12.7  0.0 12.8  chr1      6033900 6033943  (159146) + (ATCTC)n          Simple_repeat             1     39     (0)  2280  
   12    7.2 10.3  0.0  chr1      6040159 6040187  (152902) + (ATAGAC)n         Simple_repeat             1     32     (0)  2281  
   17   14.9  2.7  0.0  chr1      6080281 6080317  (112772) + (TTCCA)n          Simple_repeat             1     38     (0)  2282  
   13   31.3  0.0  0.0  chr1      6080496 6080546  (112543) + G-rich            Low_complexity            1     51     (0)  2283  
   12   16.2  0.0  8.1  chr1      6080568 6080607  (112482) + (CCACTC)n         Simple_repeat             1     37     (0)  2284  
   12   26.8  0.0  0.0  chr1      6084833 6084872  (108217) + (ATCTTC)n         Simple_repeat             1     40     (0)  2285  
   14   12.5  0.0  0.0  chr1      6085989 6086014  (107075) + (CCTA)n           Simple_repeat             1     26     (0)  2286  
   14    0.0  0.0  4.8  chr1      6140034 6140055   (53034) + (TGAT)n           Simple_repeat             1     21     (0)  2287  
   18   12.6  0.0  0.0  chr1      6170247 6170273   (22816) + (AT)n             Simple_repeat             1     27     (0)  2288  
   13   25.2  0.0  2.3  chr1      6173869 6173912   (19177) + (TTTAT)n          Simple_repeat             1     43     (0)  2289  
   14   24.0  1.7  5.3  chr1      6192620 6192678     (411) + (ATTT)n           Simple_repeat             1     57     (0)  2290  
   14    8.8  4.8  7.3  chr1      6192779 6192820     (269) + (TAAT)n           Simple_repeat             1     41     (0)  2291  
   18   21.8  2.1  0.0  chr1      6192930 6192977     (112) + (ATT)n            Simple_repeat             1     49     (0)  2292  
   79    0.0  1.9  6.0  chr1      6192986 6193089       (0) + (TTAGGGTT)n       Simple_repeat             1    100     (0)  2293  
  139    0.0  2.8  1.4  chr2            1     144 (4961743) + (AAAACCCT)n       Simple_repeat             1    146     (0)  2294  
   29    0.0  0.0  0.0  chr2         4098    4122 (4957765) + (TA)n             Simple_repeat             1     25     (0)  2295  
   16    6.8  2.9  5.9  chr2         4214    4248 (4957639) + (ATT)n            Simple_repeat             1     34     (0)  2296  
   13   23.7  1.9  3.9  chr2        59558   59610 (4902277) + (GTGTGGT)n        Simple_repeat             1     52     (0)  2297  
   14   12.7  0.0  0.0  chr2        75995   76020 (4885867) + (GAC)n            Simple_repeat             1     26     (0)  2298  
   12   16.7 10.6  0.0  chr2        94987   95033 (4866854) + (CCGCCT)n         Simple_repeat             1     52     (0)  2299  
   22   14.8  0.0  2.2  chr2       111903  111950 (4849937) + (GATGATA)n        Simple_repeat             1     46     (0)  2300  
   13   21.3  0.0  0.0  chr2       113658  113690 (4848197) + (ATTG)n           Simple_repeat             1     33     (0)  2301  
   36    4.9  0.0  0.0  chr2       134679  134721 (4827166) + (TCTTCCAAG)n      Simple_repeat             1     43     (0)  2302  
   12   16.0  0.0  3.5  chr2       136678  136707 (4825180) + (ACCC)n           Simple_repeat             1     29     (0)  2303  
   15    8.8  0.0  0.0  chr2       137281  137304 (4824583) + (GTG)n            Simple_repeat             1     24     (0)  2304  
   14    0.0  4.8  0.0  chr2       160435  160455 (4801432) + (CAGT)n           Simple_repeat             1     22     (0)  2305  
   16   21.1  7.5  1.4  chr2       163349  163415 (4798472) + (CTACCA)n         Simple_repeat             1     71     (0)  2306  
   15   22.9  2.7  6.9  chr2       163422  163496 (4798391) + (TCCTCA)n         Simple_repeat             1     72     (0)  2307  
   12   15.7  2.6  5.3  chr2       172341  172379 (4789508) + (ATTTCG)n         Simple_repeat             1     38     (0)  2308  
   18    5.6  4.9  4.9  chr2       183766  183806 (4778081) + (AAGAAT)n         Simple_repeat             1     41     (0)  2309  
   17    4.9  0.0  0.0  chr2       192159  192179 (4769708) + (AT)n             Simple_repeat             1     21     (0)  2310  
   19    6.6  3.1  0.0  chr2       192338  192369 (4769518) + (AACC)n           Simple_repeat             1     33     (0)  2311  
   18   18.1  0.0  0.0  chr2       192961  192998 (4768889) + (CATCT)n          Simple_repeat             1     38     (0)  2312  
   13    9.7  0.0  0.0  chr2       193195  193216 (4768671) + (CTT)n            Simple_repeat             1     22     (0)  2313  
   13   13.2  0.0  0.0  chr2       194703  194727 (4767160) + (GGA)n            Simple_repeat             1     25     (0)  2314  
   30    0.0  0.0  0.0  chr2       196720  196747 (4765140) + (ACTC)n           Simple_repeat             1     28     (0)  2315  
   16   14.7  0.0  0.0  chr2       198604  198633 (4763254) + (TCC)n            Simple_repeat             1     30     (0)  2316  
   12   35.3  1.2  2.5  chr2       212059  212140 (4749747) + (CACCCCC)n        Simple_repeat             1     81     (0)  2317  
   14   11.7  8.1  0.0  chr2       216723  216759 (4745128) + GA-rich           Low_complexity            1     40     (0)  2318  
   15   11.7  0.0  0.0  chr2       217001  217028 (4744859) + (AAAGA)n          Simple_repeat             1     28     (0)  2319  
   12    8.4  0.0  7.4  chr2       217273  217301 (4744586) + (GATT)n           Simple_repeat             1     27     (0)  2320  
   22   11.4  6.2  0.0  chr2       217486  217533 (4744354) + (AATCC)n          Simple_repeat             1     51     (0)  2321  
   20    7.0  0.0  0.0  chr2       218369  218398 (4743489) + (GGCT)n           Simple_repeat             1     30     (0)  2322  
   14   13.4  2.9  2.9  chr2       219202  219236 (4742651) + (GCCGAT)n         Simple_repeat             1     35     (0)  2323  
   15   13.3  3.0  0.0  chr2       221974  222021 (4739866) + (CTGAGT)n         Simple_repeat             1     49     (0)  2324  
   14   21.6  9.4  0.0  chr2       224281  224344 (4737543) + (TTCTGC)n         Simple_repeat             1     70     (0)  2325  
   12   16.4  7.7  3.7  chr2       225235  225286 (4736601) + (GCTTCTT)n        Simple_repeat             1     54     (0)  2326  
   12   11.3  6.9  0.0  chr2       232018  232046 (4729841) + (AGTG)n           Simple_repeat             1     31     (0)  2327  
   12   16.7  4.5  4.5  chr2       232146  232189 (4729698) + (GTAAGTA)n        Simple_repeat             1     44     (0)  2328  
   21    7.9  4.8  2.3  chr2       232652  232693 (4729194) + (CCAT)n           Simple_repeat             1     43     (0)  2329  
   26   30.8  1.0  1.0  chr2       236679  236775 (4725112) + (GAT)n            Simple_repeat             1     97     (0)  2330  
   20   30.5  0.0  0.0  chr2       236753  236815 (4725072) + (TGATAG)n         Simple_repeat             1     63     (0)  2331 *
   18   13.0  0.0  0.0  chr2       236813  236852 (4725035) + (TGATTC)n         Simple_repeat             1     40     (0)  2332 *
   44    0.0  0.0  0.0  chr2       236885  236924 (4724963) + (CGACAA)n         Simple_repeat             1     40     (0)  2333  
   26   26.3  4.0  1.0  chr2       237098  237198 (4724689) + (ACAGCA)n         Simple_repeat             1    104     (0)  2334  
   14   17.9  0.0  0.0  chr2       237401  237432 (4724455) + (ACAGAA)n         Simple_repeat             1     32     (0)  2335  
   14   27.6  0.0  5.1  chr2       237438  237499 (4724388) + (CTACAT)n         Simple_repeat             1     59     (0)  2336 *
   18   18.8  2.0  2.0  chr2       237473  237522 (4724365) + (ACAGCA)n         Simple_repeat             1     50     (0)  2337  
   13   25.1  3.3  3.3  chr2       237895  237954 (4723933) + (GGAGTT)n         Simple_repeat             1     60     (0)  2338  
   12   20.3  3.5  7.1  chr2       237963  238020 (4723867) + (TGTTC)n          Simple_repeat             1     56     (0)  2339  
   13   28.9  1.8  1.8  chr2       238230  238285 (4723602) + A-rich            Low_complexity            1     56     (0)  2340  
   42    0.0  2.2  2.2  chr2       238703  238748 (4723139) + (GTC)n            Simple_repeat             1     46     (0)  2341  
   37   15.0  3.5  2.3  chr2       238872  238957 (4722930) + (GTTGTC)n         Simple_repeat             1     87     (0)  2342  
   12    7.9  7.4  0.0  chr2       238934  238960 (4722927) + (GTCG)n           Simple_repeat             1     29     (0)  2343 *
   27    0.0  8.1  0.0  chr2       238963  238999 (4722888) + (TCGTC)n          Simple_repeat             1     40     (0)  2344  
   13   14.6  0.0  3.2  chr2       239252  239283 (4722604) + (CCAGA)n          Simple_repeat             1     31     (0)  2345  
   14    8.0  3.7  0.0  chr2       240585  240611 (4721276) + (GAGAA)n          Simple_repeat             1     28     (0)  2346  
   13   17.6  0.0  3.0  chr2       240942  240975 (4720912) + (CAAGT)n          Simple_repeat             1     33     (0)  2347  
   14    4.5  4.3  0.0  chr2       250942  250964 (4710923) + (TAA)n            Simple_repeat             1     24     (0)  2348  
   19    6.7  3.1  0.0  chr2       250975  251006 (4710881) + (AAAG)n           Simple_repeat             1     33     (0)  2349  
   18   17.9  9.2  3.3  chr2       251179  251265 (4710622) + (TTAGTTT)n        Simple_repeat             1     92     (0)  2350  
   16   22.9  1.7  5.4  chr2       251404  251474 (4710413) + GA-rich           Low_complexity            1     68     (0)  2351  
   31   12.6  4.8  0.0  chr2       254596  254658 (4707229) + A-rich            Low_complexity            1     66     (0)  2352  
   13   13.2  0.0  0.0  chr2       260149  260173 (4701714) + (CACT)n           Simple_repeat             1     25     (0)  2353  
   16    4.5  0.0  0.0  chr2       260417  260439 (4701448) + (GTAA)n           Simple_repeat             1     23     (0)  2354  
   26    5.6  0.0  2.6  chr2       261082  261120 (4700767) + (GACTAACTG)n      Simple_repeat             1     38     (0)  2355  
   16    0.0  0.0  0.0  chr2       261319  261336 (4700551) + (CT)n             Simple_repeat             1     18     (0)  2356  
   12   15.8  0.0  3.5  chr2       261368  261397 (4700490) + (CTA)n            Simple_repeat             1     29     (0)  2357  
   22    7.9  0.0  7.0  chr2       261403  261526 (4700361) + (CCCAT)n          Simple_repeat             1    115     (0)  2358  
   29    0.0  0.0  0.0  chr2       264503  264529 (4697358) + (TGC)n            Simple_repeat             1     27     (0)  2359  
   13    5.2  0.0  0.0  chr2       265016  265035 (4696852) + (GTA)n            Simple_repeat             1     20     (0)  2360  
   12    4.8  0.0  8.3  chr2       265145  265170 (4696717) + (GTGA)n           Simple_repeat             1     24     (0)  2361  
   17    8.1  4.4  6.8  chr2       265567  265611 (4696276) + (CATACA)n         Simple_repeat             1     44     (0)  2362  
   13    5.2  0.0  0.0  chr2       265746  265765 (4696122) + (CAC)n            Simple_repeat             1     20     (0)  2363  
   17   22.8  0.0  2.1  chr2       268065  268139 (4693748) + (GTGATG)n         Simple_repeat             1     73     (0)  2364  
   17   16.8  2.5  0.0  chr2       275262  275301 (4686586) + (ACAT)n           Simple_repeat             1     41     (0)  2365  
   12    4.8  4.5  0.0  chr2       275684  275705 (4686182) + (TAAG)n           Simple_repeat             1     23     (0)  2366  
   20   14.2  3.2  6.7  chr2       277725  277786 (4684101) + GA-rich           Low_complexity            1     60     (0)  2367  
   14   11.6  3.6  0.0  chr2       279072  279099 (4682788) + (TTC)n            Simple_repeat             1     29     (0)  2368  
   32    0.0  0.0  0.0  chr2       289855  289884 (4672003) + (ATTTT)n          Simple_repeat             1     30     (0)  2369  
   16   10.3  0.0  6.1  chr2       290833  290867 (4671020) + (ATT)n            Simple_repeat             1     33     (0)  2370  
   26    0.0  0.0  0.0  chr2       298479  298503 (4663384) + (GTCT)n           Simple_repeat             1     25     (0)  2371  
   17   19.7  2.1  2.1  chr2       298679  298726 (4663161) + (ATCT)n           Simple_repeat             1     48     (0)  2372  
   20   25.4  7.5  0.0  chr2       302608  302700 (4659187) + GA-rich           Low_complexity            1    100     (0)  2373  
   14   30.1  0.0  0.0  chr2       302834  302879 (4659008) + (TTT)n            Simple_repeat             1     46     (0)  2374  
   16    9.3  0.0  0.0  chr2       311609  311631 (4650256) + (A)n              Simple_repeat             1     23     (0)  2375  
   12    5.0  0.0  4.5  chr2       311677  311699 (4650188) + (ACAG)n           Simple_repeat             1     22     (0)  2376  
   17    9.8  3.9  8.2  chr2       311906  311975 (4649912) + (TCTT)n           Simple_repeat             1     67     (0)  2377  
   21    3.6  0.0  0.0  chr2       315781  315809 (4646078) + (ATGT)n           Simple_repeat             1     29     (0)  2378  
   15   11.7  8.1  0.0  chr2       318823  318859 (4643028) + GA-rich           Low_complexity            1     40     (0)  2379  
   30    3.5  0.0  0.0  chr2       322619  322648 (4639239) + (CA)n             Simple_repeat             1     30     (0)  2380  
   12   22.6  0.0 10.5  chr2       322748  322810 (4639077) + A-rich            Low_complexity            1     57     (0)  2381  
   22   31.1  0.0  0.0  chr2       326278  326285 (4635602) + (CAACAA)n         Simple_repeat             1     36    (39)  2382  
   26   23.2  0.0  0.0  chr2       326286  326346 (4635541) + GA-rich           Low_complexity            1     61     (0)  2383  
   22   31.1  0.0  0.0  chr2       326347  326352 (4635535) + (CAACAA)n         Simple_repeat            37     75     (0)  2382  
   14   14.2  0.0  3.1  chr2       331656  331689 (4630198) + (ATATG)n          Simple_repeat             1     32     (0)  2384  
   17   15.1  0.0  5.0  chr2       331908  331949 (4629938) + (ATAG)n           Simple_repeat             1     40     (0)  2385  
   18    7.6  0.0  0.0  chr2       332163  332190 (4629697) + (CTTGT)n          Simple_repeat             1     28     (0)  2386  
  225    9.4  0.0  0.0  chr2       338526  338557 (4623330) C Copia-1_PGr-I     LTR/Copia            (3831)    472     441  2387  
   21   24.8  2.7  1.4  chr2       343542  343614 (4618273) + G-rich            Low_complexity            1     74     (0)  2388  
   12   24.9  0.0  0.0  chr2       348789  348822 (4613065) + GA-rich           Low_complexity            1     34     (0)  2389  
   14   14.0  3.1  0.0  chr2       349587  349618 (4612269) + (CCTCTC)n         Simple_repeat             1     33     (0)  2390  
   12   18.0  5.0  2.4  chr2       351201  351240 (4610647) + (CTT)n            Simple_repeat             1     41     (0)  2391  
   18   26.1  0.0  0.0  chr2       355752  355801 (4606086) + GA-rich           Low_complexity            1     50     (0)  2392  
   18    4.2  4.0  0.0  chr2       359760  359784 (4602103) + (AG)n             Simple_repeat             1     26     (0)  2393  
   19    7.1  6.0  6.0  chr2       359793  359842 (4602045) + (TAAC)n           Simple_repeat             1     50     (0)  2394  
   35   18.8  2.1  3.3  chr2       360219  360311 (4601576) + (TCCCTC)n         Simple_repeat             1     92     (0)  2395  
   13   14.9  3.2  0.0  chr2       366520  366550 (4595337) + A-rich            Low_complexity            1     32     (0)  2396  
   13   25.3  2.3  0.0  chr2       366567  366609 (4595278) + (CCCACCG)n        Simple_repeat             1     44     (0)  2397  
   11   20.9  6.8  0.0  chr2       366853  366896 (4594991) + (ATGGAG)n         Simple_repeat             1     47     (0)  2398  
   13   30.3  3.0  1.5  chr2       377035  377100 (4584787) + (TCTGT)n          Simple_repeat             1     67     (0)  2399  
   12    5.6  0.0  0.0  chr2       378793  378811 (4583076) + (TGC)n            Simple_repeat             1     19     (0)  2400  
   16   32.5  1.4  1.4  chr2       380214  380287 (4581600) + GA-rich           Low_complexity            1     74     (0)  2401  
   14    3.4  9.4  2.9  chr2       383680  383711 (4578176) + (ATGC)n           Simple_repeat             1     34     (0)  2402  
   13    6.8  9.7  0.0  chr2       384272  384302 (4577585) + (TGCCAG)n         Simple_repeat             1     34     (0)  2403  
   13   19.5  0.0  0.0  chr2       385207  385237 (4576650) + (GCGAA)n          Simple_repeat             1     31     (0)  2404  
   16   10.8  3.3  0.0  chr2       385799  385828 (4576059) + (AGT)n            Simple_repeat             1     31     (0)  2405  
   13   15.6  5.6  0.0  chr2       385991  386026 (4575861) + (GTACTA)n         Simple_repeat             1     38     (0)  2406  
   13   23.3  0.0  0.0  chr2       386383  386417 (4575470) + GA-rich           Low_complexity            1     35     (0)  2407  
   18    4.0  0.0  0.0  chr2       386467  386492 (4575395) + (TTTGC)n          Simple_repeat             1     26     (0)  2408  
   13   20.9  0.0  0.0  chr2       388711  388743 (4573144) + (CCTCCT)n         Simple_repeat             1     33     (0)  2409  
   26    6.2  0.0  0.0  chr2       389601  389634 (4572253) + (CAAT)n           Simple_repeat             1     34     (0)  2410  
   16   35.3  0.0  0.0  chr2       392280  392350 (4569537) + (AGCCTC)n         Simple_repeat             1     71     (0)  2411  
   16    9.3  0.0  0.0  chr2       394845  394867 (4567020) + (CT)n             Simple_repeat             1     23     (0)  2412  
   24   14.3  2.1  2.1  chr2       400234  400281 (4561606) + GA-rich           Low_complexity            1     48     (0)  2413  
   14    5.0  0.0  0.0  chr2       405330  405350 (4556537) + (AGC)n            Simple_repeat             1     21     (0)  2414  
   21    8.9  0.0  5.3  chr2       408170  408209 (4553678) + (AGT)n            Simple_repeat             1     38     (0)  2415  
   34   27.4  2.8  3.5  chr2       408469  408613 (4553274) + (GTA)n            Simple_repeat             1    144     (0)  2416  
   23   15.6  3.3  3.3  chr2       408816  408876 (4553011) + A-rich            Low_complexity            1     61     (0)  2417  
   18   12.6  4.4  2.2  chr2       410433  410478 (4551409) + (TACTTAC)n        Simple_repeat             1     47     (0)  2418  
   16    8.5  0.0  0.0  chr2       411363  411387 (4550500) + (CAT)n            Simple_repeat             1     25     (0)  2419  
   14   14.5  3.2  0.0  chr2       419839  419869 (4542018) + GA-rich           Low_complexity            1     32     (0)  2420  
   26   14.3  1.7  3.5  chr2       420132  420190 (4541697) + A-rich            Low_complexity            1     58     (0)  2421  
   12    7.7  3.1  6.5  chr2       421985  422016 (4539871) + (TTTCCT)n         Simple_repeat             1     31     (0)  2422  
   26    3.2  0.0  3.0  chr2       422138  422171 (4539716) + (ATCCC)n          Simple_repeat             1     33     (0)  2423  
   18   16.8  2.3  2.3  chr2       422269  422311 (4539576) + (TTC)n            Simple_repeat             1     43     (0)  2424  
   14    4.9  0.0  0.0  chr2       422551  422571 (4539316) + (CCTA)n           Simple_repeat             1     21     (0)  2425  
   18   12.2  0.0  0.0  chr2       423441  423467 (4538420) + (TA)n             Simple_repeat             1     27     (0)  2426  
   12   20.5  2.9  0.0  chr2       423847  423880 (4538007) + (ATCA)n           Simple_repeat             1     35     (0)  2427  
   24   10.5  0.0  2.3  chr2       423920  423974 (4537913) + (TTGCTG)n         Simple_repeat             1     53     (0)  2428  
   12   22.8  0.0  5.1  chr2       425442  425482 (4536405) + A-rich            Low_complexity            1     39     (0)  2429  
   33   21.1  4.6  5.0  chr2       426829  426950 (4534937) + GA-rich           Low_complexity            1    121     (0)  2430  
   17    7.0  3.3  0.0  chr2       427012  427041 (4534846) + (TTTAT)n          Simple_repeat             1     31     (0)  2431  
   20   20.7  1.7  3.5  chr2       427223  427281 (4534606) + (ATA)n            Simple_repeat             1     58     (0)  2432  
   23   31.1  0.0  0.0  chr2       427686  427754 (4534133) + (TT)n             Simple_repeat             1     69     (0)  2433  
   12    5.0  0.0  4.5  chr2       429377  429399 (4532488) + (TCTT)n           Simple_repeat             1     22     (0)  2434  
   14    8.0  0.0  6.9  chr2       429491  429582 (4532305) + (AGAA)n           Simple_repeat             1     85     (0)  2435  
   16   10.5  3.2  0.0  chr2       436800  436830 (4525057) + (AGGA)n           Simple_repeat             1     32     (0)  2436  
   15   16.5  6.1  2.0  chr2       437465  437513 (4524374) + (CTTTTCT)n        Simple_repeat             1     51     (0)  2437  
   13   19.6  0.0  0.0  chr2       441659  441688 (4520199) + GA-rich           Low_complexity            1     30     (0)  2438  
   17   10.7  0.0  0.0  chr2       441748  441777 (4520110) + (CAGG)n           Simple_repeat             1     30     (0)  2439  
   24    9.6  8.7  0.0  chr2       442107  442152 (4519735) + GA-rich           Low_complexity            1     50     (0)  2440  
   34    0.0  0.0  0.0  chr2       443124  443152 (4518735) + (AG)n             Simple_repeat             1     29     (0)  2441  
   26    0.0  0.0  0.0  chr2       444062  444086 (4517801) + (T)n              Simple_repeat             1     25     (0)  2442  
   20    0.0  0.0  6.7  chr2       445822  445866 (4516021) + (GGAA)n           Simple_repeat             1     41     (0)  2443  
   18    4.8  0.0  0.0  chr2       446014  446035 (4515852) + (CA)n             Simple_repeat             1     22     (0)  2444  
   18    9.5  2.9  0.0  chr2       449865  449898 (4511989) + (CGGCTC)n         Simple_repeat             1     35     (0)  2445  
   17   18.8  2.3  0.0  chr2       449899  449906 (4511981) + (TCGGCT)n         Simple_repeat             2     44     (0)  2446  
   11   16.9  2.9  2.9  chr2       453171  453205 (4508682) + (CCATCT)n         Simple_repeat             1     35     (0)  2447  
   28   25.9  4.7  0.9  chr2       457020  457126 (4504761) + (CGG)n            Simple_repeat             1    111     (0)  2448  
   12    5.5  0.0  0.0  chr2       461323  461341 (4500546) + (GTT)n            Simple_repeat             1     19     (0)  2449  
   13   18.5  7.0  0.0  chr2       465004  465046 (4496841) + (TGCATC)n         Simple_repeat             1     46     (0)  2450  
   20   13.1  4.8  0.0  chr2       468123  468217 (4493670) + GA-rich           Low_complexity            1     99     (0)  2451  
   24   19.3  0.0  0.0  chr2       468720  468766 (4493121) + (CT)n             Simple_repeat             1     47     (0)  2452  
   12   12.5  0.0  3.7  chr2       468797  468824 (4493063) + G-rich            Low_complexity            1     27     (0)  2453  
   16   16.9  0.0  0.0  chr2       472356  472388 (4489499) + (TCA)n            Simple_repeat             1     33     (0)  2454  
   26   18.5  1.6  1.6  chr2       480757  480819 (4481068) + (TACA)n           Simple_repeat             1     63     (0)  2455  
   29    9.9  0.0  2.3  chr2       487374  487418 (4474469) + (CA)n             Simple_repeat             1     44     (0)  2456  
   12    0.0  0.0  5.3  chr2       488442  488461 (4473426) + (TAC)n            Simple_repeat             1     19     (0)  2457  
   12   18.9  2.6  2.6  chr2       489680  489717 (4472170) + A-rich            Low_complexity            1     38     (0)  2458  
   34    0.0  0.0  2.9  chr2       490651  490686 (4471201) + (TTCTTTT)n        Simple_repeat             1     35     (0)  2459  
   12    6.1  2.2 14.6  chr2       491074  491119 (4470768) + (GTTTTC)n         Simple_repeat             1     41     (0)  2460  
   13    5.2  0.0  0.0  chr2       491501  491520 (4470367) + (TAC)n            Simple_repeat             1     20     (0)  2461  
   14   17.6  0.0  0.0  chr2       491582  491613 (4470274) + A-rich            Low_complexity            1     32     (0)  2462  
   16   28.5  1.5  3.0  chr2       492175  492190 (4469697) + (TCTTTT)n         Simple_repeat             1     66     (0)  2463  
   12   22.1  3.9  3.9  chr2       492191  492241 (4469646) + (TCTTT)n          Simple_repeat             1     51     (0)  2464  
   24   33.6  0.9  2.7  chr2       492286  492397 (4469490) + (TTA)n            Simple_repeat             1    110     (0)  2465  
   12   30.6  3.3  0.0  chr2       492363  492422 (4469465) + (TTATGA)n         Simple_repeat             1     62     (0)  2466 *
   12    4.3  8.3  0.0  chr2       492545  492568 (4469319) + (AAAAT)n          Simple_repeat             1     26     (0)  2467  
   34    6.3  0.0  3.9  chr2       494421  494474 (4467413) + (TCT)n            Simple_repeat             1     52     (0)  2468  
   30    0.0  0.0  0.0  chr2       496661  496688 (4465199) + (AAGGAG)n         Simple_repeat             1     28     (0)  2469  
   22    0.0  0.0  0.0  chr2       497506  497529 (4464358) + (AT)n             Simple_repeat             1     24     (0)  2470  
   22   23.2  4.3  4.3  chr2       498144  498237 (4463650) + (CTCTCC)n         Simple_repeat             1     94     (0)  2471  
   16   17.4  5.0  0.0  chr2       498299  498338 (4463549) + (TTC)n            Simple_repeat             1     42     (0)  2472  
   15    4.8  4.5  0.0  chr2       500246  500267 (4461620) + (AG)n             Simple_repeat             1     23     (0)  2473  
   13   13.1  0.0  0.0  chr2       500957  500981 (4460906) + (TTTC)n           Simple_repeat             1     25     (0)  2474  
   30    0.0  0.0  0.0  chr2       501100  501127 (4460760) + (CATA)n           Simple_repeat             1     28     (0)  2475  
   18    3.7  3.1  6.5  chr2       501185  501216 (4460671) + (TA)n             Simple_repeat             1     31     (0)  2476  
   12   15.8  0.0  3.5  chr2       515381  515410 (4446477) + (TTCTC)n          Simple_repeat             1     29     (0)  2477  
   19    0.0  0.0  0.0  chr2       519552  519572 (4442315) + (T)n              Simple_repeat             1     21     (0)  2478  
   12    0.0  0.0  5.3  chr2       519814  519833 (4442054) + (CTA)n            Simple_repeat             1     19     (0)  2479  
   37   26.7  2.6  0.0  chr2       533952  534068 (4427819) + (TGCCGC)n         Simple_repeat             1    120     (0)  2480  
   23    9.7  0.0  0.0  chr2       536218  536250 (4425637) + (TG)n             Simple_repeat             1     33     (0)  2481  
   13   17.6  0.0  7.3  chr2       538349  538392 (4423495) + (TAGTACT)n        Simple_repeat             1     41     (0)  2482  
   14    5.0  0.0  0.0  chr2       538915  538935 (4422952) + (TAAC)n           Simple_repeat             1     21     (0)  2483  
   14   27.2  2.0  0.0  chr2       544221  544269 (4417618) + A-rich            Low_complexity            1     50     (0)  2484  
   20   23.4  2.4  5.0  chr2       545276  545357 (4416530) + A-rich            Low_complexity            1     80     (0)  2485  
   14   12.3  2.4  7.7  chr2       545797  545837 (4416050) + (TTA)n            Simple_repeat             1     39     (0)  2486  
   13   15.3  2.5  5.1  chr2       546092  546131 (4415756) + (TTAT)n           Simple_repeat             1     39     (0)  2487  
   16   20.2  5.9  0.0  chr2       547030  547080 (4414807) + (ATAA)n           Simple_repeat             1     54     (0)  2488  
   14   16.6  0.0 13.0  chr2       547765  547825 (4414062) + (ATTATA)n         Simple_repeat             1     54     (0)  2489  
   74    0.0  0.0  0.0  chr2       548478  548542 (4413345) + (TAT)n            Simple_repeat             1     65     (0)  2490  
   12    8.1  0.0 10.3  chr2       548559  548590 (4413297) + (TTTA)n           Simple_repeat             1     29     (0)  2491  
   18    0.0  0.0  0.0  chr2       548613  548634 (4413253) + (TAT)n            Simple_repeat             1     22     (0)  2492  
   15   11.8  5.1  2.5  chr2       553871  553915 (4407972) + (TATTATT)n        Simple_repeat             1     46     (0)  2493  
  263   26.3  3.9  3.9  chr2       554570  554672 (4407215) + Gypsy-37_BG-I     LTR/Gypsy              4424   4526   (610)  2494  
   12   27.5  1.6  5.0  chr2       554856  554917 (4406970) + A-rich            Low_complexity            1     60     (0)  2495  
   18   25.8  3.1  5.3  chr2       555340  555356 (4406531) + (AATT)n           Simple_repeat             1     26    (68)  2496  
   17   11.8  5.4  0.0  chr2       555357  555393 (4406494) + (AATTT)n          Simple_repeat             1     39     (0)  2497  
   18   25.8  3.1  5.3  chr2       555394  555435 (4406452) + (AATT)n           Simple_repeat            27     94     (0)  2496  
   20   21.6  1.4  5.8  chr2       555458  555529 (4406358) + (ATTAT)n          Simple_repeat             1     69     (0)  2498  
   25   17.6  0.0  0.0  chr2       555768  555812 (4406075) + A-rich            Low_complexity            1     45     (0)  2499  
   27   18.4  3.0  7.3  chr2       556160  556259 (4405628) + A-rich            Low_complexity            1     96     (0)  2500  
   13   18.8  0.0  5.3  chr2       556262  556301 (4405586) + (TTTTTA)n         Simple_repeat             1     38     (0)  2501  
   12   15.8  0.0  3.5  chr2       559028  559057 (4402830) + (TTA)n            Simple_repeat             1     29     (0)  2502  
   20   18.4  4.8  6.1  chr2       560124  560206 (4401681) + A-rich            Low_complexity            1     82     (0)  2503  
  165    1.8  1.2  1.2  chr2       564138  564309 (4397578) + (TAT)n            Simple_repeat             1    172     (0)  2504  
   17   16.6  4.9  0.0  chr2       567384  567424 (4394463) + (TAA)n            Simple_repeat             1     43     (0)  2505  
   20   11.1  2.4  2.4  chr2       570470  570510 (4391377) + (TAT)n            Simple_repeat             1     41     (0)  2506  
   15   16.0  0.0  5.4  chr2       570975  571013 (4390874) + (AAT)n            Simple_repeat             1     37     (0)  2507  
   14   13.1  0.0  0.0  chr2       571087  571112 (4390775) + (TTCT)n           Simple_repeat             1     26     (0)  2508  
   28    0.0  0.0  8.1  chr2       571639  571678 (4390209) + (AATATT)n         Simple_repeat             1     37     (0)  2509  
   17   11.1  2.2  7.0  chr2       571715  571759 (4390128) + A-rich            Low_complexity            1     43     (0)  2510  
   17   16.8  2.5  0.0  chr2       571842  571881 (4390006) + A-rich            Low_complexity            1     41     (0)  2511  
   12   21.0  6.8  0.0  chr2       572607  572650 (4389237) + (ATA)n            Simple_repeat             1     47     (0)  2512  
  595   30.1  5.1  3.2  chr2       573076  574439 (4387448) + Gypsy1-I_AO       LTR/Gypsy               940   2327  (3788)  2513  
   17   20.6  0.0  0.0  chr2       576675  576708 (4385179) + A-rich            Low_complexity            1     34     (0)  2514  
  271   14.6  0.0  0.0  chr2       578493  578533 (4383354) + Gypsy1-LTR_AO     LTR/Gypsy               269    309    (12)  2513  
   30    0.0  0.0  0.0  chr2       579103  579128 (4382759) + (AT)n             Simple_repeat             1     26     (0)  2515  
   31    0.0  0.0  0.0  chr2       583784  583810 (4378077) + (AT)n             Simple_repeat             1     27     (0)  2516  
   19   10.1  0.0  0.0  chr2       584124  584155 (4377732) + (CTGC)n           Simple_repeat             1     32     (0)  2517  
  257   41.5  4.4  2.3  chr2       585090  585479 (4376408) + Mariner-4_AN      DNA/TcMar-Tc1          1182   1579   (271)  2518  
   22   15.0  4.8  3.1  chr2       586250  586312 (4375575) + (ATAATTA)n        Simple_repeat             1     64     (0)  2519  
  699   26.9  7.0  5.0  chr2       586446  587887 (4374000) C Mariner1_AO       DNA/TcMar-Fot1        (310)   1563      95  2520  
   17   27.7  2.7  2.7  chr2       589669  589741 (4372146) + (ATT)n            Simple_repeat             1     73     (0)  2521  
   13   20.7  7.7  2.9  chr2       590239  590303 (4371584) + (AATAATT)n        Simple_repeat             1     68     (0)  2522  
   23   18.2  5.7  1.4  chr2       591154  591223 (4370664) + (TCTTTT)n         Simple_repeat             1     73     (0)  2523  
   31    0.0  2.4  4.9  chr2       591655  591696 (4370191) + (AATATTT)n        Simple_repeat             1     41     (0)  2524  
   15   25.8  1.9  1.9  chr2       591916  591968 (4369919) + (TAA)n            Simple_repeat             1     53     (0)  2525  
   37    2.4  2.4  0.0  chr2       592104  592145 (4369742) + (ATA)n            Simple_repeat             1     43     (0)  2526  
   12    4.3  8.3  0.0  chr2       593262  593285 (4368602) + (ATT)n            Simple_repeat             1     26     (0)  2527  
   16   14.6  2.5  2.5  chr2       602500  602539 (4359348) + (AATAT)n          Simple_repeat             1     40     (0)  2528  
   17    4.3  4.2  0.0  chr2       602723  602746 (4359141) + (AT)n             Simple_repeat             1     25     (0)  2529  
   18   16.2  4.7  2.3  chr2       608775  608817 (4353070) + (TA)n             Simple_repeat             1     44     (0)  2530  
   42    0.0  0.0  0.0  chr2       609234  609269 (4352618) + (AT)n             Simple_repeat             1     36     (0)  2531  
   14    6.7  2.7  8.6  chr2       610255  610291 (4351596) + (ATTA)n           Simple_repeat             1     35     (0)  2532  
   14   16.1  0.0  0.0  chr2       610875  610902 (4350985) + (TTA)n            Simple_repeat             1     28     (0)  2533  
   30    0.0  0.0  0.0  chr2       613658  613683 (4348204) + (TA)n             Simple_repeat             1     26     (0)  2534  
   15   22.2  4.3  0.0  chr2       614175  614221 (4347666) + (TATA)n           Simple_repeat             1     49     (0)  2535  
  828   22.4  3.9  4.4  chr2       614860  615246 (4346641) C VADER             DNA                    (26)    411      27  2536  
   33    0.0  0.0  0.0  chr2       616036  616066 (4345821) + (ATTAAAT)n        Simple_repeat             1     31     (0)  2537  
   15   12.1  5.3  2.6  chr2       617089  617126 (4344761) + (ATA)n            Simple_repeat             1     39     (0)  2538  
  381   30.3  1.4  1.4  chr2       619429  619649 (4342238) C VADER             DNA                     (3)    434     214  2539  
  238   30.1  2.2  1.4  chr2       619963  620100 (4341787) C VADER             DNA                   (272)    165      27  2539  
   14   24.4  0.0  4.3  chr2       622650  622697 (4339190) + (ATT)n            Simple_repeat             1     46     (0)  2540  
   15   19.2  7.1  0.0  chr2       623693  623734 (4338153) + (AT)n             Simple_repeat             1     45     (0)  2541  
   15   31.2  0.0  0.0  chr2       623921  623972 (4337915) + (TTT)n            Simple_repeat             1     52     (0)  2542  
   13    3.6  6.2  6.2  chr2       624420  624451 (4337436) + (TTATA)n          Simple_repeat             1     32     (0)  2543  
   22   19.0  2.4  7.6  chr2       624930  625012 (4336875) + (TTAT)n           Simple_repeat             1     79     (0)  2544  
   16   14.5  9.1  1.7  chr2       625695  625749 (4336138) + (TATTTTC)n        Simple_repeat             1     59     (0)  2545  
   32    3.2  0.0  0.0  chr2       627158  627189 (4334698) + (AT)n             Simple_repeat             1     32     (0)  2546  
   20   13.6 10.0  4.0  chr2       628482  628551 (4333336) + (AT)n             Simple_repeat             1     74     (0)  2547  
   23   25.8  5.8  2.4  chr2       630008  630127 (4331760) + (ATATAG)n         Simple_repeat             1    124     (0)  2548  
   13   14.2  7.3  2.3  chr2       631669  631709 (4330178) + (AAT)n            Simple_repeat             1     43     (0)  2549  
   13    8.5  0.0  7.4  chr2       638408  638436 (4323451) + (TTA)n            Simple_repeat             1     27     (0)  2550  
   23   15.3  8.6  0.0  chr2       639485  639542 (4322345) + (AT)n             Simple_repeat             1     63     (0)  2551  
   16   16.2  2.2  4.5  chr2       642388  642432 (4319455) + (TATT)n           Simple_repeat             1     44     (0)  2552  
   16   23.6  1.5  6.2  chr2       643056  643122 (4318765) + (ATA)n            Simple_repeat             1     64     (0)  2553  
   16   17.0  5.0  0.0  chr2       643526  643565 (4318322) + (TAA)n            Simple_repeat             1     42     (0)  2554  
   35    2.5  0.0  2.4  chr2       645555  645596 (4316291) + (TTTATTTTAT)n     Simple_repeat             1     41     (0)  2555  
   15    0.0 11.8  2.7  chr2       653552  653599 (4308288) + (TCTTTTC)n        Simple_repeat             1     52     (0)  2556  
   15   26.2  1.8  1.8  chr2       653600  653609 (4308278) + (TATTT)n          Simple_repeat             1     58     (0)  2557  
   14    0.0  0.0  4.8  chr2       655550  655571 (4306316) + (GCC)n            Simple_repeat             1     21     (0)  2558  
 1248   20.7  4.8  5.3  chr2       659828  660266 (4301621) + VADER             DNA                       1    437     (0)  2559  
   15    5.6  0.0  0.0  chr2       666858  666876 (4295011) + (T)n              Simple_repeat             1     19     (0)  2560  
   12   14.9  8.1  0.0  chr2       668062  668098 (4293789) + GA-rich           Low_complexity            1     40     (0)  2561  
   15    8.5  0.0  0.0  chr2       681219  681243 (4280644) + (TCTA)n           Simple_repeat             1     25     (0)  2562  
   21    6.8  0.0  0.0  chr2       682126  682156 (4279731) + (TTA)n            Simple_repeat             1     31     (0)  2563  
   16   19.2  0.0  0.0  chr2       682438  682467 (4279420) + (T)n              Simple_repeat             1     30     (0)  2564  
   31   11.6  0.0  0.0  chr2       683309  683364 (4278523) + (CTG)n            Simple_repeat             1     56     (0)  2565  
   17   15.6  0.0  0.0  chr2       696472  696500 (4265387) + (TC)n             Simple_repeat             1     29     (0)  2566  
   14   12.7  0.0  0.0  chr2       700931  700956 (4260931) + (CAAT)n           Simple_repeat             1     26     (0)  2567  
   16    8.5  0.0  0.0  chr2       718899  718923 (4242964) + (TAG)n            Simple_repeat             1     25     (0)  2568  
   15    8.7  0.0  0.0  chr2       721404  721428 (4240459) + (CTAT)n           Simple_repeat             1     25     (0)  2569  
   12   18.7  0.0  7.7  chr2       721448  721489 (4240398) + (GATA)n           Simple_repeat             1     39     (0)  2570  
   16   16.2  0.0  0.0  chr2       730710  730737 (4231150) + (T)n              Simple_repeat             1     28     (0)  2571  
   22   22.7  0.0  0.0  chr2       731884  731929 (4229958) + (T)n              Simple_repeat             1     46     (0)  2572  
   12   17.1  2.9  2.9  chr2       733174  733208 (4228679) + (TAT)n            Simple_repeat             1     35     (0)  2573  
  312   10.0  2.5  0.0  chr2       734246  734302 (4227585) C Gypsy1-LTR_AO     LTR/Gypsy               (5)    355     269  2574  
   20   20.4  5.3  0.0  chr2       736585  736641 (4225246) + (TTA)n            Simple_repeat             1     60     (0)  2575  
   13   18.9  0.0  0.0  chr2       738049  738078 (4223809) + (TTAT)n           Simple_repeat             1     30     (0)  2576  
   13    0.0  0.0  0.0  chr2       741390  741406 (4220481) + (CAT)n            Simple_repeat             1     17     (0)  2577  
   12   12.5  0.0  3.7  chr2       750409  750436 (4211451) + (TGTGA)n          Simple_repeat             1     27     (0)  2578  
   28    0.0  0.0  0.0  chr2       751846  751876 (4210011) + (A)n              Simple_repeat             1     31     (0)  2579  
   13    0.0  6.9  6.9  chr2       752085  752113 (4209774) + (AGT)n            Simple_repeat             1     29     (0)  2580  
   18   22.8  5.8  1.4  chr2       755528  755596 (4206291) + (TCT)n            Simple_repeat             1     72     (0)  2581  
   16   13.9  0.0  3.0  chr2       755704  755737 (4206150) + (TCCC)n           Simple_repeat             1     33     (0)  2582  
   14   22.0  0.0  7.8  chr2       760859  760913 (4200974) + (TCC)n            Simple_repeat             1     51     (0)  2583  
   16   22.1  0.0  0.0  chr2       766154  766185 (4195702) + (T)n              Simple_repeat             1     32     (0)  2584  
   14   23.3  0.0  2.4  chr2       766549  766591 (4195296) + (CTTCTT)n         Simple_repeat             1     42     (0)  2585  
   41    0.0  0.0  2.6  chr2       768854  768893 (4192994) + (CA)n             Simple_repeat             1     39     (0)  2586  
   12   22.6  2.3  2.3  chr2       769430  769472 (4192415) + (CTTTCT)n         Simple_repeat             1     43     (0)  2587  
   21   21.6  2.1  0.0  chr2       777571  777618 (4184269) + GA-rich           Low_complexity            1     49     (0)  2588  
   12   13.7  0.0  0.0  chr2       778516  778539 (4183348) + (AATG)n           Simple_repeat             1     24     (0)  2589  
   21   15.5  4.9  3.2  chr2       778631  778691 (4183196) + A-rich            Low_complexity            1     62     (0)  2590  
   17   10.1  3.1  0.0  chr2       780425  780457 (4181430) + (CCAGCA)n         Simple_repeat             1     34     (0)  2591  
   13    7.8  3.5  3.5  chr2       785657  785685 (4176202) + (TTTTC)n          Simple_repeat             1     29     (0)  2592  
  950    6.2  0.0  0.0  chr2       797574  797701 (4164186) + 5SrRNA_AN         rRNA                      2    129     (0)  2593  
   14   10.3  0.0  8.8  chr2       798655  798691 (4163196) + (GGAGGT)n         Simple_repeat             1     34     (0)  2594  
  218    0.9  1.8  1.8  chr2       801606  801834 (4160053) + (TCTCTCTCTA)n     Simple_repeat             1    229     (0)  2595  
  235   11.1  0.0  0.0  chr2       803601  803636 (4158251) C I-1_AO            LINE/Tad1             (380)   3945    3910  2596  
   13   21.2  7.1  1.7  chr2       803848  803903 (4157984) + (ATC)n            Simple_repeat             1     59     (0)  2597  
   12   13.9  0.0  0.0  chr2       806007  806030 (4155857) + (ATG)n            Simple_repeat             1     24     (0)  2598  
   12    9.5  0.0  4.2  chr2       812348  812372 (4149515) + (TCC)n            Simple_repeat             1     24     (0)  2599  
   13   19.1  0.0  0.0  chr2       824253  824282 (4137605) + (GCCA)n           Simple_repeat             1     30     (0)  2600  
   12   24.8  7.0  0.0  chr2       824827  824883 (4137004) + (GCTA)n           Simple_repeat             1     61     (0)  2601  
   14    5.0  0.0  0.0  chr2       825939  825959 (4135928) + (CCAG)n           Simple_repeat             1     21     (0)  2602  
   12   26.8  0.0  0.0  chr2       826262  826301 (4135586) + (GATCAT)n         Simple_repeat             1     40     (0)  2603  
   13    4.3  3.9  3.9  chr2       826415  826440 (4135447) + (ATACT)n          Simple_repeat             1     26     (0)  2604  
   16   10.4  3.2  0.0  chr2       826449  826479 (4135408) + (TCAAT)n          Simple_repeat             1     32     (0)  2605  
   15   31.3  1.4  2.7  chr2       826969  827042 (4134845) + (GGTG)n           Simple_repeat             1     73     (0)  2606  
   24   25.1  3.8  0.0  chr2       828335  828356 (4133531) + (TGGAGG)n         Simple_repeat             1     52    (49)  2607  
   27   19.7  0.0  0.0  chr2       828357  828414 (4133473) + (GGAGCT)n         Simple_repeat             1     58     (0)  2608  
   24   25.1  3.8  0.0  chr2       828415  828432 (4133455) + (TGGAGG)n         Simple_repeat            53    101     (0)  2607  
   13    0.0  0.0  0.0  chr2       834113  834129 (4127758) + (CCA)n            Simple_repeat             1     17     (0)  2609  
   13   16.2 10.4  0.0  chr2       835841  835888 (4125999) + G-rich            Low_complexity            1     53     (0)  2610  
   27    3.4  0.0  0.0  chr2       838857  838886 (4123001) + (TGA)n            Simple_repeat             1     30     (0)  2611  
   13   14.4  3.2  0.0  chr2       839755  839785 (4122102) + (GTTGAT)n         Simple_repeat             1     32     (0)  2612  
   14   11.1  0.0  6.5  chr2       844821  844853 (4117034) + (GTT)n            Simple_repeat             1     31     (0)  2613  
  256   20.5  0.0 11.9  chr2       871132  871225 (4090662) + 5SrRNA-1_BG       Satellite/5S            978   1061  (1975)  2614  
   15   13.2  2.9  2.9  chr2       871892  871942 (4089945) + (TAT)n            Simple_repeat             1     51     (0)  2615  
   27    0.0  0.0  0.0  chr2       872199  872224 (4089663) + (T)n              Simple_repeat             1     26     (0)  2616  
   19    4.3  0.0  0.0  chr2       872469  872492 (4089395) + (GT)n             Simple_repeat             1     24     (0)  2617  
   16    4.1  4.0  0.0  chr2       872933  872957 (4088930) + (TGG)n            Simple_repeat             1     26     (0)  2618  
   34    5.0  0.0  0.0  chr2       873238  873279 (4088608) + (A)n              Simple_repeat             1     42     (0)  2619  
   19    0.0  3.7  0.0  chr2       873410  873436 (4088451) + (CAAAG)n          Simple_repeat             1     28     (0)  2620  
   12   29.5  1.5  4.6  chr2       873847  873913 (4087974) + (AAC)n            Simple_repeat             1     65     (0)  2621  
   20    8.8  2.6  2.6  chr2       874224  874262 (4087625) + (AATT)n           Simple_repeat             1     39     (0)  2622  
   14   15.4  0.0  3.2  chr2       874560  874591 (4087296) + (TCAA)n           Simple_repeat             1     31     (0)  2623  
   21   12.4  2.1  4.3  chr2       874765  874812 (4087075) + (TAG)n            Simple_repeat             1     47     (0)  2624  
   15    4.8  0.0  0.0  chr2       875078  875099 (4086788) + (TAC)n            Simple_repeat             1     22     (0)  2625  
   12    0.0  0.0  9.1  chr2       875279  875302 (4086585) + (AGCA)n           Simple_repeat             1     22     (0)  2626  
   35    0.0  0.0  0.0  chr2       875511  875543 (4086344) + (TCGG)n           Simple_repeat             1     33     (0)  2627  
   21   15.8  0.0  0.0  chr2       896923  896964 (4064923) + A-rich            Low_complexity            1     42     (0)  2628  
   15   22.6  2.4  0.0  chr2       901832  901873 (4060014) + (GTC)n            Simple_repeat             1     43     (0)  2629  
   12   27.6  0.0  0.0  chr2       903588  903626 (4058261) + (CCAG)n           Simple_repeat             1     39     (0)  2630  
   34    0.0  0.0  0.0  chr2       911262  911298 (4050589) + (A)n              Simple_repeat             1     37     (0)  2631  
   20    0.0  0.0  0.0  chr2       914115  914136 (4047751) + (AT)n             Simple_repeat             1     22     (0)  2632  
   56    0.0  0.0  0.0  chr2       914137  914186 (4047701) + (AAG)n            Simple_repeat             1     50     (0)  2633  
   14   18.9  4.5  2.2  chr2       916754  916797 (4045090) + (GCT)n            Simple_repeat             1     45     (0)  2634  
  691   15.8  5.7  5.7  chr2       916808  916982 (4044905) C SINE3-2_AO        Retroposon?          (3118)    176       2  2635  
   27    9.8  0.0  0.0  chr2       933076  933119 (4028768) + (T)n              Simple_repeat             1     44     (0)  2636  
   36   32.3  2.0  0.7  chr2       933128  933276 (4028611) + A-rich            Low_complexity            1    151     (0)  2637  
   13   12.7  0.0 10.5  chr2       942866  942907 (4018980) + (TTTATAT)n        Simple_repeat             1     38     (0)  2638  
  918    7.1  0.0  0.0  chr2       943462  943587 (4018300) C 5SrRNA_AN         rRNA                    (1)    128       3  2639  
  789   15.3  0.0  0.0  chr2       949912  950035 (4011852) + 5SrRNA_AN         rRNA                      1    124     (5)  2640  
 1101   20.1  0.0  0.0  chr2       950487  950685 (4011202) + MarinerL-1_AO     DNA/TcMar-Ant1            2    200  (8943)  2641  
48366   24.0  0.1  0.0  chr2       950687  959821 (4002066) C MarinerL-1_AO     DNA/TcMar-Ant1          (1)   9142       2  2642  
   30   18.0  6.4  3.1  chr2       960413  960506 (4001381) + (AT)n             Simple_repeat             1     97     (0)  2643  
   17   23.4  3.9  0.0  chr2       961418  961468 (4000419) + (TTA)n            Simple_repeat             1     53     (0)  2644  
   12   15.5  3.5  0.0  chr2       964386  964414 (3997473) + (AATA)n           Simple_repeat             1     30     (0)  2645  
   13   17.4  5.1  6.9  chr2       964441  964499 (3997388) + (TAAT)n           Simple_repeat             1     58     (0)  2646  
   16   17.7  2.4  4.9  chr2       964808  964849 (3997038) + (TA)n             Simple_repeat             1     41     (0)  2647  
   13    8.2  3.9  0.0  chr2       965207  965232 (3996655) + (TATTA)n          Simple_repeat             1     27     (0)  2648  
   12   17.4  3.7  7.7  chr2       967395  967448 (3994439) + (TTATTA)n         Simple_repeat             1     52     (0)  2649 *
   18    8.1  9.8  2.3  chr2       967433  967473 (3994414) + (TA)n             Simple_repeat             1     44     (0)  2650  
   21   19.5  7.7  1.2  chr2       967999  968076 (3993811) + (ATATA)n          Simple_repeat             1     83     (0)  2651  
   17   20.2  1.8  3.7  chr2       969521  969575 (3992312) + (AATTAT)n         Simple_repeat             1     54     (0)  2652  
   15   33.0  1.4  1.4  chr2       970008  970080 (3991807) + (AAT)n            Simple_repeat             1     73     (0)  2653  
   15    7.0  6.7  0.0  chr2       970837  970866 (3991021) + (TAAA)n           Simple_repeat             1     32     (0)  2654  
   12   25.9  0.0  2.4  chr2       971741  971783 (3990104) + A-rich            Low_complexity            1     42     (0)  2655  
   17   27.7  2.7  2.7  chr2       971838  971910 (3989977) + (ATA)n            Simple_repeat             1     73     (0)  2656  
   12    4.0  7.1  3.5  chr2       973756  973783 (3988104) + (TTATA)n          Simple_repeat             1     29     (0)  2657  
   14   17.1  0.0  7.1  chr2       974019  974063 (3987824) + A-rich            Low_complexity            1     42     (0)  2658  
   13   27.0  0.0  4.3  chr2       975657  975705 (3986182) + (TAA)n            Simple_repeat             1     47     (0)  2659  
   12   19.2  7.1  0.0  chr2       975845  975886 (3986001) + (TATAAT)n         Simple_repeat             1     45     (0)  2660  
   16   13.2  0.0  0.0  chr2       977181  977205 (3984682) + (T)n              Simple_repeat             1     25     (0)  2661  
   13   19.3  4.7  2.3  chr2       977758  977800 (3984087) + (TAA)n            Simple_repeat             1     44     (0)  2662  
   16   19.1  5.3  3.5  chr2       978077  978133 (3983754) + (ATT)n            Simple_repeat             1     58     (0)  2663  
   16   14.3  5.6  7.5  chr2       978157  978210 (3983677) + (TA)n             Simple_repeat             1     53     (0)  2664  
   13   23.2  0.0  2.4  chr2       978803  978844 (3983043) + (TATTTTC)n        Simple_repeat             1     41     (0)  2665  
   25   19.4  3.7  3.7  chr2       980721  980802 (3981085) + A-rich            Low_complexity            1     82     (0)  2666  
   12   28.9  0.0  3.9  chr2       981217  981270 (3980617) + (ATTATAT)n        Simple_repeat             1     52     (0)  2667  
   13   18.4  5.7  3.7  chr2       982953  983005 (3978882) + (AGATA)n          Simple_repeat             1     54     (0)  2668  
   14   23.6  0.0  6.2  chr2       984079  984129 (3977758) + (TAT)n            Simple_repeat             1     48     (0)  2669  
   14   13.0  9.5  0.0  chr2       984198  984239 (3977648) + A-rich            Low_complexity            1     46     (0)  2670  
   16    8.5  4.0  0.0  chr2       985802  985826 (3976061) + (AT)n             Simple_repeat             1     26     (0)  2671  
   21   23.6  4.1  5.2  chr2       986050  986147 (3975740) + (ATA)n            Simple_repeat             1     97     (0)  2672  
   13   19.9  0.0  7.0  chr2       987173  987218 (3974669) + A-rich            Low_complexity            1     43     (0)  2673  
   13   12.7  0.0 10.5  chr2       987421  987462 (3974425) + A-rich            Low_complexity            1     38     (0)  2674  
   18   20.8  3.5  1.7  chr2       989926  989982 (3971905) + (TTATTTA)n        Simple_repeat             1     58     (0)  2675  
   17   17.4  1.7  7.1  chr2       990714  990772 (3971115) + (TTAA)n           Simple_repeat             1     56     (0)  2676  
   19    6.2  5.9  0.0  chr2       992071  992104 (3969783) + (TTAAA)n          Simple_repeat             1     36     (0)  2677  
   12   14.0  2.0 11.1  chr2       992615  992663 (3969224) + (ATA)n            Simple_repeat             1     45     (0)  2678  
   14   11.8  8.1  0.0  chr2       993595  993631 (3968256) + (ATATA)n          Simple_repeat             1     40     (0)  2679  
   17   13.5  7.3  0.0  chr2       994441  994481 (3967406) + (ATA)n            Simple_repeat             1     44     (0)  2680  
   16   21.0  3.9  1.9  chr2       994521  994571 (3967316) + (ATT)n            Simple_repeat             1     52     (0)  2681  
   13    8.5  4.0  0.0  chr2       994687  994711 (3967176) + (AAAAT)n          Simple_repeat             1     26     (0)  2682  
   14   12.8  5.9  0.0  chr2       995388  995421 (3966466) + (TATTA)n          Simple_repeat             1     36     (0)  2683  
   17   20.0  2.4  9.1  chr2       997509  997590 (3964297) + (AATT)n           Simple_repeat             1     77     (0)  2684  
   13   16.6  2.8  2.8  chr2       997672  997707 (3964180) + (TTTAT)n          Simple_repeat             1     36     (0)  2685  
   12   13.7  6.2  0.0  chr2       998317  998348 (3963539) + A-rich            Low_complexity            1     34     (0)  2686  
   16   26.8  2.2  0.0  chr2       998523  998567 (3963320) + (TA)n             Simple_repeat             1     46     (0)  2687  
   14   19.7  2.3  2.3  chr2      1000056 1000098 (3961789) + (ATATT)n          Simple_repeat             1     43     (0)  2688  
   12   20.1  7.5  1.8  chr2      1000477 1000529 (3961358) + (TAGATAA)n        Simple_repeat             1     56     (0)  2689  
   13   20.4  2.4  2.4  chr2      1000993 1001040 (3960847) + (ATATT)n          Simple_repeat             1     48     (0)  2690  
   14   15.0  0.0  7.5  chr2      1002501 1002543 (3959344) + (ATAATAA)n        Simple_repeat             1     40     (0)  2691  
   13   15.6  6.4  4.2  chr2      1002831 1002877 (3959010) + (TTTA)n           Simple_repeat             1     48     (0)  2692  
   15   15.3  2.6  2.6  chr2      1003645 1003682 (3958205) + (TTAT)n           Simple_repeat             1     38     (0)  2693  
   13   12.2  3.7  0.0  chr2      1004204 1004230 (3957657) + (TAA)n            Simple_repeat             1     28     (0)  2694  
   21   15.6 10.7  2.5  chr2      1006135 1006209 (3955678) + (TA)n             Simple_repeat             1     81     (0)  2695  
   16   10.5  3.2  0.0  chr2      1006307 1006337 (3955550) + (ATAA)n           Simple_repeat             1     32     (0)  2696  
   11   29.0  3.7  0.0  chr2      1007411 1007464 (3954423) + (AATAGT)n         Simple_repeat             1     56     (0)  2697  
   12   23.9  2.5  0.0  chr2      1007883 1007922 (3953965) + (AATATAA)n        Simple_repeat             1     41     (0)  2698  
   14   23.9  4.0  5.3  chr2      1008224 1008299 (3953588) + (TAATTA)n         Simple_repeat             1     75     (0)  2699  
   13   13.2  0.0  0.0  chr2      1008324 1008348 (3953539) + (AAAT)n           Simple_repeat             1     25     (0)  2700  
   16   20.6  3.3  5.0  chr2      1009877 1009937 (3951950) + (TTA)n            Simple_repeat             1     60     (0)  2701  
   12   19.7  9.6  0.0  chr2      1010213 1010264 (3951623) + (TTCTATT)n        Simple_repeat             1     57     (0)  2702  
   25   20.7  4.5  3.3  chr2      1010763 1010851 (3951036) + (TATA)n           Simple_repeat             1     90     (0)  2703  
   13   19.8  0.0  2.8  chr2      1011162 1011198 (3950689) + (TATTTA)n         Simple_repeat             1     36     (0)  2704  
   12   24.7  2.6  0.0  chr2      1011953 1011991 (3949896) + (TTA)n            Simple_repeat             1     40     (0)  2705  
   16   25.0  5.7  0.0  chr2      1012145 1012197 (3949690) + (AT)n             Simple_repeat             1     56     (0)  2706  
   15   24.1  1.8  3.6  chr2      1012891 1012947 (3948940) + (TATTAA)n         Simple_repeat             1     56     (0)  2707  
   13   13.3  4.1  8.5  chr2      1013915 1013963 (3947924) + (TAA)n            Simple_repeat             1     47     (0)  2708  
   14   17.2  0.0  2.9  chr2      1014279 1014313 (3947574) + (TTATTC)n         Simple_repeat             1     34     (0)  2709  
   12   16.7  5.9  0.0  chr2      1014428 1014461 (3947426) + (ATA)n            Simple_repeat             1     36     (0)  2710  
   13   19.2  2.2  4.5  chr2      1014965 1015009 (3946878) + (AAGATAT)n        Simple_repeat             1     44     (0)  2711  
   19   26.5  1.2  4.9  chr2      1015025 1015108 (3946779) + (TATAT)n          Simple_repeat             1     81     (0)  2712  
   13   19.0  3.2  8.3  chr2      1015990 1016053 (3945834) + (TATATT)n         Simple_repeat             1     60     (0)  2713  
   19   17.5  0.0  0.0  chr2      1016098 1016130 (3945757) + (T)n              Simple_repeat             1     33     (0)  2714  
   12   22.3  2.2  4.4  chr2      1017155 1017200 (3944687) + (TATT)n           Simple_repeat             1     45     (0)  2715  
   19    7.1  6.0  6.0  chr2      1017454 1017503 (3944384) + (TATAAT)n         Simple_repeat             1     50     (0)  2716  
   12   24.0  4.5  0.0  chr2      1017739 1017782 (3944105) + (TATA)n           Simple_repeat             1     46     (0)  2717  
   15   25.9  0.0  5.2  chr2      1017810 1017870 (3944017) + (TAATTA)n         Simple_repeat             1     58     (0)  2718  
   19   25.1  2.4  4.9  chr2      1018042 1018124 (3943763) + (TAA)n            Simple_repeat             1     81     (0)  2719  
   12   25.4  3.8  1.9  chr2      1018213 1018265 (3943622) + (TTTATA)n         Simple_repeat             1     54     (0)  2720  
   14    8.2  3.9  0.0  chr2      1018946 1018971 (3942916) + (AATT)n           Simple_repeat             1     27     (0)  2721  
   15   22.5  0.0  4.2  chr2      1021133 1021182 (3940705) + (TTATAT)n         Simple_repeat             1     48     (0)  2722  
   12   25.3  2.4  0.0  chr2      1022809 1022850 (3939037) + (TTAA)n           Simple_repeat             1     43     (0)  2723  
   15   11.8  8.1  0.0  chr2      1023231 1023267 (3938620) + (ATT)n            Simple_repeat             1     40     (0)  2724  
   18   19.3  1.7  5.3  chr2      1024328 1024386 (3937501) + (ATATA)n          Simple_repeat             1     57     (0)  2725  
   16   22.9  1.6  5.0  chr2      1024695 1024756 (3937131) + (ATATATA)n        Simple_repeat             1     60     (0)  2726  
   16   23.7  1.7  3.5  chr2      1024891 1024948 (3936939) + (ATTT)n           Simple_repeat             1     57     (0)  2727  
   16   14.9  3.3  0.0  chr2      1025063 1025092 (3936795) + (TA)n             Simple_repeat             1     31     (0)  2728  
   17   10.2  6.8  2.2  chr2      1025093 1025102 (3936785) + (TATTTA)n         Simple_repeat             5     46     (0)  2729  
   14   10.5  6.5  0.0  chr2      1025481 1025511 (3936376) + (TAT)n            Simple_repeat             1     33     (0)  2730  
   11   24.3  4.0  2.0  chr2      1025696 1025745 (3936142) + A-rich            Low_complexity            1     51     (0)  2731  
   17   24.8  0.0  3.7  chr2      1026233 1026296 (3935591) + (AAT)n            Simple_repeat             1     61     (0)  2732  
   20   13.2 10.0  0.0  chr2      1027319 1027368 (3934519) + (AT)n             Simple_repeat             1     55     (0)  2733  
   21   17.2  9.5  3.4  chr2      1027791 1027874 (3934013) + (TA)n             Simple_repeat             1     89     (0)  2734  
   13    7.0 10.0  0.0  chr2      1029081 1029110 (3932777) + (TAATA)n          Simple_repeat             1     33     (0)  2735  
   15   18.3  6.7  2.1  chr2      1029473 1029517 (3932370) + (AT)n             Simple_repeat             1     47     (0)  2736  
   17   25.0  0.0  6.2  chr2      1030076 1030144 (3931743) + (ATTAT)n          Simple_repeat             1     65     (0)  2737  
   14   17.5  6.4  2.0  chr2      1030186 1030232 (3931655) + (TAA)n            Simple_repeat             1     49     (0)  2738  
   12   27.1  3.6  1.8  chr2      1030379 1030433 (3931454) + (TAT)n            Simple_repeat             1     56     (0)  2739  
   21   19.7  1.4  5.9  chr2      1030936 1031006 (3930881) + (ATTTT)n          Simple_repeat             1     68     (0)  2740  
   13   14.2  3.2  0.0  chr2      1032019 1032049 (3929838) + A-rich            Low_complexity            1     32     (0)  2741  
   12    7.9  7.4  0.0  chr2      1032732 1032758 (3929129) + (ATAAG)n          Simple_repeat             1     29     (0)  2742  
   15   22.4  3.2  4.8  chr2      1033149 1033211 (3928676) + (AGAATA)n         Simple_repeat             1     62     (0)  2743  
   13   18.2  4.3  4.3  chr2      1033797 1033843 (3928044) + (AAT)n            Simple_repeat             1     47     (0)  2744  
   14   16.9  0.0  2.9  chr2      1035065 1035099 (3926788) + (ATAA)n           Simple_repeat             1     34     (0)  2745  
   14   22.9  6.3  1.5  chr2      1035549 1035611 (3926276) + (TATTAAT)n        Simple_repeat             1     66     (0)  2746  
   17    6.3  8.6  2.7  chr2      1035682 1035716 (3926171) + (TA)n             Simple_repeat             1     37     (0)  2747  
   17   21.3  5.8  2.8  chr2      1035994 1036062 (3925825) + (TAAT)n           Simple_repeat             1     71     (0)  2748  
   17   25.4  2.7  4.0  chr2      1036733 1036807 (3925080) + (ATAGAT)n         Simple_repeat             1     74     (0)  2749  
   17   13.1 11.5  1.8  chr2      1036940 1036991 (3924896) + (TA)n             Simple_repeat             1     57     (0)  2750  
   29    3.2  0.0  0.0  chr2      1037586 1037617 (3924270) + (T)n              Simple_repeat             1     32     (0)  2751  
   15   18.0  2.0  6.2  chr2      1037819 1037868 (3924019) + (ATT)n            Simple_repeat             1     48     (0)  2752  
   13   20.9  0.0  0.0  chr2      1037969 1038001 (3923886) + (ATAA)n           Simple_repeat             1     33     (0)  2753  
   15   24.5  1.3  8.2  chr2      1039428 1039505 (3922382) + (TAA)n            Simple_repeat             1     73     (0)  2754  
   12   18.9  2.6  2.6  chr2      1041554 1041591 (3920296) + (TATTATT)n        Simple_repeat             1     38     (0)  2755  
   14    7.0  6.2  3.0  chr2      1041772 1041803 (3920084) + (ATT)n            Simple_repeat             1     33     (0)  2756  
   16   23.3  0.0  0.0  chr2      1041872 1041906 (3919981) + A-rich            Low_complexity            1     35     (0)  2757  
   14   17.2  3.0  0.0  chr2      1107197 1107229 (3854658) + (ACA)n            Simple_repeat             1     34     (0)  2758  
   12    3.8  6.5  6.5  chr2      1107635 1107665 (3854222) + (TGAC)n           Simple_repeat             1     31     (0)  2759  
   35    0.0  0.0  0.0  chr2      1112658 1112689 (3849198) + (GTG)n            Simple_repeat             1     32     (0)  2760  
   18   14.3  3.1  8.2  chr2      1114605 1114668 (3847219) + (CTGCGC)n         Simple_repeat             1     61     (0)  2761  
   14   22.4  0.0  4.7  chr2      1116612 1116656 (3845231) + (CAC)n            Simple_repeat             1     43     (0)  2762  
   13   19.2  2.2  4.5  chr2      1117541 1117585 (3844302) + (TAGA)n           Simple_repeat             1     44     (0)  2763  
   30   21.1  1.8  6.6  chr2      1118054 1118164 (3843723) + (ACCAAC)n         Simple_repeat             1    106     (0)  2764  
   16   24.7  0.0  0.0  chr2      1118618 1118652 (3843235) + (T)n              Simple_repeat             1     35     (0)  2765  
   12   24.4  3.9  1.9  chr2      1125298 1125348 (3836539) + (GGCGAG)n         Simple_repeat             1     52     (0)  2766  
   19   28.3  0.0  7.6  chr2      1127228 1127326 (3834561) + G-rich            Low_complexity            1     92     (0)  2767  
   28    0.0  3.3  0.0  chr2      1127355 1127384 (3834503) + (ATTGGC)n         Simple_repeat             1     31     (0)  2768  
   20   12.5  0.0  2.7  chr2      1127835 1127872 (3834015) + (AAC)n            Simple_repeat             1     37     (0)  2769  
   14   14.2  3.2  0.0  chr2      1128109 1128139 (3833748) + (TAC)n            Simple_repeat             1     32     (0)  2770  
   15   24.1  1.6  4.8  chr2      1128494 1128557 (3833330) + (CCACTCT)n        Simple_repeat             1     62     (0)  2771  
   15   10.8  3.3  0.0  chr2      1129521 1129550 (3832337) + (TTCAGA)n         Simple_repeat             1     31     (0)  2772  
   12   17.6  2.4  4.9  chr2      1130663 1130704 (3831183) + A-rich            Low_complexity            1     41     (0)  2773  
   23   19.0  0.0  0.0  chr2      1136821 1136868 (3825019) + (GTC)n            Simple_repeat             1     48     (0)  2774  
   13   21.7  0.0  0.0  chr2      1137021 1137052 (3824835) + GA-rich           Low_complexity            1     32     (0)  2775  
   13   14.7  5.9  5.9  chr2      1147855 1147905 (3813982) + (CCTGCT)n         Simple_repeat             1     51     (0)  2776  
   13   15.8  9.8  1.8  chr2      1154522 1154574 (3807313) + (TGGTT)n          Simple_repeat             1     57     (0)  2777  
   22   24.9  0.0  0.0  chr2      1183538 1183595 (3778292) + (TGAAGC)n         Simple_repeat             1     58     (0)  2778  
   27    4.9  0.0  6.5  chr2      1184990 1185038 (3776849) + (TTTCTTT)n        Simple_repeat             1     46     (0)  2779  
   14   17.8  4.2  4.2  chr2      1193635 1193682 (3768205) + (CAAT)n           Simple_repeat             1     48     (0)  2780  
   21    3.6  0.0  0.0  chr2      1215302 1215330 (3746557) + (AAGC)n           Simple_repeat             1     29     (0)  2781  
   41    0.0  0.0  0.0  chr2      1215516 1215553 (3746334) + (T)n              Simple_repeat             1     38     (0)  2782  
   15    8.9  0.0  0.0  chr2      1216279 1216302 (3745585) + (GCA)n            Simple_repeat             1     24     (0)  2783  
   17   19.7  2.1  2.1  chr2      1218126 1218173 (3743714) + (CTCTT)n          Simple_repeat             1     48     (0)  2784  
   17    9.5 11.1  0.0  chr2      1218407 1218451 (3743436) + (ATGAT)n          Simple_repeat             1     50     (0)  2785  
   14   24.2  4.1  0.0  chr2      1218433 1218481 (3743406) + (GATA)n           Simple_repeat             1     51     (0)  2786 *
   11   30.4  0.0  0.0  chr2      1223167 1223210 (3738677) + (ACACGC)n         Simple_repeat             1     44     (0)  2787  
   13   16.5  2.8  2.8  chr2      1224501 1224536 (3737351) + (AACA)n           Simple_repeat             1     36     (0)  2788  
   17   23.5  1.9  1.9  chr2      1232103 1232154 (3729733) + (CAT)n            Simple_repeat             1     52     (0)  2789  
   30   29.8  0.0  0.0  chr2      1236819 1236908 (3724979) + GA-rich           Low_complexity            1     90     (0)  2790  
   19   18.8  2.0  2.0  chr2      1241035 1241084 (3720803) + GA-rich           Low_complexity            1     50     (0)  2791  
   12   35.6  0.0  0.0  chr2      1241344 1241403 (3720484) + (GAGGAT)n         Simple_repeat             1     60     (0)  2792 *
   18   19.9  0.0  0.0  chr2      1241392 1241431 (3720456) + (GAC)n            Simple_repeat             1     40     (0)  2793  
   13    6.5 12.1  0.0  chr2      1255213 1255245 (3706642) + (CTTT)n           Simple_repeat             1     37     (0)  2794  
   17   28.1  4.8  2.4  chr2      1255706 1255788 (3706099) + (CCT)n            Simple_repeat             1     85     (0)  2795  
   14    8.2  3.9  0.0  chr2      1257747 1257772 (3704115) + (CAC)n            Simple_repeat             1     27     (0)  2796  
   14   13.8  0.0  5.9  chr2      1260239 1260274 (3701613) + (GGCTGG)n         Simple_repeat             1     34     (0)  2797  
   14   24.0  0.0  0.0  chr2      1260514 1260552 (3701335) + (CTCAGC)n         Simple_repeat             1     39     (0)  2798  
   24   22.2  4.3  6.1  chr2      1261712 1261828 (3700059) + (ACTC)n           Simple_repeat             1    115     (0)  2799  
   14    9.6  0.0  0.0  chr2      1262448 1262470 (3699417) + (GAG)n            Simple_repeat             1     23     (0)  2800  
   36    4.9  0.0  0.0  chr2      1265211 1265252 (3696635) + (TTC)n            Simple_repeat             1     42     (0)  2801  
   14   28.4  1.8  1.8  chr2      1265286 1265342 (3696545) + (TTC)n            Simple_repeat             1     57     (0)  2801  
   24   15.5  7.0  4.5  chr2      1265709 1265794 (3696093) + (GGAT)n           Simple_repeat             1     88     (0)  2802  
   15   12.5  0.0  3.7  chr2      1266173 1266200 (3695687) + (AT)n             Simple_repeat             1     27     (0)  2803  
   18   19.7  5.7  0.0  chr2      1270141 1270193 (3691694) + (CCA)n            Simple_repeat             1     56     (0)  2804  
   15   16.8  0.0  4.3  chr2      1279461 1279499 (3682388) + A-rich            Low_complexity            1     37     (0)  2805  
   14   10.1  6.2  0.0  chr2      1289855 1289886 (3672001) + A-rich            Low_complexity            1     34     (0)  2806  
   13   23.8  0.0  4.3  chr2      1290359 1290406 (3671481) + G-rich            Low_complexity            1     46     (0)  2807  
   41    2.4  0.0  0.0  chr2      1290485 1290526 (3671361) + (GTG)n            Simple_repeat             1     42     (0)  2808  
   14   27.9  2.9  2.9  chr2      1291773 1291840 (3670047) + (CCT)n            Simple_repeat             1     68     (0)  2809  
   12   28.7  0.0  2.1  chr2      1292334 1292381 (3669506) + (GGAGTTG)n        Simple_repeat             1     47     (0)  2810  
   13   20.5  0.0  2.9  chr2      1292658 1292693 (3669194) + (TCA)n            Simple_repeat             1     35     (0)  2811  
   20   29.4  0.0  0.0  chr2      1292847 1292908 (3668979) + (ACC)n            Simple_repeat             1     62     (0)  2812  
   12   12.2 10.8  0.0  chr2      1299486 1299522 (3662365) + (TTTTGC)n         Simple_repeat             1     41     (0)  2813  
   16   17.9  2.4  4.9  chr2      1303064 1303075 (3658812) + (CA)n             Simple_repeat             1     39     (0)  2814  
   14    4.0  3.6  3.6  chr2      1303076 1303103 (3658784) + (CACTA)n          Simple_repeat             1     28     (0)  2815  
   16    8.3  0.0  0.0  chr2      1303391 1303416 (3658471) + (TATC)n           Simple_repeat             1     26     (0)  2816  
   17    0.0  0.0  0.0  chr2      1303422 1303443 (3658444) + (GTGA)n           Simple_repeat             1     22     (0)  2817  
   12   24.4  0.0  0.0  chr2      1306592 1306625 (3655262) + (GTG)n            Simple_repeat             1     34     (0)  2818  
   12   13.7  6.2  0.0  chr2      1306676 1306707 (3655180) + (ACTG)n           Simple_repeat             1     34     (0)  2819  
   49   12.2  0.0  0.0  chr2      1308773 1308845 (3653042) + (A)n              Simple_repeat             1     73     (0)  2820  
   17   18.9  2.4  0.0  chr2      1308985 1309026 (3652861) + (TATG)n           Simple_repeat             1     43     (0)  2821  
   11   16.9  2.9  2.9  chr2      1309167 1309201 (3652686) + (GGTTTG)n         Simple_repeat             1     35     (0)  2822  
   17   19.0  0.0  0.0  chr2      1309296 1309333 (3652554) + (TGATGG)n         Simple_repeat             1     38     (0)  2823  
   17    0.0  0.0  0.0  chr2      1309650 1309671 (3652216) + (CAGC)n           Simple_repeat             1     22     (0)  2824  
   18    4.0  0.0  0.0  chr2      1309768 1309793 (3652094) + (ACCAC)n          Simple_repeat             1     26     (0)  2825  
   12   28.5  0.0  5.5  chr2      1309875 1309932 (3651955) + A-rich            Low_complexity            1     55     (0)  2826  
   16   19.3  4.1  2.0  chr2      1310114 1310162 (3651725) + (GTAT)n           Simple_repeat             1     50     (0)  2827  
   13    9.6  0.0  0.0  chr2      1310283 1310305 (3651582) + (GATT)n           Simple_repeat             1     23     (0)  2828  
   15   14.5  5.3  0.0  chr2      1310715 1310752 (3651135) + (AACAA)n          Simple_repeat             1     40     (0)  2829  
   17    7.8  0.0  0.0  chr2      1310784 1310810 (3651077) + (CCCAA)n          Simple_repeat             1     27     (0)  2830  
   14   17.4  0.0  2.9  chr2      1314174 1314208 (3647679) + (ATGAAG)n         Simple_repeat             1     34     (0)  2831  
   12   13.9  0.0  0.0  chr2      1314425 1314448 (3647439) + (ATA)n            Simple_repeat             1     24     (0)  2832  
   27   15.5  6.7  1.3  chr2      1316120 1316194 (3645693) + A-rich            Low_complexity            1     79     (0)  2833  
   17   11.1  0.0  0.0  chr2      1316226 1316254 (3645633) + (GAGA)n           Simple_repeat             1     29     (0)  2834  
   20    3.9  0.0  0.0  chr2      1316720 1316746 (3645141) + (CTG)n            Simple_repeat             1     27     (0)  2835  
   23   13.9  5.3  1.7  chr2      1316828 1316884 (3645003) + (AGAGAC)n         Simple_repeat             1     59     (0)  2836  
   24   17.0  2.1  0.0  chr2      1317287 1317333 (3644554) + (TC)n             Simple_repeat             1     48     (0)  2837  
   12   12.6  8.5  4.1  chr2      1326051 1326097 (3635790) + (TGACCT)n         Simple_repeat             1     49     (0)  2838  
   24    4.6  8.9  0.0  chr2      1333446 1333490 (3628397) + (AAATAAA)n        Simple_repeat             1     49     (0)  2839  
   26   20.3  2.5  3.4  chr2      1333491 1333520 (3628367) + A-rich            Low_complexity           12     80     (0)  2840  
   19   12.4  0.0  0.0  chr2      1336800 1336834 (3625053) + (AGAGAC)n         Simple_repeat             1     35     (0)  2841  
   23   20.3  0.0  1.9  chr2      1337147 1337200 (3624687) + (TGG)n            Simple_repeat             1     53     (0)  2842  
   31   28.7  0.0  6.7  chr2      1338744 1338887 (3623000) + (CAAT)n           Simple_repeat             1    135     (0)  2843  
   33    6.7  0.0  2.1  chr2      1339021 1339069 (3622818) + (GATAT)n          Simple_repeat             1     48     (0)  2844  
   17   17.2  5.3  3.5  chr2      1339079 1339135 (3622752) + (CTAC)n           Simple_repeat             1     58     (0)  2845  
   12    3.4 13.3  0.0  chr2      1339351 1339380 (3622507) + (TATGTG)n         Simple_repeat             1     34     (0)  2846  
   23    6.0  0.0  2.8  chr2      1339386 1339422 (3622465) + (CATA)n           Simple_repeat             1     36     (0)  2847  
   18    9.4  0.0  5.6  chr2      1339795 1339835 (3622052) + (CTCGGG)n         Simple_repeat             1     38     (0)  2848  
   18   15.0  2.1  4.3  chr2      1348936 1348983 (3612904) + (AATGC)n          Simple_repeat             1     47     (0)  2849  
   15   17.6  0.0  0.0  chr2      1349916 1349942 (3611945) + GA-rich           Low_complexity            1     27     (0)  2850  
   16   17.2  7.7  0.0  chr2      1363591 1363651 (3598236) + (AGTAAGT)n        Simple_repeat             1     65     (0)  2851  
   35   25.6  6.2  1.8  chr2      1363907 1364066 (3597821) + GA-rich           Low_complexity            1    167     (0)  2852  
   37   22.6  1.1  1.1  chr2      1364515 1364608 (3597279) + (ATT)n            Simple_repeat             1     94     (0)  2853  
   52    0.0  0.0  0.0  chr2      1364679 1364725 (3597162) + (CCTCTCTC)n       Simple_repeat             1     47     (0)  2854  
   15    4.3  0.0  0.0  chr2      1368968 1368984 (3592903) + (TACA)n           Simple_repeat             1     17     (0)  2855  
  152    0.0  0.0  0.0  chr2      1368985 1369113 (3592774) + (AC)n             Simple_repeat             1    129     (0)  2856  
   14    0.0  4.8  0.0  chr2      1369197 1369217 (3592670) + (GAAA)n           Simple_repeat             1     22     (0)  2857  
   19   10.0  0.0  0.0  chr2      1369291 1369322 (3592565) + (GCAG)n           Simple_repeat             1     32     (0)  2858  
   15   12.1  0.0  0.0  chr2      1370482 1370509 (3591378) + (TTCAT)n          Simple_repeat             1     28     (0)  2859  
   12   13.3  5.7  2.8  chr2      1370666 1370700 (3591187) + (TAG)n            Simple_repeat             1     36     (0)  2860  
   33    3.1  0.0  0.0  chr2      1370827 1370859 (3591028) + (TC)n             Simple_repeat             1     33     (0)  2861  
   12   16.2  0.0  3.5  chr2      1371026 1371055 (3590832) + (TAGA)n           Simple_repeat             1     29     (0)  2862  
   13   17.0  6.0  3.9  chr2      1371112 1371161 (3590726) + (TGGCTGG)n        Simple_repeat             1     51     (0)  2863  
   17   18.4  0.0  4.4  chr2      1371238 1371284 (3590603) + (GGTT)n           Simple_repeat             1     45     (0)  2864 *
   18   14.9  2.6  0.0  chr2      1371274 1371311 (3590576) + (ATGA)n           Simple_repeat             1     39     (0)  2865  
   34    9.7  2.9  1.4  chr2      1378217 1378284 (3583603) + (TC)n             Simple_repeat             1     69     (0)  2866  
   22   18.1  3.6  0.0  chr2      1378963 1379018 (3582869) + GA-rich           Low_complexity            1     58     (0)  2867  
   28    0.0  0.0  0.0  chr2      1381320 1381345 (3580542) + (GAA)n            Simple_repeat             1     26     (0)  2868  
   13    9.7  0.0  0.0  chr2      1381626 1381647 (3580240) + (TCA)n            Simple_repeat             1     22     (0)  2869  
   21   18.1  4.0  6.2  chr2      1384414 1384491 (3577396) + GA-rich           Low_complexity            1     76     (0)  2870  
   12   16.5  5.9  0.0  chr2      1392620 1392653 (3569234) + (CCCT)n           Simple_repeat             1     36     (0)  2871  
   15   29.7  0.0  0.0  chr2      1393106 1393154 (3568733) + (CAA)n            Simple_repeat             1     49     (0)  2872  
   31    0.0  0.0  0.0  chr2      1394211 1394244 (3567643) + (A)n              Simple_repeat             1     34     (0)  2873  
   13   29.1  2.5  5.1  chr2      1396589 1396594 (3565293) + (TTCTTC)n         Simple_repeat             1     15    (63)  2874  
   15   25.7  1.9  1.9  chr2      1396595 1396648 (3565239) + (TCCCTC)n         Simple_repeat             1     54     (0)  2875  
   13   29.1  2.5  5.1  chr2      1396649 1396668 (3565219) + (TTCTTC)n         Simple_repeat            16     78     (0)  2874  
   12   17.9  0.0  5.9  chr2      1397417 1397452 (3564435) + (CTCTT)n          Simple_repeat             1     34     (0)  2876  
   14   10.4  6.2  0.0  chr2      1398438 1398469 (3563418) + (CTCTT)n          Simple_repeat             1     34     (0)  2877  
   15   10.4  3.0  3.0  chr2      1402824 1402856 (3559031) + (CATA)n           Simple_repeat             1     33     (0)  2878  
   30   23.4  0.0  0.0  chr2      1412227 1412316 (3549571) + (TCT)n            Simple_repeat             1     90     (0)  2879  
   17   22.4  1.8  3.6  chr2      1420447 1420502 (3541385) + (TCC)n            Simple_repeat             1     55     (0)  2880  
   14   17.7  0.0  0.0  chr2      1425533 1425564 (3536323) + (ACCATC)n         Simple_repeat             1     32     (0)  2881  
   14   14.8  2.4  5.0  chr2      1428594 1428634 (3533253) + (CCCA)n           Simple_repeat             1     40     (0)  2882  
   13    8.7  4.0  0.0  chr2      1429291 1429315 (3532572) + (CTCTT)n          Simple_repeat             1     26     (0)  2883  
   12   23.3  0.0  0.0  chr2      1431807 1431841 (3530046) + (GCAGCG)n         Simple_repeat             1     35     (0)  2884  
   20   25.9  1.3  4.1  chr2      1432118 1432192 (3529695) + (CTT)n            Simple_repeat             1     73     (0)  2885  
   12   27.2  5.3  0.0  chr2      1432518 1432574 (3529313) + (CCTTCT)n         Simple_repeat             1     60     (0)  2886  
   14   18.2  0.0  0.0  chr2      1432780 1432810 (3529077) + (CTT)n            Simple_repeat             1     31     (0)  2887  
   21   20.1  0.0  3.8  chr2      1441777 1441831 (3520056) + (CGA)n            Simple_repeat             1     53     (0)  2888  
   14   13.2 11.3  3.0  chr2      1452469 1452530 (3509357) + (ACATACT)n        Simple_repeat             1     67     (0)  2889  
   29   23.8  1.1  3.3  chr2      1452616 1452709 (3509178) + (CCACGC)n         Simple_repeat             1     92     (0)  2890  
   17   29.8  1.4  1.4  chr2      1453102 1453172 (3508715) + (GGATGG)n         Simple_repeat             1     71     (0)  2891  
   19    9.4  0.0  5.4  chr2      1471111 1471149 (3490738) + (TCTT)n           Simple_repeat             1     37     (0)  2892  
   15   12.2  0.0  0.0  chr2      1479601 1479627 (3482260) + (CCTA)n           Simple_repeat             1     27     (0)  2893  
   13   10.0  0.0  0.0  chr2      1479762 1479783 (3482104) + (CCG)n            Simple_repeat             1     22     (0)  2894  
   16    8.5  0.0  0.0  chr2      1479918 1479942 (3481945) + (CTG)n            Simple_repeat             1     25     (0)  2895  
   16    0.0  0.0  0.0  chr2      1480701 1480717 (3481170) + (A)n              Simple_repeat             1     17     (0)  2896  
   23   16.6  4.2  0.0  chr2      1483769 1483816 (3478071) + (CA)n             Simple_repeat             1     50     (0)  2897  
   14   19.3  3.2  8.3  chr2      1484045 1484107 (3477780) + GA-rich           Low_complexity            1     60     (0)  2898  
   17    5.0  0.0  0.0  chr2      1484164 1484184 (3477703) + (T)n              Simple_repeat             1     21     (0)  2899  
   15   13.0  2.8  2.8  chr2      1484445 1484480 (3477407) + (CCAT)n           Simple_repeat             1     36     (0)  2900  
   15   13.4  3.0  0.0  chr2      1484740 1484772 (3477115) + (AACAAG)n         Simple_repeat             1     34     (0)  2901  
   16   14.2  0.0  0.0  chr2      1486482 1486512 (3475375) + (TCATCC)n         Simple_repeat             1     31     (0)  2902  
   13    7.0 10.0  0.0  chr2      1494684 1494713 (3467174) + (TCCTC)n          Simple_repeat             1     33     (0)  2903  
   12   13.4  9.3  2.2  chr2      1496185 1496227 (3465660) + (CTCAAG)n         Simple_repeat             1     46     (0)  2904  
   12   13.7  0.0  0.0  chr2      1504830 1504853 (3457034) + (GCT)n            Simple_repeat             1     24     (0)  2905  
   12   13.0  8.6  0.0  chr2      1507509 1507543 (3454344) + (GACGAT)n         Simple_repeat             1     38     (0)  2906  
   14    8.1  0.0  3.7  chr2      1509791 1509818 (3452069) + (TTGCT)n          Simple_repeat             1     27     (0)  2907  
   16    7.0  3.1  3.1  chr2      1510197 1510228 (3451659) + (AAAGA)n          Simple_repeat             1     32     (0)  2908  
   16    6.0  8.1  2.6  chr2      1510322 1510358 (3451529) + (CATAA)n          Simple_repeat             1     39     (0)  2909  
   13    9.7  0.0  0.0  chr2      1510389 1510410 (3451477) + (AGT)n            Simple_repeat             1     22     (0)  2910  
   34    2.9  0.0  0.0  chr2      1511222 1511257 (3450630) + (GTTCTG)n         Simple_repeat             1     36     (0)  2911  
   14    6.7  9.4  0.0  chr2      1511586 1511617 (3450270) + A-rich            Low_complexity            1     35     (0)  2912  
   16   13.7  0.0  0.0  chr2      1511828 1511852 (3450035) + (A)n              Simple_repeat             1     25     (0)  2913  
   20    3.2  0.0  8.6  chr2      1511916 1511953 (3449934) + (GAT)n            Simple_repeat             1     35     (0)  2914  
   12   10.8  6.7  0.0  chr2      1512486 1512515 (3449372) + (GACACA)n         Simple_repeat             1     32     (0)  2915  
   12   23.9  0.0  2.5  chr2      1512814 1512854 (3449033) + (TTTTGG)n         Simple_repeat             1     40     (0)  2916  
   14    4.3  4.2  0.0  chr2      1512925 1512948 (3448939) + (TCTG)n           Simple_repeat             1     25     (0)  2917  
   18   20.1  0.0  0.0  chr2      1513352 1513391 (3448496) + (CAA)n            Simple_repeat             1     40     (0)  2918  
   22   36.5  0.0  0.0  chr2      1513425 1513521 (3448366) + (ACG)n            Simple_repeat             1     97     (0)  2919  
   19   14.1  0.0  2.5  chr2      1513656 1513696 (3448191) + A-rich            Low_complexity            1     40     (0)  2920  
   14   18.9  9.3  0.0  chr2      1514402 1514455 (3447432) + (CTGATG)n         Simple_repeat             1     59     (0)  2921  
   14   12.8  5.9  0.0  chr2      1519047 1519080 (3442807) + (TGTAG)n          Simple_repeat             1     36     (0)  2922  
   12    9.5  0.0  4.2  chr2      1527804 1527828 (3434059) + (AGG)n            Simple_repeat             1     24     (0)  2923  
   18   12.2  5.4  0.0  chr2      1527944 1527980 (3433907) + GA-rich           Low_complexity            1     39     (0)  2924  
   14    7.9  3.7  0.0  chr2      1528436 1528462 (3433425) + (ATTAT)n          Simple_repeat             1     28     (0)  2925  
   11   12.8  8.8  0.0  chr2      1532248 1532281 (3429606) + (GCTGGC)n         Simple_repeat             1     37     (0)  2926  
   13   13.1  0.0  0.0  chr2      1533411 1533435 (3428452) + (TGG)n            Simple_repeat             1     25     (0)  2927  
   25   19.2  0.0  0.0  chr2      1541419 1541472 (3420415) + (GAGAGC)n         Simple_repeat             1     54     (0)  2928  
   15   12.4  8.7  2.0  chr2      1541615 1541660 (3420227) + (AGTCCG)n         Simple_repeat             1     49     (0)  2929  
   18   20.5  8.8  1.2  chr2      1541713 1541792 (3420095) + (TCTGAC)n         Simple_repeat             1     86     (0)  2930  
  260   17.4  9.8  6.3  chr2      1541796 1541887 (3420000) + Gypsy-3_PCR-I     LTR/Gypsy               812    906 (11130)  2931  
   13    0.0  0.0  0.0  chr2      1545038 1545054 (3416833) + (GGT)n            Simple_repeat             1     17     (0)  2932  
   17   11.1  0.0  0.0  chr2      1552678 1552706 (3409181) + (AGC)n            Simple_repeat             1     29     (0)  2933  
   18   16.6  0.0  4.8  chr2      1552855 1552898 (3408989) + (GCA)n            Simple_repeat             1     42     (0)  2934  
   13    6.6 12.5  0.0  chr2      1553522 1553553 (3408334) + (CTT)n            Simple_repeat             1     36     (0)  2935  
   64    1.7  0.0  0.0  chr2      1558394 1558454 (3403433) + (CTT)n            Simple_repeat             1     61     (0)  2936  
  258   30.9  0.0  5.1  chr2      1558959 1559040 (3402847) C I-4_AO            LINE/Tad1             (819)   4615    4538  2937  
   19    8.8  2.6  2.6  chr2      1559339 1559376 (3402511) + (AACCAT)n         Simple_repeat             1     38     (0)  2938  
   15   17.9  4.8  3.9  chr2      1561325 1561380 (3400507) + A-rich            Low_complexity            1     56     (0)  2939  
   13   19.3  9.4  0.0  chr2      1561615 1561667 (3400220) + (AGAAGC)n         Simple_repeat             1     58     (0)  2940  
   13   17.5  0.0  3.0  chr2      1561658 1561691 (3400196) + A-rich            Low_complexity            1     33     (0)  2941  
   19   13.0  5.6  3.6  chr2      1561844 1561897 (3399990) + (AATAG)n          Simple_repeat             1     55     (0)  2942  
   19   28.9  2.1  4.3  chr2      1563400 1563412 (3398475) + G-rich            Low_complexity            1     28    (71)  2943  
   20   12.9  1.7  8.9  chr2      1563413 1563472 (3398415) + GA-rich           Low_complexity            1     56     (0)  2944  
   19   28.9  2.1  4.3  chr2      1563473 1563501 (3398386) + G-rich            Low_complexity           29     99     (0)  2943  
   39    0.0  0.0  0.0  chr2      1564957 1564992 (3396895) + (ATA)n            Simple_repeat             1     36     (0)  2945  
   14    9.3  0.0  0.0  chr2      1566722 1566744 (3395143) + (GGT)n            Simple_repeat             1     23     (0)  2946  
   34    0.0  0.0  0.0  chr2      1567129 1567159 (3394728) + (GTG)n            Simple_repeat             1     31     (0)  2947  
   14    8.8  0.0  0.0  chr2      1567907 1567930 (3393957) + (TGAT)n           Simple_repeat             1     24     (0)  2948  
   14   27.3  0.0  0.0  chr2      1572461 1572504 (3389383) + (GGTGGT)n         Simple_repeat             1     44     (0)  2949  
   11   28.0  0.0  5.6  chr2      1572541 1572597 (3389290) + (GGAGAT)n         Simple_repeat             1     54     (0)  2950  
   18    7.0  0.0  6.2  chr2      1573704 1573737 (3388150) + (TGC)n            Simple_repeat             1     32     (0)  2951  
   15    5.6  0.0  0.0  chr2      1574005 1574023 (3387864) + (TC)n             Simple_repeat             1     19     (0)  2952  
   15   12.6  0.0  3.7  chr2      1574175 1574202 (3387685) + (CT)n             Simple_repeat             1     27     (0)  2953  
   12   12.5  0.0 12.5  chr2      1577929 1577973 (3383914) + (TCCTTT)n         Simple_repeat             1     40     (0)  2954  
  228   24.6  0.0  1.8  chr2      1584774 1584831 (3377056) C Copia-5_ADe-I     LTR/Copia            (1222)   3523    3467  2955  
   16    9.3  0.0  0.0  chr2      1585460 1585482 (3376405) + (CA)n             Simple_repeat             1     23     (0)  2956  
   33    0.0  0.0  0.0  chr2      1585554 1585581 (3376306) + (TG)n             Simple_repeat             1     28     (0)  2957  
   13   21.0  0.0  5.0  chr2      1585592 1585633 (3376254) + (ACCA)n           Simple_repeat             1     40     (0)  2958  
   14   19.3  4.8  0.0  chr2      1588437 1588478 (3373409) + A-rich            Low_complexity            1     44     (0)  2959  
   33    0.0  0.0  0.0  chr2      1588607 1588637 (3373250) + (T)n              Simple_repeat             1     31     (0)  2960  
   16   21.8  0.0  4.3  chr2      1589329 1589376 (3372511) + A-rich            Low_complexity            1     46     (0)  2961  
   25   11.7  4.0  8.2  chr2      1589532 1589607 (3372280) + (TGC)n            Simple_repeat             1     73     (0)  2962  
   14   31.8  1.1  6.7  chr2      1590367 1590460 (3371427) + (CCT)n            Simple_repeat             1     89     (0)  2963  
   15   16.5  0.0  0.0  chr2      1590683 1590709 (3371178) + (CA)n             Simple_repeat             1     27     (0)  2964  
   18   23.9  0.0  0.0  chr2      1603050 1603098 (3358789) + (GAGGCAG)n        Simple_repeat             1     49     (0)  2965  
   16   16.9  0.0  0.0  chr2      1603572 1603598 (3358289) + (T)n              Simple_repeat             1     27     (0)  2966  
   15   21.7  6.1  4.8  chr2      1604297 1604378 (3357509) + (TCATCTT)n        Simple_repeat             1     83     (0)  2967  
   13   11.2  3.2  3.2  chr2      1605680 1605710 (3356177) + (TGA)n            Simple_repeat             1     31     (0)  2968  
   13    0.0  0.0  0.0  chr2      1605966 1605982 (3355905) + (TAG)n            Simple_repeat             1     17     (0)  2969  
   13   13.1  0.0  0.0  chr2      1607084 1607108 (3354779) + (AAG)n            Simple_repeat             1     25     (0)  2970  
   12   19.9  2.3  4.7  chr2      1610482 1610525 (3351362) + GA-rich           Low_complexity            1     43     (0)  2971  
   15   24.0  0.0  0.0  chr2      1611753 1611791 (3350096) + (GAC)n            Simple_repeat             1     39     (0)  2972  
   18   13.8  2.4  2.4  chr2      1612267 1612308 (3349579) + (TTGC)n           Simple_repeat             1     42     (0)  2973  
   12   16.6  0.0  0.0  chr2      1612435 1612461 (3349426) + (GATG)n           Simple_repeat             1     27     (0)  2974  
   14    9.6  0.0  0.0  chr2      1616777 1616799 (3345088) + (ATG)n            Simple_repeat             1     23     (0)  2975  
   13    8.5  4.0  0.0  chr2      1620710 1620734 (3341153) + (TCAGG)n          Simple_repeat             1     26     (0)  2976  
   14   18.3  5.7  3.7  chr2      1620747 1620799 (3341088) + (TCCT)n           Simple_repeat             1     54     (0)  2977  
   16   19.6  0.0  0.0  chr2      1624418 1624447 (3337440) + (T)n              Simple_repeat             1     30     (0)  2978  
   14   25.8  1.9  1.9  chr2      1627624 1627676 (3334211) + (TACTAG)n         Simple_repeat             1     53     (0)  2979  
   11   15.4  8.9  2.1  chr2      1629472 1629516 (3332371) + GA-rich           Low_complexity            1     48     (0)  2980  
   12   17.5  3.1  0.0  chr2      1631052 1631083 (3330804) + (GGAGCC)n         Simple_repeat             1     33     (0)  2981  
   13    3.7 10.7  0.0  chr2      1631592 1631619 (3330268) + (TTCCAA)n         Simple_repeat             1     31     (0)  2982  
   38    0.0  0.0  0.0  chr2      1634436 1634468 (3327419) + (CA)n             Simple_repeat             1     33     (0)  2983  
   14    8.2  3.9  0.0  chr2      1634964 1634989 (3326898) + (AGG)n            Simple_repeat             1     27     (0)  2984  
   16   24.2  0.0  0.0  chr2      1635142 1635181 (3326706) + GA-rich           Low_complexity            1     40     (0)  2985  
   13   15.4  9.6  1.8  chr2      1647105 1647156 (3314731) + (TATCCACA)n       Simple_repeat             1     56     (0)  2986  
   21   15.3  2.3  0.0  chr2      1647336 1647379 (3314508) + (CAACCA)n         Simple_repeat             1     45     (0)  2987  
   12   14.3  3.0  3.0  chr2      1647450 1647489 (3314398) + (CCCCAA)n         Simple_repeat             1     40     (0)  2988  
   15   27.3  0.0  0.0  chr2      1648099 1648142 (3313745) + (GAT)n            Simple_repeat             1     44     (0)  2989  
   28   10.0  0.0  0.0  chr2      1648765 1648808 (3313079) + (TCC)n            Simple_repeat             1     44     (0)  2990  
   15   17.0  6.5  0.0  chr2      1657589 1657634 (3304253) + (CTTTTTC)n        Simple_repeat             1     49     (0)  2991  
   12    4.3  8.3  0.0  chr2      1657747 1657770 (3304117) + (TACT)n           Simple_repeat             1     26     (0)  2992  
   22   28.4  3.7  2.8  chr2      1657837 1657943 (3303944) + (ATT)n            Simple_repeat             1    108     (0)  2993  
   19   10.2  2.0  8.3  chr2      1657968 1658018 (3303869) + (CCTC)n           Simple_repeat             1     48     (0)  2994  
   28    9.7  7.0  1.7  chr2      1659106 1659162 (3302725) + (CT)n             Simple_repeat             1     60     (0)  2995  
   15    8.3  7.1  4.7  chr2      1661692 1661733 (3300154) + (CTCTTT)n         Simple_repeat             1     43     (0)  2996  
   23   20.2  5.9  4.9  chr2      1664246 1664261 (3297626) + (TCACCC)n         Simple_repeat             1     98     (0)  2997  
   17   24.6  0.0  9.5  chr2      1664262 1664342 (3297545) + (CCCT)n           Simple_repeat             1     74     (0)  2998  
   33    2.9  0.0  0.0  chr2      1664615 1664649 (3297238) + (TTGTGA)n         Simple_repeat             1     35     (0)  2999  
   15   12.1  5.3  2.6  chr2      1665075 1665112 (3296775) + (TGG)n            Simple_repeat             1     39     (0)  3000  
   16    6.9  6.5  0.0  chr2      1665141 1665171 (3296716) + (TGGGA)n          Simple_repeat             1     33     (0)  3001  
   13    7.3  6.5  3.1  chr2      1675646 1675676 (3286211) + (AGC)n            Simple_repeat             1     32     (0)  3002  
   16    0.0  4.3  0.0  chr2      1675776 1675798 (3286089) + (TTGC)n           Simple_repeat             1     24     (0)  3003  
   17   15.4  2.8  0.0  chr2      1676489 1676524 (3285363) + (GCG)n            Simple_repeat             1     37     (0)  3004  
   17    9.4  0.0  8.1  chr2      1680529 1680568 (3281319) + G-rich            Low_complexity            1     37     (0)  3005  
   15   27.1  1.7  3.5  chr2      1682112 1682170 (3279717) + (TCTT)n           Simple_repeat             1     58     (0)  3006  
   13   11.2  3.2  3.2  chr2      1684469 1684499 (3277388) + (AAC)n            Simple_repeat             1     31     (0)  3007  
   42    0.0  0.0  0.0  chr2      1684625 1684662 (3277225) + (GAA)n            Simple_repeat             1     38     (0)  3008  
   14   12.1  3.6  0.0  chr2      1685069 1685096 (3276791) + (CCT)n            Simple_repeat             1     29     (0)  3009  
   16   30.9  1.9  0.0  chr2      1685354 1685406 (3276481) + (TC)n             Simple_repeat             1     54     (0)  3010  
   15    4.8  0.0  0.0  chr2      1688417 1688438 (3273449) + (GTG)n            Simple_repeat             1     22     (0)  3011  
   31    0.0  0.0  0.0  chr2      1694884 1694912 (3266975) + (CGAACT)n         Simple_repeat             1     29     (0)  3012  
   14   27.2  0.0  0.0  chr2      1696973 1697016 (3264871) + G-rich            Low_complexity            1     44     (0)  3013  
   12    4.7  0.0  8.3  chr2      1708427 1708452 (3253435) + (TACA)n           Simple_repeat             1     24     (0)  3014  
   13   19.5  2.9  0.0  chr2      1708462 1708496 (3253391) + (TTTAG)n          Simple_repeat             1     36     (0)  3015  
   15   14.1  4.4  6.8  chr2      1708691 1708735 (3253152) + (AT)n             Simple_repeat             1     44     (0)  3016  
   14   18.9  0.0  2.7  chr2      1709277 1709314 (3252573) + (TTATTCA)n        Simple_repeat             1     37     (0)  3017  
   12   18.1  0.0  3.1  chr2      1716696 1716728 (3245159) + (CCCTG)n          Simple_repeat             1     32     (0)  3018  
   37   17.0  2.5  0.0  chr2      1716956 1717034 (3244853) + (TTTTGAT)n        Simple_repeat             1     81     (0)  3019  
   12   14.1 10.3  0.0  chr2      1717271 1717309 (3244578) + (CTA)n            Simple_repeat             1     43     (0)  3020  
   13   28.7  0.0  0.0  chr2      1718657 1718698 (3243189) + (GAT)n            Simple_repeat             1     42     (0)  3021  
   14    0.0  0.0  0.0  chr2      1718911 1718928 (3242959) + (GCA)n            Simple_repeat             1     18     (0)  3022  
   13   23.9  0.0  0.0  chr2      1719161 1719195 (3242692) + GA-rich           Low_complexity            1     35     (0)  3023
[truncated: 1,365,545 more chars]
