# Supplementary material for: Chromosome-level genome sequence data and analysis of the white koji fungus, Aspergillus luchuensis mut. kawachii IFO 4308
Source: Data Brief. 2022 Feb 5;41:107888. doi: 10.1016/j.dib.2022.107888 (PMC8847812; doi:10.1016/j.dib.2022.107888)
Supplement: Supplementary file 2 [file mmc2.zip]

Archive with 1 entries (1 files):
- fungi_ALUC.txt
