# Supplementary material for: Chromosome-level genome sequence data and analysis of the white koji fungus, Aspergillus luchuensis mut. kawachii IFO 4308
Source: Data Brief. 2022 Feb 5;41:107888. doi: 10.1016/j.dib.2022.107888 (PMC8847812; doi:10.1016/j.dib.2022.107888)
Supplement: Supplementary file 2 [file mmc2.zip › fungi_ALUC.txt]

   SW   perc perc perc  query     position in query           matching          repeat                  position in repeat
score   div. del. ins.  sequence  begin   end        (left)   repeat            class/family        begin   end    (left)     ID

   56    0.0  0.0  0.0  chr1            9      59 (6192393) + (TAAAACCC)n       Simple_repeat             1     51     (0)     1  
   14   13.7  7.1  2.3  chr1         2544    2585 (6189867) + (TTC)n            Simple_repeat             1     44     (0)     2  
 2012   34.5  0.8  1.0  chr1         8777    9599 (6182853) + MarinerL-1_AO     DNA/TcMar-Ant1          399   1220  (7923)     3  
   34   13.2  4.3  5.5  chr1        13237   13328 (6179124) + (TAA)n            Simple_repeat             1     91     (0)     4  
   16   19.2  0.0  0.0  chr1        15963   15992 (6176460) + A-rich            Low_complexity            1     30     (0)     5  
   14   17.9  5.1  0.0  chr1        16801   16839 (6175613) + A-rich            Low_complexity            1     41     (0)     6  
   17   19.6  4.2  5.7  chr1        16861   16931 (6175521) + (AATA)n           Simple_repeat             1     70     (0)     7  
  380   21.1 11.9  3.9  chr1        18790   18932 (6173520) + I-6_AO            LINE/Tad1              4341   4494     (4)     8  
   15   17.5  0.0  0.0  chr1        25727   25759 (6166693) + G-rich            Low_complexity            1     33     (0)     9  
   19   10.5  0.0  0.0  chr1        26226   26256 (6166196) + (CTA)n            Simple_repeat             1     31     (0)    10  
   12   22.9  2.3  2.3  chr1        50929   50971 (6141481) + (AAGTAA)n         Simple_repeat             1     43     (0)    11  
   16   19.6  3.6  3.6  chr1        51078   51133 (6141319) + A-rich            Low_complexity            1     56     (0)    12  
   15   12.0  0.0  0.0  chr1        51936   51962 (6140490) + (CTT)n            Simple_repeat             1     27     (0)    13  
   13   31.6  1.6  1.6  chr1        52849   52912 (6139540) + (AATA)n           Simple_repeat             1     64     (0)    14  
   14   20.7  2.1  4.3  chr1        55522   55569 (6136883) + A-rich            Low_complexity            1     47     (0)    15  
   19   12.6  0.0  0.0  chr1        58399   58433 (6134019) + (ACGGCG)n         Simple_repeat             1     35     (0)    16  
   18   22.7  1.9  1.9  chr1        58947   58999 (6133453) + (CAC)n            Simple_repeat             1     53     (0)    17  
   15    8.1  0.0  3.7  chr1        59721   59748 (6132704) + (AACG)n           Simple_repeat             1     27     (0)    18  
   12   28.4  0.0  0.0  chr1        67516   67554 (6124898) + (GCG)n            Simple_repeat             1     39     (0)    19  
  236   28.7  7.1  3.5  chr1        73410   73521 (6118931) C CcNgaro3          LTR/Ngaro            (3992)   2139    2024    20  
   13   18.7  0.0  3.1  chr1        89142   89174 (6103278) + (CAC)n            Simple_repeat             1     32     (0)    21  
   13   23.3  0.0  0.0  chr1       103165  103199 (6089253) + G-rich            Low_complexity            1     35     (0)    22  
   12   10.0  0.0  0.0  chr1       107491  107512 (6084940) + (TTGA)n           Simple_repeat             1     22     (0)    23  
   18    3.9  0.0  3.6  chr1       119275  119303 (6073149) + (TTCAA)n          Simple_repeat             1     28     (0)    24  
   15   23.6  2.2  0.0  chr1       121989  122033 (6070419) + (AATA)n           Simple_repeat             1     46     (0)    25  
   12   13.7  2.8  5.7  chr1       123787  123822 (6068630) + (TTA)n            Simple_repeat             1     35     (0)    26  
   15   23.2  2.1  2.1  chr1       128825  128872 (6063580) + (TTA)n            Simple_repeat             1     48     (0)    27  
   14    3.7  6.7  3.2  chr1       133089  133118 (6059334) + (ATATT)n          Simple_repeat             1     31     (0)    28  
  283    9.3  9.3  0.0  chr1       133171  133224 (6059228) C LTR-3a_AN         LTR/Gypsy               (5)    355     297    29  
   32   25.1  1.5  5.6  chr1       133700  133830 (6058622) + (TTATTTT)n        Simple_repeat             1    126     (0)    30  
   23   10.1  7.0  3.4  chr1       134398  134454 (6057998) + (ATT)n            Simple_repeat             1     59     (0)    31  
  757   34.3  2.8  2.5  chr1       134912  137938 (6054514) C Gypsy1-I_AO       LTR/Gypsy            (1356)   4759    1725    32  
   13   16.2  4.4  4.4  chr1       152035  152079 (6040373) + (AAGAGCC)n        Simple_repeat             1     45     (0)    33  
   21   11.5  6.4  0.0  chr1       159924  159970 (6032482) + (GGATG)n          Simple_repeat             1     50     (0)    34  
   12   24.4  0.0  0.0  chr1       160935  160968 (6031484) + (GCC)n            Simple_repeat             1     34     (0)    35  
   12   25.8  0.0  0.0  chr1       161017  161053 (6031399) + (GCCTGG)n         Simple_repeat             1     37     (0)    36  
   25   17.6  0.0  0.0  chr1       161064  161114 (6031338) + (ACCAAC)n         Simple_repeat             1     51     (0)    37  
   13   25.6  2.4  0.0  chr1       161227  161268 (6031184) + (AGC)n            Simple_repeat             1     43     (0)    38  
   12    9.7  0.0  0.0  chr1       161402  161423 (6031029) + (GGAT)n           Simple_repeat             1     22     (0)    39  
   12   10.3  6.1  2.9  chr1       177102  177134 (6015318) + (ATGCTG)n         Simple_repeat             1     34     (0)    40  
   16    7.6  3.6  0.0  chr1       201608  201635 (5990817) + (TATG)n           Simple_repeat             1     29     (0)    41  
   13    9.6  5.4  5.4  chr1       204336  204372 (5988080) + (GCT)n            Simple_repeat             1     37     (0)    42  
   13    7.2  3.0  6.2  chr1       205037  205069 (5987383) + A-rich            Low_complexity            1     32     (0)    43  
   37    0.0  0.0  0.0  chr1       217637  217668 (5974784) + (TG)n             Simple_repeat             1     32     (0)    44  
   11   20.1  2.9  0.0  chr1       238392  238425 (5954027) + (GGCCCC)n         Simple_repeat             1     35     (0)    45  
   16   14.2  0.0  0.0  chr1       240125  240155 (5952297) + (CTGGTG)n         Simple_repeat             1     31     (0)    46  
   14   12.7  0.0  0.0  chr1       251211  251236 (5941216) + (ATT)n            Simple_repeat             1     26     (0)    47  
   12   18.1  0.0  3.1  chr1       261325  261357 (5931095) + (TTGTTC)n         Simple_repeat             1     32     (0)    48  
   13   13.8  2.9  2.9  chr1       261358  261391 (5931061) + G-rich            Low_complexity            1     34     (0)    49  
   19   10.8  0.0  0.0  chr1       261852  261882 (5930570) + (AGT)n            Simple_repeat             1     31     (0)    50  
   41    2.4  0.0  0.0  chr1       261884  261925 (5930527) + (AAG)n            Simple_repeat             1     42     (0)    51  
   12   25.9  5.6  2.7  chr1       272792  272863 (5919589) + (GGTGAG)n         Simple_repeat             1     74     (0)    52  
   12   21.3  5.0  5.0  chr1       275818  275877 (5916575) + (ATCCAT)n         Simple_repeat             1     60     (0)    53  
   13   18.5  7.0  0.0  chr1       275930  275972 (5916480) + (CTCCGT)n         Simple_repeat             1     46     (0)    54  
   15    3.8  3.5  3.5  chr1       286187  286215 (5906237) + (CTCCC)n          Simple_repeat             1     29     (0)    55  
   14   22.8  3.6  3.6  chr1       286247  286301 (5906151) + (CAC)n            Simple_repeat             1     55     (0)    56  
   22    0.0  0.0  0.0  chr1       291480  291503 (5900949) + (T)n              Simple_repeat             1     24     (0)    57  
   12   20.0  0.0  2.9  chr1       318572  318607 (5873845) + (TAATAC)n         Simple_repeat             1     35     (0)    58  
   12    8.0  7.4  0.0  chr1       319845  319871 (5872581) + (TGATA)n          Simple_repeat             1     29     (0)    59  
  285   32.2  3.5  9.3  chr1       328482  328652 (5863800) C Gypsy-32_ADe-I    LTR/Gypsy            (9533)   1996    1897    60  
   12   14.6  0.0  6.2  chr1       328887  328920 (5863532) + GA-rich           Low_complexity            1     32     (0)    61  
   13   23.1  0.0  6.2  chr1       329530  329580 (5862872) + (CCCTGAG)n        Simple_repeat             1     48     (0)    62  
   25    8.1  0.0  0.0  chr1       330226  330266 (5862186) + (AAAGAA)n         Simple_repeat             1     41     (0)    63  
   12    5.2 13.6  4.2  chr1       348059  348102 (5844350) + (GAGCTCGA)n       Simple_repeat             1     48     (0)    64  
   12    9.8  0.0  0.0  chr1       353083  353104 (5839348) + (GCTA)n           Simple_repeat             1     22     (0)    65  
   13   22.1  2.7  0.0  chr1       355468  355504 (5836948) + GA-rich           Low_complexity            1     38     (0)    66  
   12   19.3  2.1  6.7  chr1       364298  364344 (5828108) + (TCCAA)n          Simple_repeat             1     45     (0)    67  
   14   22.4  0.0  0.0  chr1       367102  367138 (5825314) + (CCATGA)n         Simple_repeat             1     37     (0)    68  
   25   21.6  2.8  1.4  chr1       371350  371421 (5821031) + (TCTTT)n          Simple_repeat             1     73     (0)    69  
   43    0.0  0.0  0.0  chr1       372237  372275 (5820177) + (T)n              Simple_repeat             1     39     (0)    70  
   26    0.0  0.0  0.0  chr1       373506  373533 (5818919) + (A)n              Simple_repeat             1     28     (0)    71  
   12   21.5  3.3  6.8  chr1       374087  374147 (5818305) + (TCATAAC)n        Simple_repeat             1     59     (0)    72  
   30   30.4  4.0  2.2  chr1       378569  378694 (5813758) + GA-rich           Low_complexity            1    128     (0)    73  
   13   20.6  2.4 11.7  chr1       379119  379202 (5813250) + (TAC)n            Simple_repeat             1     77     (0)    74  
   22   13.3  0.0  0.0  chr1       379238  379278 (5813174) + (CCATCTG)n        Simple_repeat             1     41     (0)    75  
   15   21.8  2.3  0.0  chr1       379537  379579 (5812873) + (CCAACTC)n        Simple_repeat             1     44     (0)    76  
   34    0.0  0.0  0.0  chr1       381639  381669 (5810783) + (TGC)n            Simple_repeat             1     31     (0)    77  
   16   29.7  0.0  0.0  chr1       383650  383702 (5808750) + (CATA)n           Simple_repeat             1     53     (0)    78  
   24   18.8  0.0  1.8  chr1       383958  384013 (5808439) + G-rich            Low_complexity            1     55     (0)    79  
   19   29.3  2.0  4.2  chr1       385856  385953 (5806499) + (GGT)n            Simple_repeat             1     96     (0)    80  
   12   13.7  0.0  0.0  chr1       388747  388770 (5803682) + (GGAA)n           Simple_repeat             1     24     (0)    81  
   12    5.6  0.0  0.0  chr1       391136  391154 (5801298) + (CTG)n            Simple_repeat             1     19     (0)    82  
   14   19.5  0.0  2.8  chr1       416661  416697 (5775755) + (CTG)n            Simple_repeat             1     36     (0)    83  
   16   30.1  1.2  4.9  chr1       432490  432592 (5759860) + (ACC)n            Simple_repeat             1     99     (0)    84  
   31   19.6  0.0  0.0  chr1       433579  433642 (5758810) + (GGT)n            Simple_repeat             1     64     (0)    85  
   12    8.1  0.0 10.3  chr1       447431  447462 (5744990) + (TTTGT)n          Simple_repeat             1     29     (0)    86  
   16   10.5  3.2  0.0  chr1       450732  450762 (5741690) + (GACA)n           Simple_repeat             1     32     (0)    87  
   11    9.7  8.6  2.7  chr1       457949  457983 (5734469) + A-rich            Low_complexity            1     37     (0)    88  
   26    0.0  0.0  0.0  chr1       466482  466506 (5725946) + (TCACAT)n         Simple_repeat             1     25     (0)    89  
   13   15.4  5.6  0.0  chr1       497943  497978 (5694474) + (GATCT)n          Simple_repeat             1     38     (0)    90  
   13   14.6  0.0  3.2  chr1       499870  499901 (5692551) + (CAACAT)n         Simple_repeat             1     31     (0)    91  
   13   13.2  0.0  0.0  chr1       510513  510537 (5681915) + (CAGG)n           Simple_repeat             1     25     (0)    92  
   12    5.5  0.0  0.0  chr1       532969  532987 (5659465) + (CAG)n            Simple_repeat             1     19     (0)    93  
   15   12.8  2.8  2.8  chr1       540040  540075 (5652377) + A-rich            Low_complexity            1     36     (0)    94  
 1475   24.1  4.4  2.3  chr1       544152  544579 (5647873) C VADER             DNA                     (0)    437       1    95  
   16    9.3  0.0  0.0  chr1       548986  549008 (5643444) + (A)n              Simple_repeat             1     23     (0)    96  
   12   27.7  0.0  0.0  chr1       553393  553431 (5639021) + (TTT)n            Simple_repeat             1     39     (0)    97  
   14    8.9  0.0  0.0  chr1       567700  567723 (5624729) + (CAGC)n           Simple_repeat             1     24     (0)    98  
   28    3.3  0.0  0.0  chr1       571296  571326 (5621126) + (ATGTAGC)n        Simple_repeat             1     31     (0)    99  
   17   18.4  2.3  0.0  chr1       571598  571640 (5620812) + (AGATAGA)n        Simple_repeat             1     44     (0)   100  
  282   24.9  0.0 12.3  chr1       573717  573835 (5618617) C DGI_SP            Unknown/centromeric  (1551)   2397    2292   101  
   12   28.1  2.1  0.0  chr1       575224  575270 (5617182) + (CCCA)n           Simple_repeat             1     48     (0)   102  
   13    8.5  4.0  0.0  chr1       593284  593308 (5599144) + (TAG)n            Simple_repeat             1     26     (0)   103  
   19   17.9  2.3  0.0  chr1       593557  593600 (5598852) + (AACT)n           Simple_repeat             1     45     (0)   104  
   14   12.5  0.0  0.0  chr1       593695  593720 (5598732) + (CAC)n            Simple_repeat             1     26     (0)   105  
   11   20.5  5.1  0.0  chr1       594816  594854 (5597598) + A-rich            Low_complexity            1     41     (0)   106  
   19   11.3  0.0  5.0  chr1       597289  597332 (5595120) + (TTCTTT)n         Simple_repeat             1     41     (0)   107  
   13   15.9  2.7  2.7  chr1       597370  597406 (5595046) + GA-rich           Low_complexity            1     37     (0)   108  
   21   10.9  0.0  4.8  chr1       597675  597718 (5594734) + A-rich            Low_complexity            1     42     (0)   109  
   16   22.7  0.0  0.0  chr1       597772  597812 (5594640) + A-rich            Low_complexity            1     41     (0)   109  
   20   25.6  4.0  1.3  chr1       597878  597953 (5594499) + (AAT)n            Simple_repeat             1     78     (0)   110  
   14   18.4  0.0  0.0  chr1       598411  598441 (5594011) + (GCA)n            Simple_repeat             1     31     (0)   111  
   14   11.3  7.5  2.4  chr1       599141  599180 (5593272) + (CCTC)n           Simple_repeat             1     42     (0)   112  
   13   22.6  3.6  3.6  chr1       602400  602454 (5589998) + A-rich            Low_complexity            1     55     (0)   113  
   15   10.7 10.0  0.0  chr1       604071  604117 (5588335) + (ACCT)n           Simple_repeat             1     51     (0)   114  
   24   12.2  0.0  0.0  chr1       604474  604509 (5587943) + (AG)n             Simple_repeat             1     36     (0)   115  
   14   16.6  2.3  4.7  chr1       604882  604925 (5587527) + (TACCTAG)n        Simple_repeat             1     43     (0)   116  
   15    0.0  0.0  0.0  chr1       604978  604996 (5587456) + (AGA)n            Simple_repeat             1     19     (0)   117  
   14    0.0  0.0  4.8  chr1       605153  605174 (5587278) + (CATC)n           Simple_repeat             1     21     (0)   118  
   24   21.6  0.0  0.0  chr1       605213  605266 (5587186) + (ATG)n            Simple_repeat             1     54     (0)   119  
   20    6.8  0.0  0.0  chr1       605308  605338 (5587114) + (TGTGC)n          Simple_repeat             1     31     (0)   120  
   12   24.1  0.0  0.0  chr1       606006  606039 (5586413) + A-rich            Low_complexity            1     34     (0)   121  
   23   20.6  4.0  6.1  chr1       609602  609701 (5582751) + GA-rich           Low_complexity            1     98     (0)   122  
   29   24.0  0.0  0.0  chr1       610028  610100 (5582352) + GA-rich           Low_complexity            1     73     (0)   123  
   15   12.6  0.0  0.0  chr1       617289  617315 (5575137) + (CAA)n            Simple_repeat             1     27     (0)   124  
   24   36.2  0.0  0.0  chr1       621243  621345 (5571107) + (TTCTTC)n         Simple_repeat             1    103     (0)   125  
   22   21.9  5.0  5.0  chr1       629274  629397 (5563055) + GA-rich           Low_complexity            1    124     (0)   126  
   22   11.9  0.0  0.0  chr1       629955  629991 (5562461) + (GAAT)n           Simple_repeat             1     37     (0)   127  
   15   32.1  4.7  1.1  chr1       630497  630582 (5561870) + (CTCCT)n          Simple_repeat             1     89     (0)   128  
   11   21.3  4.4  2.2  chr1       642399  642443 (5550009) + (CCAGCCTG)n       Simple_repeat             1     46     (0)   129  
   17   12.4  2.7  2.7  chr1       643797  643850 (5548602) + (CCA)n            Simple_repeat             1     54     (0)   130  
   24   24.1  0.0  0.0  chr1       645369  645431 (5547021) + (TCATCG)n         Simple_repeat             1     63     (0)   131  
   18   13.7  5.7  3.7  chr1       645455  645509 (5546943) + (CCTTCT)n         Simple_repeat             1     56     (0)   132  
   15   33.8  0.0  0.0  chr1       646070  646128 (5546324) + (TCT)n            Simple_repeat             1     59     (0)   133  
   17   25.5  0.0  1.9  chr1       646296  646348 (5546104) + (CGTCAT)n         Simple_repeat             1     52     (0)   134  
   17   23.3  3.5  1.7  chr1       646586  646642 (5545810) + (GGT)n            Simple_repeat             1     58     (0)   135  
   18   21.0  8.4  0.0  chr1       649382  649452 (5543000) + (ATCTCC)n         Simple_repeat             1     77     (0)   136  
   12   24.6  0.0  2.6  chr1       651566  651605 (5540847) + A-rich            Low_complexity            1     39     (0)   137  
   13    4.2  8.0  0.0  chr1       651827  651851 (5540601) + (CCT)n            Simple_repeat             1     27     (0)   138  
   16   12.0  0.0  7.7  chr1       654924  654965 (5537487) + G-rich            Low_complexity            1     39     (0)   139  
   13   17.2  5.6  8.7  chr1       658774  658844 (5533608) + GA-rich           Low_complexity            1     69     (0)   140  
   12   20.6  2.4  2.4  chr1       659998  660038 (5532414) + (TCCTCA)n         Simple_repeat             1     41     (0)   141  
   16   14.7  0.0  0.0  chr1       668764  668793 (5523659) + (AGC)n            Simple_repeat             1     30     (0)   142  
   17   26.2  1.5  3.0  chr1       668984  669050 (5523402) + (TGATCT)n         Simple_repeat             1     66     (0)   143  
   14   22.7  2.4  0.0  chr1       669136  669191 (5523261) + A-rich            Low_complexity            1     57     (0)   144  
   13    0.0  5.0  0.0  chr1       669236  669255 (5523197) + (GTAA)n           Simple_repeat             1     21     (0)   145  
   32    0.0  0.0  0.0  chr1       669855  669884 (5522568) + (TAG)n            Simple_repeat             1     30     (0)   146  
   17   14.9  2.7  0.0  chr1       669991  670027 (5522425) + (TGCA)n           Simple_repeat             1     38     (0)   147  
   13    5.3  0.0  0.0  chr1       672224  672243 (5520209) + (AGC)n            Simple_repeat             1     20     (0)   148  
  241   13.2  0.0  0.0  chr1       673951  673988 (5518464) C Gypsy-58_MLP-I    LTR/Gypsy            (1070)   4543    4506   149  
   13   23.3  0.0  0.0  chr1       687289  687323 (5505129) + (CAC)n            Simple_repeat             1     35     (0)   150  
   20   24.8  0.0  3.3  chr1       687443  687504 (5504948) + (CCA)n            Simple_repeat             1     60     (0)   151  
   17   19.3  2.0  2.0  chr1       687514  687562 (5504890) + (CTCCCA)n         Simple_repeat             1     49     (0)   152  
   21   31.5  0.0  3.4  chr1       688165  688208 (5504244) + GA-rich           Low_complexity            1     83     (0)   153  
   13   14.4  4.8  4.8  chr1       688209  688250 (5504202) + G-rich            Low_complexity            1     42     (0)   154  
   13    8.8  0.0  4.0  chr1       691529  691554 (5500898) + (ATCA)n           Simple_repeat             1     25     (0)   155  
   32    0.0  0.0  0.0  chr1       693880  693909 (5498543) + (CTG)n            Simple_repeat             1     30     (0)   156  
   17   13.2  0.0  0.0  chr1       694524  694556 (5497896) + (AGTAAC)n         Simple_repeat             1     33     (0)   157  
   89    0.0  0.0  0.0  chr1       694562  694639 (5497813) + (TAG)n            Simple_repeat             1     78     (0)   158  
   25   18.5  6.0  2.3  chr1       698668  698750 (5493702) + GA-rich           Low_complexity            1     86     (0)   159  
   15   13.6  5.4  7.3  chr1       699239  699294 (5493158) + (ACTA)n           Simple_repeat             1     55     (0)   160  
   11   25.0  3.2  4.9  chr1       699708  699769 (5492683) + (CTAATA)n         Simple_repeat             1     61     (0)   161  
   13   20.8  0.0  0.0  chr1       703115  703147 (5489305) + (GGAGGC)n         Simple_repeat             1     33     (0)   162  
   12   14.8  3.0  3.0  chr1       707955  707987 (5484465) + (GAAGTA)n         Simple_repeat             1     33     (0)   163  
   24   19.6  1.7  0.0  chr1       709269  709326 (5483126) + A-rich            Low_complexity            1     59     (0)   164  
   13   20.9  0.0  0.0  chr1       710341  710373 (5482079) + GA-rich           Low_complexity            1     33     (0)   165  
   23    8.6  2.6  0.0  chr1       710537  710574 (5481878) + (ACAT)n           Simple_repeat             1     39     (0)   166  
   15   10.8  0.0  6.2  chr1       710819  710852 (5481600) + (CTA)n            Simple_repeat             1     32     (0)   167  
   13    9.7  0.0  0.0  chr1       713514  713535 (5478917) + (GTA)n            Simple_repeat             1     22     (0)   168  
   23    6.5  0.0  0.0  chr1       714125  714157 (5478295) + (AGC)n            Simple_repeat             1     33     (0)   169  
   32    0.0  3.2  0.0  chr1       717306  717336 (5475116) + (CA)n             Simple_repeat             1     32     (0)   170  
   14    4.9  0.0  0.0  chr1       721048  721068 (5471384) + (CTGA)n           Simple_repeat             1     21     (0)   171  
   22   27.1  0.0  1.5  chr1       721269  721345 (5471107) + (GCCT)n           Simple_repeat             1     75     (0)   172  
   16   26.4  2.0  0.0  chr1       721689  721739 (5470713) + (CAGCG)n          Simple_repeat             1     52     (0)   173  
   16    4.5  0.0  0.0  chr1       721743  721765 (5470687) + (CTCC)n           Simple_repeat             1     23     (0)   174  
   26    3.5  0.0  0.0  chr1       721812  721841 (5470611) + (CAGCT)n          Simple_repeat             1     30     (0)   175  
   15    4.1  4.0  0.0  chr1       721923  721947 (5470505) + (CAGA)n           Simple_repeat             1     26     (0)   176  
   14   12.7  0.0  0.0  chr1       723278  723303 (5469149) + (GCT)n            Simple_repeat             1     26     (0)   177  
   18   20.6  1.2  9.5  chr1       739590  739669 (5452783) + (CCAT)n           Simple_repeat             1     74     (0)   178  
   15   16.4  0.0  2.9  chr1       744723  744758 (5447694) + (CTCCC)n          Simple_repeat             1     35     (0)   179  
   14   22.9  0.0  2.4  chr1       745015  745057 (5447395) + GA-rich           Low_complexity            1     42     (0)   180  
   34    0.0  0.0  0.0  chr1       745331  745361 (5447091) + (AGT)n            Simple_repeat             1     31     (0)   181  
   14   23.6  3.1  3.1  chr1       758129  758188 (5434264) + (CATCTT)n         Simple_repeat             1     60     (0)   182  
   31    0.0  0.0  0.0  chr1       758189  758217 (5434235) + (CAACAC)n         Simple_repeat             1     29     (0)   183  
   12   13.7  0.0  0.0  chr1       759030  759053 (5433399) + (GGC)n            Simple_repeat             1     24     (0)   184  
   16   19.9  4.3  0.0  chr1       759679  759733 (5432719) + A-rich            Low_complexity            1     57     (0)   185  
   15   13.7  0.0  0.0  chr1       764108  764131 (5428321) + (T)n              Simple_repeat             1     24     (0)   186  
   17    3.9  3.7  0.0  chr1       774561  774587 (5417865) + (ATTG)n           Simple_repeat             1     28     (0)   187  
   17   26.8  1.6  1.6  chr1       777730  777793 (5414659) + (CTCAAC)n         Simple_repeat             1     64     (0)   188  
   16   33.1  2.9  2.9  chr1       777768  777870 (5414582) + (ACC)n            Simple_repeat             1    103     (0)   189 *
   15    4.8  0.0  0.0  chr1       778237  778258 (5414194) + (GAG)n            Simple_repeat             1     22     (0)   190  
   17   17.8  4.4  0.0  chr1       782932  782976 (5409476) + (CTCTC)n          Simple_repeat             1     47     (0)   191  
   13    8.5  4.0  0.0  chr1       784515  784539 (5407913) + (ATT)n            Simple_repeat             1     26     (0)   192  
   36    5.8  1.7  3.5  chr1       784620  784678 (5407774) + (CCCACT)n         Simple_repeat             1     58     (0)   193  
   14    4.9  0.0  0.0  chr1       784917  784937 (5407515) + (CAG)n            Simple_repeat             1     21     (0)   194  
   13   25.6  0.0  0.0  chr1       785083  785119 (5407333) + GA-rich           Low_complexity            1     37     (0)   195  
   21    6.8  0.0  0.0  chr1       785164  785194 (5407258) + (TTGA)n           Simple_repeat             1     31     (0)   196  
   13   18.9  0.0  0.0  chr1       788634  788663 (5403789) + (TGG)n            Simple_repeat             1     30     (0)   197  
   11   19.6  3.9  5.9  chr1       792288  792339 (5400113) + (TTTGATC)n        Simple_repeat             1     51     (0)   198  
   15   14.2  0.0  3.1  chr1       794282  794314 (5398138) + (CTT)n            Simple_repeat             1     32     (0)   199  
   13   14.7  0.0  3.2  chr1       794494  794525 (5397927) + (AGTTAC)n         Simple_repeat             1     31     (0)   200  
   15   31.6  2.9  0.0  chr1       795345  795414 (5397038) + G-rich            Low_complexity            1     72     (0)   201  
   13   15.5  0.0  3.3  chr1       796639  796669 (5395783) + GA-rich           Low_complexity            1     30     (0)   202  
   12   21.7  0.0  0.0  chr1       797076  797107 (5395345) + (TCCTCC)n         Simple_repeat             1     32     (0)   203  
   14    9.6  0.0  0.0  chr1       799153  799175 (5393277) + (TCT)n            Simple_repeat             1     23     (0)   204  
  242   19.6  0.0  0.0  chr1       800621  800666 (5391786) C Gypsy-20_SCH-I    LTR/Gypsy           (11337)   1472    1427   205  
   24   25.9  2.0  5.2  chr1       819900  820012 (5372440) + G-rich            Low_complexity            1    109     (0)   206  
   16   17.0  0.0  0.0  chr1       820152  820184 (5372268) + GA-rich           Low_complexity            1     33     (0)   207  
   12   10.3  6.1  2.9  chr1       820319  820351 (5372101) + A-rich            Low_complexity            1     34     (0)   208  
   26   21.6  0.0  0.0  chr1       820356  820414 (5372038) + (AACT)n           Simple_repeat             1     59     (0)   209  
   26   16.1  7.2  0.0  chr1       821150  821218 (5371234) + (TGTC)n           Simple_repeat             1     74     (0)   210  
   26    0.0  0.0  0.0  chr1       821327  821351 (5371101) + (TGCT)n           Simple_repeat             1     25     (0)   211  
   14   16.8  0.0  9.1  chr1       823154  823201 (5369251) + GA-rich           Low_complexity            1     44     (0)   212  
   12   19.3  2.1  6.7  chr1       823221  823267 (5369185) + (ACACC)n          Simple_repeat             1     45     (0)   213  
   12    9.7  0.0  0.0  chr1       824384  824405 (5368047) + (TAAC)n           Simple_repeat             1     22     (0)   214  
   16   13.7  0.0  3.0  chr1       824475  824508 (5367944) + (TAGT)n           Simple_repeat             1     33     (0)   215  
   18    8.7  0.0  0.0  chr1       827582  827606 (5364846) + (TG)n             Simple_repeat             1     25     (0)   216  
   21   10.2  0.0  8.5  chr1       828580  828630 (5363822) + A-rich            Low_complexity            1     47     (0)   217  
   14    9.3  0.0  0.0  chr1       829023  829045 (5363407) + (TGC)n            Simple_repeat             1     23     (0)   218  
   14    5.0  0.0  0.0  chr1       830349  830369 (5362083) + (AAAG)n           Simple_repeat             1     21     (0)   219  
   25   24.0  2.2  3.4  chr1       830907  830995 (5361457) + A-rich            Low_complexity            1     88     (0)   220  
   17   23.7  7.2  0.0  chr1       831696  831764 (5360688) + (AAT)n            Simple_repeat             1     74     (0)   221  
   17   31.0  0.0  1.6  chr1       831996  832060 (5360392) + (TAC)n            Simple_repeat             1     64     (0)   222  
   13   13.7  0.0  0.0  chr1       832884  832908 (5359544) + (CCT)n            Simple_repeat             1     25     (0)   223  
   12   16.0  0.0  3.5  chr1       833063  833092 (5359360) + (CCGCT)n          Simple_repeat             1     29     (0)   224  
   15   16.1  0.0  0.0  chr1       835435  835463 (5356989) + (CAG)n            Simple_repeat             1     29     (0)   225  
   21   15.8  0.0  0.0  chr1       835464  835475 (5356977) + (ACAGCA)n         Simple_repeat             2     42     (0)   226  
   23   20.1  0.0  1.1  chr1       836387  836443 (5356009) + A-rich            Low_complexity            1     56     (0)   227  
   14    3.7  6.7  3.2  chr1       836584  836613 (5355839) + (CATATC)n         Simple_repeat             1     31     (0)   228  
   14   14.5  5.0  2.4  chr1       836947  836986 (5355466) + (GATT)n           Simple_repeat             1     41     (0)   229  
   16    0.0  0.0  0.0  chr1       839176  839196 (5353256) + (GATT)n           Simple_repeat             1     21     (0)   230  
   18   23.3  0.0  0.0  chr1       839249  839293 (5353159) + (GAT)n            Simple_repeat             1     45     (0)   231  
   26    0.0  0.0  0.0  chr1       839948  839972 (5352480) + (AACACC)n         Simple_repeat             1     25     (0)   232  
   12    0.0  0.0  5.3  chr1       840305  840324 (5352128) + (TCT)n            Simple_repeat             1     19     (0)   233  
   12   19.9  0.0  0.0  chr1       840352  840380 (5352072) + (ACCTG)n          Simple_repeat             1     29     (0)   234  
   17   10.0  0.0  3.0  chr1       844012  844045 (5348407) + (ATTTGA)n         Simple_repeat             1     33     (0)   235  
   14   11.8  8.1  0.0  chr1       847211  847247 (5345205) + (GATGAG)n         Simple_repeat             1     40     (0)   236  
   16   10.5  3.2  0.0  chr1       847363  847416 (5345036) + (CTTT)n           Simple_repeat             1     55     (0)   237  
   32    0.0  0.0  0.0  chr1       856360  856389 (5336063) + (TGC)n            Simple_repeat             1     30     (0)   238  
  234   15.9  0.0  0.0  chr1       862515  862558 (5329894) + EnSpm-3_PGr       DNA/CMC-EnSpm          2858   2901 (11746)   239  
   16   24.1  1.7  3.5  chr1       864214  864271 (5328181) + (GAAGAC)n         Simple_repeat             1     57     (0)   240  
   13    4.2  8.0  0.0  chr1       871036  871060 (5321392) + (ACA)n            Simple_repeat             1     27     (0)   241  
   19   26.6  0.0  0.0  chr1       884149  884202 (5308250) + (CCA)n            Simple_repeat             1     54     (0)   242  
   14   36.1  1.3  1.3  chr1       885831  885909 (5306543) + (TGG)n            Simple_repeat             1     79     (0)   243  
  249   25.9  0.0  0.0  chr1       894761  894818 (5297634) + Tad1-5_TMe        LINE/Tad1              2784   2841  (3911)   244  
   18    7.0  3.3  0.0  chr1       899614  899643 (5292809) + (AGC)n            Simple_repeat             1     31     (0)   245  
   32    2.9  0.0  0.0  chr1       903478  903512 (5288940) + (AAATAGG)n        Simple_repeat             1     35     (0)   246  
   34   32.1  1.4  2.0  chr1       905914  906061 (5286391) + (TCT)n            Simple_repeat             1    147     (0)   247  
   19   35.0  1.2  0.0  chr1       905989  906074 (5286378) + (TGC)n            Simple_repeat             1     87     (0)   248 *
   22    9.7  0.0  0.0  chr1       912543  912576 (5279876) + (ACA)n            Simple_repeat             1     34     (0)   249  
   24    8.7  0.0  0.0  chr1       912678  912714 (5279738) + (CAC)n            Simple_repeat             1     37     (0)   250  
   14   15.4  5.6  0.0  chr1       921351  921386 (5271066) + (ACGT)n           Simple_repeat             1     38     (0)   251  
   16   12.8  0.0  5.6  chr1       921591  921628 (5270824) + (CTCA)n           Simple_repeat             1     36     (0)   252  
   12   15.8  0.0  3.5  chr1       921900  921929 (5270523) + (GTT)n            Simple_repeat             1     29     (0)   253  
   15    8.8  0.0  0.0  chr1       922599  922622 (5269830) + (CCA)n            Simple_repeat             1     24     (0)   254  
   14   11.5  0.0  3.5  chr1       924564  924593 (5267859) + (CGTCT)n          Simple_repeat             1     29     (0)   255  
   38    0.0  2.6  0.0  chr1       924781  924819 (5267633) + (TTGCT)n          Simple_repeat             1     40     (0)   256  
   22   19.1  1.5  6.2  chr1       924940  925007 (5267445) + (TCT)n            Simple_repeat             1     65     (0)   257  
   19   19.1  6.5  5.4  chr1       926786  926817 (5265635) + (CTCTT)n          Simple_repeat             1     44    (49)   258  
   12   12.2  3.7  0.0  chr1       926818  926844 (5265608) + (CTTC)n           Simple_repeat             1     28     (0)   259  
   19   19.1  6.5  5.4  chr1       926845  926877 (5265575) + (CTCTT)n          Simple_repeat            45     93     (0)   258  
   13    3.7 10.7  0.0  chr1       926933  926960 (5265492) + (CATA)n           Simple_repeat             1     31     (0)   260  
   20   13.7  0.0  0.0  chr1       927136  927167 (5265285) + (A)n              Simple_repeat             1     32     (0)   261  
   17   10.7  7.5  0.0  chr1       927612  927651 (5264801) + (TATGG)n          Simple_repeat             1     43     (0)   262  
   25   11.0  4.1  0.0  chr1       927786  927834 (5264618) + A-rich            Low_complexity            1     51     (0)   263  
   16    7.2  3.2  3.2  chr1       927839  927869 (5264583) + (AGT)n            Simple_repeat             1     31     (0)   264  
   16   14.2  5.1  0.0  chr1       927899  927937 (5264515) + (TCTTCTC)n        Simple_repeat             1     41     (0)   265  
   15   19.7  0.0  0.0  chr1       933157  933185 (5259267) + A-rich            Low_complexity            1     29     (0)   266  
   15   14.2  0.0  3.1  chr1       934429  934475 (5257977) + (GTAG)n           Simple_repeat             1     45     (0)   267  
   19    4.0  0.0  0.0  chr1       934985  935010 (5257442) + (TTA)n            Simple_repeat             1     26     (0)   268  
   38    4.7  0.0  0.0  chr1       935020  935063 (5257389) + (TGG)n            Simple_repeat             1     44     (0)   269  
   14   12.5  0.0  0.0  chr1       935337  935394 (5257058) + (GGAT)n           Simple_repeat             1     58     (0)   270  
   18    7.5  0.0  0.0  chr1       935408  935435 (5257017) + (TGTGT)n          Simple_repeat             1     28     (0)   271  
   13   26.5  5.8  1.4  chr1       937668  937736 (5254716) + GA-rich           Low_complexity            1     72     (0)   272  
   16    9.3  0.0  0.0  chr1       938209  938231 (5254221) + (CT)n             Simple_repeat             1     23     (0)   273  
   16    5.3  9.3  4.4  chr1       948575  948617 (5243835) + (CAAGT)n          Simple_repeat             1     45     (0)   274  
   15    7.7  0.0  6.7  chr1       954000  954031 (5238421) + (AGAA)n           Simple_repeat             1     30     (0)   275  
   15   20.1  0.0  0.0  chr1       954094  954127 (5238325) + (ATC)n            Simple_repeat             1     34     (0)   276  
   12   13.2  5.7  2.8  chr1       954441  954475 (5237977) + GA-rich           Low_complexity            1     36     (0)   277  
   20    6.7  0.0  3.0  chr1       954973  955006 (5237446) + (ATCT)n           Simple_repeat             1     33     (0)   278  
   23   12.4  2.3  0.0  chr1       955460  955503 (5236949) + (TATG)n           Simple_repeat             1     45     (0)   279  
   17   11.2  0.0  0.0  chr1       963031  963059 (5229393) + (GTTA)n           Simple_repeat             1     29     (0)   280  
   15   14.7  0.0  0.0  chr1       963307  963336 (5229116) + (TTGTT)n          Simple_repeat             1     30     (0)   281  
   12   16.7  4.5  4.5  chr1       964478  964521 (5227931) + (TCTGG)n          Simple_repeat             1     44     (0)   282  
   17   27.1  0.0  0.0  chr1       964893  964942 (5227510) + GA-rich           Low_complexity            1     50     (0)   283  
   12   25.6  0.0  0.0  chr1       965297  965330 (5227122) + (TTCTT)n          Simple_repeat             1     34     (0)   284  
   16    8.2  0.0  0.0  chr1       965454  965479 (5226973) + (AGCAA)n          Simple_repeat             1     26     (0)   285  
   28   17.8  0.0  0.0  chr1       965802  965858 (5226594) + (ATTATT)n         Simple_repeat             1     57     (0)   286  
   24   20.7  1.4  4.2  chr1       965887  965959 (5226493) + (CTCTTC)n         Simple_repeat             1     71     (0)   287  
   16   17.4  5.4  9.0  chr1       965939  966030 (5226422) + (TCTTGT)n         Simple_repeat             1     89     (0)   288 *
   13   26.3  0.0  2.2  chr1       966094  966140 (5226312) + (CTCCCCG)n        Simple_repeat             1     46     (0)   289  
   17   22.3  0.0  7.1  chr1       966193  966252 (5226200) + (GCT)n            Simple_repeat             1     56     (0)   290  
   21   21.6  3.0  1.5  chr1       966254  966319 (5226133) + (TCTTCCC)n        Simple_repeat             1     67     (0)   291  
   17   20.5  0.0  0.0  chr1       966717  966750 (5225702) + A-rich            Low_complexity            1     34     (0)   292  
   14    8.5  0.0  3.9  chr1       972069  972095 (5220357) + (GTGA)n           Simple_repeat             1     26     (0)   293  
   16   17.8  4.6  6.2  chr1       972384  972448 (5220004) + (GTGTG)n          Simple_repeat             1     64     (0)   294  
   21    3.3  3.2  0.0  chr1       972473  972503 (5219949) + (TAAC)n           Simple_repeat             1     32     (0)   295  
   13   11.1  3.2  3.2  chr1       972679  972709 (5219743) + A-rich            Low_complexity            1     31     (0)   296  
   19   16.8  4.3  0.0  chr1       976075  976121 (5216331) + (CATAAG)n         Simple_repeat             1     49     (0)   297  
   13   18.1  3.0  0.0  chr1       976331  976363 (5216089) + (CCAT)n           Simple_repeat             1     34     (0)   298  
   13    8.5  4.0  0.0  chr1       976593  976617 (5215835) + (TGTA)n           Simple_repeat             1     26     (0)   299  
   13   15.5  2.5  5.1  chr1       981473  981512 (5210940) + (CAAT)n           Simple_repeat             1     39     (0)   300  
   13    4.0  7.7  0.0  chr1       981497  981522 (5210930) + (CAAAG)n          Simple_repeat             1     28     (0)   301  
   14    9.6  0.0  0.0  chr1       982485  982507 (5209945) + (TCA)n            Simple_repeat             1     23     (0)   302  
   15   13.7  0.0  3.0  chr1       982673  982706 (5209746) + (TTTGA)n          Simple_repeat             1     33     (0)   303  
   15    4.8  0.0  0.0  chr1       982878  982899 (5209553) + (TGT)n            Simple_repeat             1     22     (0)   304  
   14   11.5  0.0  3.5  chr1       982917  982946 (5209506) + (TAGT)n           Simple_repeat             1     29     (0)   305  
   17   20.9  2.3  0.0  chr1       983148  983191 (5209261) + (ATG)n            Simple_repeat             1     45     (0)   306  
   14    9.3  0.0  0.0  chr1       991640  991662 (5200790) + (TCT)n            Simple_repeat             1     23     (0)   307  
   16    0.0  0.0  0.0  chr1       992846  992866 (5199586) + (CATA)n           Simple_repeat             1     21     (0)   308  
   14    5.0  0.0  0.0  chr1       995461  995481 (5196971) + (GGAT)n           Simple_repeat             1     21     (0)   309  
   16   14.5  5.3  0.0  chr1       996390  996427 (5196025) + (CAT)n            Simple_repeat             1     40     (0)   310  
   15   25.4  3.1  3.1  chr1       996428  996453 (5195999) + (CCATCA)n         Simple_repeat             2     65     (0)   311  
   13   35.5  0.0  0.0  chr1      1001664 1001720 (5190732) + GA-rich           Low_complexity            1     57     (0)   312  
   18   19.5  2.0  2.0  chr1      1009370 1009418 (5183034) + GA-rich           Low_complexity            1     49     (0)   313  
   12   14.0  6.2  0.0  chr1      1009571 1009602 (5182850) + (TCTTTT)n         Simple_repeat             1     34     (0)   314  
   12   17.0  0.0  5.7  chr1      1010552 1010588 (5181864) + (CTGGAC)n         Simple_repeat             1     35     (0)   315  
   16   19.9  0.0  0.0  chr1      1012564 1012598 (5179854) + (CTC)n            Simple_repeat             1     35     (0)   316  
   14    4.1  0.0 10.7  chr1      1012737 1012767 (5179685) + (CAC)n            Simple_repeat             1     28     (0)   317  
   18    5.8  5.0  5.0  chr1      1013027 1013066 (5179386) + (TCT)n            Simple_repeat             1     40     (0)   318  
   17   29.7  0.0  1.6  chr1      1013067 1013129 (5179323) + G-rich            Low_complexity            1     62     (0)   319  
   19   16.8  0.0  0.0  chr1      1013190 1013229 (5179223) + G-rich            Low_complexity            1     40     (0)   319  
   13   17.2  4.9  2.4  chr1      1016551 1016591 (5175861) + (ACT)n            Simple_repeat             1     42     (0)   320  
   21   23.2  0.0  0.0  chr1      1027924 1027969 (5164483) + (CA)n             Simple_repeat             1     46     (0)   321  
   13   21.8  0.0  0.0  chr1      1028026 1028058 (5164394) + A-rich            Low_complexity            1     33     (0)   322  
   15    7.7  0.0  6.7  chr1      1028327 1028358 (5164094) + (GGAGG)n          Simple_repeat             1     30     (0)   323  
   18   32.0  1.4  0.0  chr1      1028516 1028588 (5163864) + GA-rich           Low_complexity            1     74     (0)   324  
   35    7.0  0.0  0.0  chr1      1028731 1028776 (5163676) + (CTG)n            Simple_repeat             1     46     (0)   325  
   14   26.0  1.9  1.9  chr1      1029274 1029325 (5163127) + (ACTA)n           Simple_repeat             1     52     (0)   326  
   12   22.8  5.7  1.8  chr1      1029522 1029574 (5162878) + (TCCTTTA)n        Simple_repeat             1     55     (0)   327  
   16   13.3  7.3  0.0  chr1      1031368 1031408 (5161044) + A-rich            Low_complexity            1     44     (0)   328  
   56   21.7  0.0  0.8  chr1      1031460 1031579 (5160873) + (CT)n             Simple_repeat             1    119     (0)   329  
   20    0.0 13.2  0.0  chr1      1032007 1032014 (5160438) + (CCCTCTCT)n       Simple_repeat             1     41     (0)   330  
   21    3.7  3.6  0.0  chr1      1032015 1032042 (5160410) + (CT)n             Simple_repeat             1     29     (0)   331  
   17    8.9  0.0  0.0  chr1      1034442 1034465 (5157987) + (A)n              Simple_repeat             1     24     (0)   332  
   13    3.9  3.3  6.9  chr1      1034752 1034781 (5157671) + (CTAT)n           Simple_repeat             1     29     (0)   333  
   15   20.4  0.0  0.0  chr1      1034842 1034886 (5157566) + (T)n              Simple_repeat             1     45     (0)   334  
   24   24.9  0.0  1.5  chr1      1034971 1035038 (5157414) + (ACCT)n           Simple_repeat             1     67     (0)   335  
   48   24.3  3.8  5.3  chr1      1035392 1035602 (5156850) + GA-rich           Low_complexity            1    208     (0)   336  
   32    0.0  0.0  0.0  chr1      1035619 1035648 (5156804) + (AGAAGG)n         Simple_repeat             1     30     (0)   337  
   19   20.1  2.2  0.0  chr1      1035717 1035762 (5156690) + GA-rich           Low_complexity            1     47     (0)   338  
   17   22.8  0.0  0.0  chr1      1037704 1037739 (5154713) + A-rich            Low_complexity            1     36     (0)   339  
   40   31.7  1.8  4.5  chr1      1045772 1045833 (5146619) + G-rich            Low_complexity            1     70   (151)   340  
   20   12.6  0.0  0.0  chr1      1045834 1045868 (5146584) + (GGT)n            Simple_repeat             1     35     (0)   341  
   40   31.7  1.8  4.5  chr1      1045869 1045998 (5146454) + G-rich            Low_complexity           71    221     (0)   340  
   21   12.2  0.0  0.0  chr1      1046140 1046176 (5146276) + (TTCCTT)n         Simple_repeat             1     37     (0)   342  
   15   15.0  6.5  2.1  chr1      1046180 1046225 (5146227) + (CATC)n           Simple_repeat             1     48     (0)   343  
   12   19.5  1.5 11.7  chr1      1046226 1046241 (5146211) + (TCA)n            Simple_repeat             5     60     (0)   344  
   18   19.1  1.6  6.9  chr1      1046499 1046559 (5145893) + (CCT)n            Simple_repeat             1     58     (0)   345  
   17    0.0  0.0  7.4  chr1      1047000 1047028 (5145424) + (TGTA)n           Simple_repeat             1     27     (0)   346  
   16   11.7  0.0  0.0  chr1      1047040 1047067 (5145385) + (GGT)n            Simple_repeat             1     28     (0)   347  
   14    4.9  0.0  0.0  chr1      1047352 1047372 (5145080) + (CTAT)n           Simple_repeat             1     21     (0)   348  
   18   14.6  1.9  6.0  chr1      1056316 1056367 (5136085) + (GGATTG)n         Simple_repeat             1     50     (0)   349  
   14   13.4  2.9  2.9  chr1      1057219 1057253 (5135199) + G-rich            Low_complexity            1     35     (0)   350  
   13   20.8  0.0  0.0  chr1      1064825 1064857 (5127595) + (TCGCCC)n         Simple_repeat             1     33     (0)   351  
   11   27.6  1.6  5.0  chr1      1066010 1066071 (5126381) + (AGGTGG)n         Simple_repeat             1     60     (0)   352  
   16    4.0  3.9  0.0  chr1      1066395 1066420 (5126032) + (TACA)n           Simple_repeat             1     27     (0)   353  
   16   14.7  0.0  0.0  chr1      1074740 1074769 (5117683) + (CTG)n            Simple_repeat             1     30     (0)   354  
   20   14.4  0.0  0.0  chr1      1077849 1077880 (5114572) + (A)n              Simple_repeat             1     32     (0)   355  
   13   25.2  1.8  3.7  chr1      1077938 1077992 (5114460) + A-rich            Low_complexity            1     54     (0)   356  
   12   13.9  0.0  0.0  chr1      1080075 1080098 (5112354) + (GGAG)n           Simple_repeat             1     24     (0)   357  
   16   10.0  2.9  2.9  chr1      1084754 1084787 (5107665) + (TCC)n            Simple_repeat             1     34     (0)   358  
   15   11.8  5.1  2.5  chr1      1085730 1085768 (5106684) + (GTGTTGT)n        Simple_repeat             1     40     (0)   359  
   17   21.1  0.0  0.0  chr1      1087246 1087284 (5105168) + (GCA)n            Simple_repeat             1     39     (0)   360  
   38    0.0  0.0  0.0  chr1      1089663 1089695 (5102757) + (AC)n             Simple_repeat             1     33     (0)   361  
   23    7.0  0.0  0.0  chr1      1090385 1090414 (5102038) + (CT)n             Simple_repeat             1     30     (0)   362  
   35    5.0  0.0  0.0  chr1      1092694 1092734 (5099718) + (TCT)n            Simple_repeat             1     41     (0)   363  
   15   13.2  2.9  2.9  chr1      1092878 1092912 (5099540) + (CTG)n            Simple_repeat             1     35     (0)   364  
   15    4.3  4.2  0.0  chr1      1093201 1093224 (5099228) + (AGT)n            Simple_repeat             1     25     (0)   365  
   16   20.7  0.0  0.0  chr1      1093863 1093878 (5098574) + (TGTTGC)n         Simple_repeat             1     38     (0)   366  
   18    0.0  0.0  0.0  chr1      1093879 1093900 (5098552) + (GCT)n            Simple_repeat             1     22     (0)   367  
   20   18.6  0.0  0.0  chr1      1104787 1104823 (5087629) + (T)n              Simple_repeat             1     37     (0)   368  
   17   13.7  0.0  0.0  chr1      1123463 1123496 (5068956) + (ATCAAT)n         Simple_repeat             1     34     (0)   369  
   21   16.3  0.0  2.3  chr1      1123729 1123772 (5068680) + (TCT)n            Simple_repeat             1     43     (0)   370  
   13   13.1  0.0  0.0  chr1      1125809 1125833 (5066619) + (GCT)n            Simple_repeat             1     25     (0)   371  
   18   31.4  0.0  3.7  chr1      1125836 1125919 (5066533) + (CACCGC)n         Simple_repeat             1     81     (0)   372  
   20   19.5  1.8  3.6  chr1      1126276 1126332 (5066120) + (CAG)n            Simple_repeat             1     56     (0)   373  
   22    3.2  3.1  0.0  chr1      1127553 1127584 (5064868) + (AGAC)n           Simple_repeat             1     33     (0)   374  
   14    4.0  3.6  3.6  chr1      1127750 1127777 (5064675) + (TCCCA)n          Simple_repeat             1     28     (0)   375  
   14    9.6  0.0  0.0  chr1      1127873 1127895 (5064557) + (TGC)n            Simple_repeat             1     23     (0)   376  
   11   18.2  2.4  5.0  chr1      1129812 1129852 (5062600) + (CGGCCG)n         Simple_repeat             1     40     (0)   377  
   13   22.1  4.1  2.0  chr1      1130418 1130466 (5061986) + (GCGATGA)n        Simple_repeat             1     50     (0)   378  
   29   18.9  0.0  0.0  chr1      1130604 1130664 (5061788) + (GAGCGG)n         Simple_repeat             1     61     (0)   379  
   12   13.6  2.9  2.9  chr1      1130784 1130807 (5061645) + (TGGA)n           Simple_repeat             1     24     (0)   380  
   39    0.0  0.0  0.0  chr1      1130808 1130843 (5061609) + (ATTGGAT)n        Simple_repeat             1     36     (0)   381  
   12   13.6  2.9  2.9  chr1      1130844 1130853 (5061599) + (TGGA)n           Simple_repeat             1     10     (0)   382  
   18   22.8  0.0  2.1  chr1      1139545 1139592 (5052860) + (GCG)n            Simple_repeat             1     47     (0)   383  
   11   20.5  5.1  0.0  chr1      1144550 1144588 (5047864) + (CAACACC)n        Simple_repeat             1     41     (0)   384  
   22   39.2  0.0  0.0  chr1      1152507 1152621 (5039831) + (GGCGGT)n         Simple_repeat             1    115     (0)   385  
   22   13.4  3.9  1.9  chr1      1154097 1154147 (5038305) + (CAACTA)n         Simple_repeat             1     52     (0)   386  
   13   22.6  0.0  4.7  chr1      1155523 1155567 (5036885) + (CCCTCCT)n        Simple_repeat             1     43     (0)   387  
   13   17.8  6.4  2.0  chr1      1157713 1157759 (5034693) + (CATGCAG)n        Simple_repeat             1     49     (0)   388  
   23    0.0  0.0  0.0  chr1      1158577 1158601 (5033851) + (A)n              Simple_repeat             1     25     (0)   389  
   25   16.1  4.7  1.5  chr1      1192848 1192911 (4999541) + (TCTT)n           Simple_repeat             1     66     (0)   390  
25267   23.8  0.2  0.2  chr1      1208439 1213770 (4978682) + I-4_AO            LINE/Tad1                99   5432     (2)   391  
   12    7.9  7.4  0.0  chr1      1223577 1223603 (4968849) + (ATCCC)n          Simple_repeat             1     29     (0)   392  
   15   16.4  2.9  0.0  chr1      1223651 1223684 (4968768) + (CTT)n            Simple_repeat             1     35     (0)   393  
   17    8.2  0.0  0.0  chr1      1223785 1223810 (4968642) + (CTA)n            Simple_repeat             1     26     (0)   394  
   14    7.4  6.9  0.0  chr1      1224833 1224861 (4967591) + (ACCTG)n          Simple_repeat             1     31     (0)   395  
   12   14.7  3.3  0.0  chr1      1233726 1233755 (4958697) + (GCAGCA)n         Simple_repeat             1     31     (0)   396  
   11   18.7  0.0  7.7  chr1      1235614 1235655 (4956797) + A-rich            Low_complexity            1     39     (0)   397  
   16    3.4  6.2  3.0  chr1      1235951 1235982 (4956470) + (GCAGAT)n         Simple_repeat             1     33     (0)   398  
   15   11.2  3.3  0.0  chr1      1239353 1239382 (4953070) + (AGGAAA)n         Simple_repeat             1     31     (0)   399  
   12    4.3  0.0 11.1  chr1      1239459 1239488 (4952964) + (TGTA)n           Simple_repeat             1     27     (0)   400  
   15   21.0  3.9  1.9  chr1      1239489 1239508 (4952944) + (GTGTAT)n         Simple_repeat             2     52     (0)   401  
  396   30.9  0.0  0.8  chr1      1243459 1243582 (4948870) C SINE3-2_AO        Retroposon?          (1315)   1979    1857   402  
   55    0.0  0.0  0.0  chr1      1243778 1243824 (4948628) + (CA)n             Simple_repeat             1     47     (0)   403  
   15    8.8  0.0  0.0  chr1      1246983 1247006 (4945446) + (AGC)n            Simple_repeat             1     24     (0)   404  
   14   24.0  0.0  0.0  chr1      1253566 1253604 (4938848) + (CCAGAA)n         Simple_repeat             1     39     (0)   405  
   18   14.2  5.6  7.1  chr1      1255083 1255155 (4937297) + (TCTCC)n          Simple_repeat             1     71     (0)   406  
   19   14.9  4.2  4.2  chr1      1256313 1256360 (4936092) + (CA)n             Simple_repeat             1     48     (0)   407  
   15   12.1  0.0  0.0  chr1      1257558 1257585 (4934867) + (ACAAA)n          Simple_repeat             1     28     (0)   408  
   13    3.7 10.7  0.0  chr1      1257663 1257690 (4934762) + (CTCGTC)n         Simple_repeat             1     31     (0)   409  
   13   19.5  0.0  2.8  chr1      1257839 1257875 (4934577) + G-rich            Low_complexity            1     36     (0)   410  
   29    0.0  0.0  0.0  chr1      1257943 1257970 (4934482) + (AGTAT)n          Simple_repeat             1     28     (0)   411  
   13   11.2  0.0  6.5  chr1      1265727 1265759 (4926693) + (TGTGA)n          Simple_repeat             1     31     (0)   412  
   15    8.9  0.0  0.0  chr1      1269236 1269259 (4923193) + (CCA)n            Simple_repeat             1     24     (0)   413  
   23   28.7  2.4  5.0  chr1      1269326 1269449 (4923003) + (CAC)n            Simple_repeat             1    121     (0)   414  
   15   26.4  3.0  3.0  chr1      1269538 1269604 (4922848) + (CCACCT)n         Simple_repeat             1     67     (0)   415  
   23   26.4  2.9  3.9  chr1      1269865 1269967 (4922485) + (GAGGTGG)n        Simple_repeat             1    102     (0)   416  
   22    9.2  0.0  0.0  chr1      1270597 1270631 (4921821) + (CCTCCG)n         Simple_repeat             1     35     (0)   417  
   20   19.3  0.0  0.0  chr1      1270734 1270775 (4921677) + (ACC)n            Simple_repeat             1     42     (0)   418  
   13   22.0  1.7  7.0  chr1      1285027 1285086 (4907366) + (TCCACC)n         Simple_repeat             1     57     (0)   419  
  262   19.2  1.9  0.0  chr1      1288420 1288471 (4903981) C Gypsy-1-I_ACa     LTR/Gypsy            (1013)   5401    5349   420  
   19   20.3  0.0  0.0  chr1      1294038 1294082 (4898370) + (GCCTCC)n         Simple_repeat             1     45     (0)   421  
   13   31.5  0.0  3.3  chr1      1294083 1294099 (4898353) + (GCC)n            Simple_repeat             1     60     (0)   422  
  278   16.4  5.3  3.5  chr1      1297225 1297281 (4895171) C I-5_AO            LINE/Tad1?             (10)   5476    5419   423  
   13   23.2  0.0  2.4  chr1      1297967 1298008 (4894444) + (CTCGTT)n         Simple_repeat             1     41     (0)   424  
   18   17.3  0.0  0.0  chr1      1307083 1307121 (4885331) + (TTTTCT)n         Simple_repeat             1     39     (0)   425  
   19   20.6  3.3  3.3  chr1      1307338 1307398 (4885054) + (TCGA)n           Simple_repeat             1     61     (0)   426  
   19   23.2  1.9  0.0  chr1      1307771 1307822 (4884630) + (CATGA)n          Simple_repeat             1     53     (0)   427  
   17   36.9  0.0  3.1  chr1      1310592 1310690 (4881762) + (GTA)n            Simple_repeat             1     96     (0)   428  
   11   31.4  1.5  3.1  chr1      1319434 1319499 (4872953) + (CACATC)n         Simple_repeat             1     65     (0)   429  
   23   14.5  0.0  0.0  chr1      1347340 1347377 (4845075) + (T)n              Simple_repeat             1     38     (0)   430  
   13   19.5  0.0  2.8  chr1      1352161 1352197 (4840255) + (GGACACC)n        Simple_repeat             1     36     (0)   431  
   13   12.2  8.3  4.0  chr1      1353900 1353947 (4838505) + (TAATA)n          Simple_repeat             1     50     (0)   432  
  255   17.1  0.0  0.0  chr1      1353950 1353990 (4838462) C Gypsy1-LTR_AO     LTR/Gypsy              (12)    309     269   433  
   18   22.7  1.9  1.9  chr1      1354130 1354182 (4838270) + (TTA)n            Simple_repeat             1     53     (0)   434  
   13   23.3  0.0  0.0  chr1      1354766 1354804 (4837648) + (TCC)n            Simple_repeat             1     39     (0)   435  
   21   18.4  0.0  0.0  chr1      1354831 1354873 (4837579) + (GTA)n            Simple_repeat             1     43     (0)   436  
   37   40.1  0.4  1.7  chr1      1371924 1372159 (4820293) + (GGCTCC)n         Simple_repeat             1    233     (0)   437  
   14   14.4  3.2  0.0  chr1      1387590 1387620 (4804832) + (GTT)n            Simple_repeat             1     32     (0)   438  
  234   30.5  3.7  3.7  chr1      1416463 1416571 (4775881) C I-4_AO            LINE/Tad1             (123)   5311    5203   439  
   23   26.0  4.4  1.1  chr1      1419078 1419167 (4773285) + (ATAATAA)n        Simple_repeat             1     93     (0)   440  
   13   14.1  0.0  6.1  chr1      1425215 1425249 (4767203) + (CCCTGA)n         Simple_repeat             1     33     (0)   441  
   12   13.2  5.7  2.8  chr1      1426531 1426565 (4765887) + (CACCT)n          Simple_repeat             1     36     (0)   442  
   13   13.7  0.0  0.0  chr1      1426775 1426799 (4765653) + (CTC)n            Simple_repeat             1     25     (0)   443  
   13   31.5  0.0  1.8  chr1      1427329 1427385 (4765067) + GA-rich           Low_complexity            1     56     (0)   444  
   12   14.4  0.0  0.0  chr1      1429638 1429661 (4762791) + (TCA)n            Simple_repeat             1     24     (0)   445  
  227   34.1  0.0  1.2  chr1      1438601 1438683 (4753769) + Copia-4_TMe-I     LTR/Copia              1144   1225  (3607)   446  
   13    7.3  6.5  3.1  chr1      1439005 1439035 (4753417) + (ACACT)n          Simple_repeat             1     32     (0)   447  
   13   16.2  4.4  4.4  chr1      1442324 1442368 (4750084) + (TGTC)n           Simple_repeat             1     45     (0)   448  
   19    4.0  0.0  0.0  chr1      1450267 1450292 (4742160) + (AGA)n            Simple_repeat             1     26     (0)   449  
  245   34.1  0.0  1.2  chr1      1450999 1451081 (4741371) + Copia-4_TMe-I     LTR/Copia              1144   1225  (3607)   450  
   73   22.2  0.6  0.6  chr1      1458430 1458598 (4733854) + (CAGCTC)n         Simple_repeat             1    169     (0)   451  
   13   25.5  0.0  0.0  chr1      1458595 1458631 (4733821) + (CGC)n            Simple_repeat             1     37     (0)   452 *
   21   26.3  0.0  1.6  chr1      1458663 1458727 (4733725) + (CCTCCG)n         Simple_repeat             1     64     (0)   453  
   13   13.1  0.0  0.0  chr1      1464552 1464576 (4727876) + (AAG)n            Simple_repeat             1     25     (0)   454  
   14   12.7  8.9  2.1  chr1      1469502 1469546 (4722906) + (TCTAAT)n         Simple_repeat             1     48     (0)   455  
   54    0.0  0.0  0.0  chr1      1472245 1472290 (4720162) + (TG)n             Simple_repeat             1     46     (0)   456  
   12    5.6  0.0  0.0  chr1      1472476 1472494 (4719958) + (TTG)n            Simple_repeat             1     19     (0)   457  
   20   27.8  1.2  3.7  chr1      1472908 1472990 (4719462) + (CAC)n            Simple_repeat             1     81     (0)   458  
   18    0.0  0.0  0.0  chr1      1474199 1474220 (4718232) + (TGC)n            Simple_repeat             1     22     (0)   459  
   12   18.3  0.0  3.1  chr1      1474902 1474934 (4717518) + (CCTGT)n          Simple_repeat             1     32     (0)   460  
   15   14.4  0.0  0.0  chr1      1480686 1480709 (4711743) + (A)n              Simple_repeat             1     24     (0)   461  
   13    5.0  0.0  4.5  chr1      1483529 1483551 (4708901) + (CTG)n            Simple_repeat             1     22     (0)   462  
   36    6.8  0.0  0.0  chr1      1484099 1484145 (4708307) + (T)n              Simple_repeat             1     47     (0)   463  
   18   15.8  2.3  2.3  chr1      1484933 1484976 (4707476) + (CAG)n            Simple_repeat             1     44     (0)   464  
   16   18.9  0.0  2.6  chr1      1490884 1490922 (4701530) + GA-rich           Low_complexity            1     38     (0)   465  
   34   29.6  2.9  0.7  chr1      1502538 1502674 (4689778) + (GAGGAC)n         Simple_repeat             1    140     (0)   466  
   16    4.5  0.0  0.0  chr1      1510370 1510392 (4682060) + (TGA)n            Simple_repeat             1     23     (0)   467  
   19    4.0  0.0  0.0  chr1      1510466 1510491 (4681961) + (GTT)n            Simple_repeat             1     26     (0)   468  
   18    6.1  8.6  0.0  chr1      1514225 1514259 (4678193) + (GCT)n            Simple_repeat             1     38     (0)   469  
   16    8.7  0.0  0.0  chr1      1514373 1514397 (4678055) + (ACT)n            Simple_repeat             1     25     (0)   470  
   14   25.6  4.8  1.6  chr1      1516794 1516855 (4675597) + (CTT)n            Simple_repeat             1     64     (0)   471  
   22   17.5  5.2  0.0  chr1      1520740 1520797 (4671655) + (GAGTGA)n         Simple_repeat             1     61     (0)   472  
   13    0.0  0.0  0.0  chr1      1520839 1520855 (4671597) + (TGC)n            Simple_repeat             1     17     (0)   473  
   12   20.8  0.0  2.9  chr1      1527799 1527833 (4664619) + (CAA)n            Simple_repeat             1     34     (0)   474  
   16   11.7  0.0  0.0  chr1      1527900 1527927 (4664525) + (ATC)n            Simple_repeat             1     28     (0)   475  
   13   24.4  0.0  4.3  chr1      1534498 1534545 (4657907) + A-rich            Low_complexity            1     46     (0)   476  
   21   12.4  0.0  2.8  chr1      1536300 1536336 (4656116) + (TG)n             Simple_repeat             1     36     (0)   477  
   13   16.0  2.7  2.7  chr1      1537686 1537722 (4654730) + (TGACAGG)n        Simple_repeat             1     37     (0)   478  
   17   18.2  0.0  0.0  chr1      1546489 1546519 (4645933) + A-rich            Low_complexity            1     31     (0)   479  
   12   14.9  0.0  6.2  chr1      1547364 1547397 (4645055) + G-rich            Low_complexity            1     32     (0)   480  
   12   19.9  0.0  0.0  chr1      1549519 1549547 (4642905) + GA-rich           Low_complexity            1     29     (0)   481 *
   14   26.4  3.7  0.0  chr1      1549535 1549588 (4642864) + (GATGAG)n         Simple_repeat             1     56     (0)   482  
   24   13.3  1.9  3.9  chr1      1556386 1556438 (4636014) + (GTA)n            Simple_repeat             1     52     (0)   483  
   12    0.0  0.0  5.3  chr1      1563581 1563600 (4628852) + (CTA)n            Simple_repeat             1     19     (0)   484  
   42   17.9  0.0  0.0  chr1      1564264 1564336 (4628116) + A-rich            Low_complexity            1     73     (0)   485  
   20   32.0  1.6  4.2  chr1      1567423 1567543 (4624909) + (TTTTAT)n         Simple_repeat             1    118     (0)   486  
   18   31.1  1.3  2.6  chr1      1568806 1568817 (4623635) + (CCA)n            Simple_repeat             1     31    (45)   487  
   24   13.5  2.0  2.0  chr1      1568818 1568868 (4623584) + (TCATCA)n         Simple_repeat             1     51     (0)   488  
   18   31.1  1.3  2.6  chr1      1568869 1568882 (4623570) + (CCA)n            Simple_repeat            32     76     (0)   487  
   21    6.8  0.0  0.0  chr1      1570892 1570922 (4621530) + (CACT)n           Simple_repeat             1     31     (0)   489  
   12    9.3  0.0  4.2  chr1      1576319 1576343 (4616109) + (CAC)n            Simple_repeat             1     24     (0)   490  
   16    4.5  0.0  0.0  chr1      1576655 1576677 (4615775) + (TAA)n            Simple_repeat             1     23     (0)   491  
   17   11.7  5.4  0.0  chr1      1580090 1580126 (4612326) + (GGTGGA)n         Simple_repeat             1     39     (0)   492  
   25   16.5  1.8  1.8  chr1      1582586 1582641 (4609811) + (TAC)n            Simple_repeat             1     56     (0)   493  
   22   28.1  2.2  2.2  chr1      1583176 1583264 (4609188) + (ACA)n            Simple_repeat             1     89     (0)   494  
   12   18.3  0.0  3.1  chr1      1584188 1584220 (4608232) + (GACA)n           Simple_repeat             1     32     (0)   495  
   40    9.5  0.0  0.0  chr1      1589767 1589822 (4602630) + (A)n              Simple_repeat             1     56     (0)   496  
   16   17.5  0.0  0.0  chr1      1592926 1592958 (4599494) + (AGT)n            Simple_repeat             1     33     (0)   497  
   15    0.0  0.0  4.5  chr1      1593551 1593573 (4598879) + (TTCT)n           Simple_repeat             1     22     (0)   498  
   19   12.6  4.3  2.1  chr1      1593713 1593758 (4598694) + (TCTTCTC)n        Simple_repeat             1     47     (0)   499  
   21    3.6  0.0  0.0  chr1      1595800 1595828 (4596624) + (TTTC)n           Simple_repeat             1     29     (0)   500  
   12   20.4  0.0  0.0  chr1      1599780 1599808 (4592644) + GA-rich           Low_complexity            1     29     (0)   501  
   14   21.2  0.0  2.6  chr1      1613716 1613755 (4578697) + (ATCCCC)n         Simple_repeat             1     39     (0)   502  
   17   16.1  0.0  0.0  chr1      1614400 1614434 (4578018) + (GTTT)n           Simple_repeat             1     35     (0)   503  
   13   10.4  6.5  0.0  chr1      1621484 1621514 (4570938) + (CGGAGG)n         Simple_repeat             1     33     (0)   504  
   19    7.2  0.0  0.0  chr1      1623747 1623775 (4568677) + (TGAA)n           Simple_repeat             1     29     (0)   505  
   13   24.4  0.0  4.4  chr1      1626556 1626602 (4565850) + (CCCAA)n          Simple_repeat             1     45     (0)   506  
   13   13.7  6.2  0.0  chr1      1628939 1628970 (4563482) + GA-rich           Low_complexity            1     34     (0)   507  
   14   19.2  2.8  0.0  chr1      1629485 1629490 (4562962) + (TCT)n            Simple_repeat             1     36     (0)   508  
   15    3.8  3.5  3.5  chr1      1629491 1629519 (4562933) + (TTTTC)n          Simple_repeat             1     29     (0)   509  
   12    6.5  8.3  5.4  chr1      1631197 1631232 (4561220) + (ACTA)n           Simple_repeat             1     37     (0)   510  
   16    0.0  0.0  0.0  chr1      1631759 1631775 (4560677) + (C)n              Simple_repeat             1     17     (0)   511  
   25   26.0  2.6  0.0  chr1      1632300 1632377 (4560075) + (ATT)n            Simple_repeat             1     80     (0)   512  
   12   35.6  1.6  0.0  chr1      1632906 1632937 (4559515) + (TCGC)n           Simple_repeat             1     65     (0)   513  
   22    6.5  0.0  0.0  chr1      1632938 1632969 (4559483) + (TGCT)n           Simple_repeat             1     32     (0)   514  
   19   19.5  5.7  2.8  chr1      1633001 1633018 (4559434) + (CCTTTTC)n        Simple_repeat             1     25    (47)   515  
   17    4.9  0.0  0.0  chr1      1633019 1633039 (4559413) + (T)n              Simple_repeat             1     21     (0)   516  
   19   19.5  5.7  2.8  chr1      1633040 1633070 (4559382) + (CCTTTTC)n        Simple_repeat            26     72     (0)   515  
   19   16.3  9.9  4.2  chr1      1633041 1633131 (4559321) + (CCTTCTC)n        Simple_repeat             1     96     (0)   517  
   21   16.0  0.0  0.0  chr1      1633461 1633495 (4558957) + A-rich            Low_complexity            1     35     (0)   518  
   16   10.7  0.0  3.2  chr1      1633721 1633763 (4558689) + (AGCAAC)n         Simple_repeat             1     41     (0)   519  
   16   17.4  0.0  4.9  chr1      1636814 1636856 (4555596) + (TCTTTC)n         Simple_repeat             1     41     (0)   520  
   22   14.2  0.0  0.0  chr1      1639361 1639399 (4553053) + (TCT)n            Simple_repeat             1     39     (0)   521  
   14   14.9  0.0  3.2  chr1      1639994 1640025 (4552427) + (ATCA)n           Simple_repeat             1     31     (0)   522  
   14   12.7  0.0  0.0  chr1      1640071 1640096 (4552356) + (ACAG)n           Simple_repeat             1     26     (0)   523  
   14   25.5  4.8  1.6  chr1      1640157 1640218 (4552234) + (CCTC)n           Simple_repeat             1     64     (0)   524  
   12    9.7  0.0  0.0  chr1      1641668 1641689 (4550763) + (TTCT)n           Simple_repeat             1     22     (0)   525  
   15   16.3  2.9  0.0  chr1      1642804 1642838 (4549614) + (GTGCT)n          Simple_repeat             1     36     (0)   526  
   20    9.7  4.2  4.2  chr1      1642912 1642959 (4549493) + (CAATGCG)n        Simple_repeat             1     48     (0)   527  
   16    4.5  0.0  0.0  chr1      1644198 1644220 (4548232) + (CAGT)n           Simple_repeat             1     23     (0)   528  
   15   12.2  0.0  0.0  chr1      1644685 1644711 (4547741) + (AGC)n            Simple_repeat             1     27     (0)   529  
   18   10.1  0.0  3.0  chr1      1644774 1644807 (4547645) + (TGT)n            Simple_repeat             1     33     (0)   530  
   13    9.7  9.1  0.0  chr1      1644832 1644864 (4547588) + (TTCCAT)n         Simple_repeat             1     36     (0)   531  
   24    4.9  4.5  2.2  chr1      1645915 1645961 (4546491) + (AAAATAG)n        Simple_repeat             1     48     (0)   532  
   16   33.9  1.1  3.3  chr1      1646360 1646453 (4545999) + (TTCCTC)n         Simple_repeat             1     92     (0)   533  
   18    7.6  0.0  0.0  chr1      1651104 1651131 (4541321) + (TTTGA)n          Simple_repeat             1     28     (0)   534  
   15   20.4  0.0  0.0  chr1      1651166 1651194 (4541258) + (T)n              Simple_repeat             1     29     (0)   535  
   26    0.0  0.0  0.0  chr1      1651812 1651836 (4540616) + (TGTA)n           Simple_repeat             1     25     (0)   536  
   16   12.4  5.7  0.0  chr1      1652032 1652066 (4540386) + (TAT)n            Simple_repeat             1     37     (0)   537  
   13   14.7  3.3  0.0  chr1      1652269 1652298 (4540154) + (AGTA)n           Simple_repeat             1     31     (0)   538  
   13   19.6  2.9  0.0  chr1      1653282 1653316 (4539136) + (CCATA)n          Simple_repeat             1     36     (0)   539  
   20   20.1  1.6  4.9  chr1      1654474 1654536 (4537916) + (TTC)n            Simple_repeat             1     61     (0)   540  
   12   21.4  2.1  4.3  chr1      1656299 1656345 (4536107) + (CTCCAA)n         Simple_repeat             1     46     (0)   541  
   19   12.4  0.0  0.0  chr1      1656785 1656819 (4535633) + (GGCAGT)n         Simple_repeat             1     35     (0)   542  
   16   12.0  8.5  2.0  chr1      1660168 1660215 (4532237) + (TCCTCG)n         Simple_repeat             1     51     (0)   543  
   11   20.1  2.9  0.0  chr1      1668849 1668882 (4523570) + (GATGAC)n         Simple_repeat             1     35     (0)   544  
   21    0.0  0.0  0.0  chr1      1676510 1676532 (4515920) + (AG)n             Simple_repeat             1     23     (0)   545  
   13   13.2  0.0  8.3  chr1      1677088 1677126 (4515326) + A-rich            Low_complexity            1     36     (0)   546  
   14   20.6  3.7  3.7  chr1      1679145 1679198 (4513254) + G-rich            Low_complexity            1     54     (0)   547  
   14   20.6  0.0  6.8  chr1      1679977 1679991 (4512461) + (TCGCTG)n         Simple_repeat             1     21    (23)   548  
   14    0.0  0.0  0.0  chr1      1679992 1680009 (4512443) + (CTG)n            Simple_repeat             1     18     (0)   549  
   14   20.6  0.0  6.8  chr1      1680010 1680023 (4512429) + (TCGCTG)n         Simple_repeat            22     44     (0)   548  
   18   24.2  0.0  0.0  chr1      1680087 1680135 (4512317) + (GTCACT)n         Simple_repeat             1     49     (0)   550  
   25   21.2  1.7  0.0  chr1      1680780 1680839 (4511613) + (CTT)n            Simple_repeat             1     61     (0)   551  
   21   32.6  1.6  4.2  chr1      1680986 1681108 (4511344) + (TCT)n            Simple_repeat             1    120     (0)   552  
   13   16.5  0.0  0.0  chr1      1681216 1681242 (4511210) + (TGT)n            Simple_repeat             1     27     (0)   553  
   13    8.0  0.0 10.0  chr1      1681725 1681757 (4510695) + (CCAT)n           Simple_repeat             1     30     (0)   554  
   12   10.0  0.0  0.0  chr1      1681925 1681946 (4510506) + (CTTT)n           Simple_repeat             1     22     (0)   555  
   18   31.6  0.0  0.0  chr1      1681981 1682042 (4510410) + (GCA)n            Simple_repeat             1     62     (0)   556  
   12   15.5  3.5  0.0  chr1      1686710 1686738 (4505714) + (TCA)n            Simple_repeat             1     30     (0)   557  
   13    8.3  3.9  0.0  chr1      1691580 1691605 (4500847) + (CCTAT)n          Simple_repeat             1     27     (0)   558  
   13    8.3  4.2 11.1  chr1      1696956 1697003 (4495449) + (ACTCAC)n         Simple_repeat             1     45     (0)   559  
   14    0.0  0.0  0.0  chr1      1697560 1697577 (4494875) + (TCA)n            Simple_repeat             1     18     (0)   560  
   18   17.4  4.3  0.0  chr1      1700073 1700118 (4492334) + G-rich            Low_complexity            1     48     (0)   561  
   15   14.4  0.0  0.0  chr1      1702368 1702391 (4490061) + (A)n              Simple_repeat             1     24     (0)   562  
   19    6.3  2.9  2.9  chr1      1706749 1706783 (4485669) + (AGC)n            Simple_repeat             1     35     (0)   563  
   12    9.5  0.0  4.2  chr1      1716049 1716073 (4476379) + (TTTC)n           Simple_repeat             1     24     (0)   564  
   15   12.6  0.0  0.0  chr1      1718458 1718484 (4473968) + (GAC)n            Simple_repeat             1     27     (0)   565  
   15    7.2  0.0  9.4  chr1      1719205 1719239 (4473213) + (ATAC)n           Simple_repeat             1     32     (0)   566  
   12   13.7  0.0  0.0  chr1      1719586 1719609 (4472843) + (TGG)n            Simple_repeat             1     24     (0)   567  
   13   25.3  2.0  2.0  chr1      1720163 1720211 (4472241) + A-rich            Low_complexity            1     49     (0)   568  
   13   14.2  3.2  0.0  chr1      1724408 1724438 (4468014) + (ATGGA)n          Simple_repeat             1     32     (0)   569  
   17    4.0  0.0  3.7  chr1      1728088 1728115 (4464337) + (TCCA)n           Simple_repeat             1     27     (0)   570  
   13   21.0  8.1  1.5  chr1      1728559 1728620 (4463832) + A-rich            Low_complexity            1     66     (0)   571  
  148    0.0  0.0  0.0  chr1      1736925 1737052 (4455400) + (TGT)n            Simple_repeat             1    128     (0)   572  
   13   10.4  0.0 11.4  chr1      1737614 1737652 (4454800) + (CAT)n            Simple_repeat             1     35     (0)   573  
   13   23.3  0.0  0.0  chr1      1738158 1738192 (4454260) + (CACAG)n          Simple_repeat             1     35     (0)   574  
   13    0.0  5.0  0.0  chr1      1738216 1738235 (4454217) + (GCA)n            Simple_repeat             1     21     (0)   575  
   18    6.1  2.6  5.4  chr1      1738549 1738586 (4453866) + (TGGA)n           Simple_repeat             1     37     (0)   576  
   16    9.6  0.0  0.0  chr1      1738883 1738905 (4453547) + (A)n              Simple_repeat             1     23     (0)   577  
   13   14.3  0.0  6.1  chr1      1738906 1738916 (4453536) + A-rich            Low_complexity            2     33     (0)   578  
   17   25.4  4.4  4.4  chr1      1745752 1745842 (4446610) + (GGCAAG)n         Simple_repeat             1     91     (0)   579  
   16   22.0  0.0  0.0  chr1      1764489 1764530 (4427922) + A-rich            Low_complexity            1     42     (0)   580  
   15   23.2  1.4  7.6  chr1      1765242 1765311 (4427141) + (CCTCTC)n         Simple_repeat             1     66     (0)   581  
   15   34.8  0.0  5.3  chr1      1765312 1765337 (4427115) + (CCCT)n           Simple_repeat             5     95     (0)   582  
   15   18.8  0.0  5.0  chr1      1768845 1768891 (4423561) + (TTTTC)n          Simple_repeat             1     44     (0)   583  
   14   16.8  0.0  0.0  chr1      1770332 1770359 (4422093) + (AGC)n            Simple_repeat             1     28     (0)   584  
   16   31.8  0.0  0.0  chr1      1772600 1772657 (4419795) + (CAT)n            Simple_repeat             1     58     (0)   585  
   18    3.7  3.6  0.0  chr1      1775376 1775403 (4417049) + (CTT)n            Simple_repeat             1     29     (0)   586  
   16   14.4  2.5  2.5  chr1      1775567 1775606 (4416846) + (TGGTAT)n         Simple_repeat             1     40     (0)   587  
   17    4.1  0.0  3.9  chr1      1783163 1783189 (4409263) + (CAT)n            Simple_repeat             1     26     (0)   588  
   19   28.1  0.0  4.0  chr1      1798065 1798142 (4394310) + (TCGTGG)n         Simple_repeat             1     75     (0)   589  
   34    7.0  0.0  0.0  chr1      1798414 1798458 (4393994) + (GCTCCT)n         Simple_repeat             1     45     (0)   590  
   21   30.5  1.2  1.2  chr1      1798528 1798607 (4393845) + (GCTCCT)n         Simple_repeat             1     80     (0)   591  
   14   26.4  0.0  0.0  chr1      1802001 1802045 (4390407) + (CTTTTCC)n        Simple_repeat             1     45     (0)   592 *
   25   21.7  4.7  6.4  chr1      1802026 1802076 (4390376) + (TCCCTTCC)n       Simple_repeat             1     84    (54)   593  
   17   19.2  3.4  5.2  chr1      1802077 1802135 (4390317) + (CTC)n            Simple_repeat             1     58     (0)   594  
   25   21.7  4.7  6.4  chr1      1802136 1802166 (4390286) + (TCCCTTCC)n       Simple_repeat            85    138     (0)   593  
   13   18.4  5.4  0.0  chr1      1804549 1804585 (4387867) + (ATT)n            Simple_repeat             1     39     (0)   595  
   12   17.4  6.1  4.0  chr1      1829832 1829880 (4362572) + (AGGAGGT)n        Simple_repeat             1     50     (0)   596  
   16   28.0  2.2  5.7  chr1      1834339 1834349 (4358103) + (TCCCC)n          Simple_repeat             1     85     (0)   597  
   14   30.5  5.2  0.0  chr1      1834350 1834426 (4358026) + (CCCCTC)n         Simple_repeat             1     81     (0)   598  
   20   18.5  0.0  0.0  chr1      1839310 1839352 (4353100) + (GGAGCT)n         Simple_repeat             1     43     (0)   599  
   15   17.3  2.0  6.1  chr1      1840333 1840383 (4352069) + (AGTGA)n          Simple_repeat             1     49     (0)   600  
   12   24.4  2.6  0.0  chr1      1841514 1841552 (4350900) + G-rich            Low_complexity            1     40     (0)   601  
   19   13.9  3.9  3.9  chr1      1841587 1841637 (4350815) + (AGTC)n           Simple_repeat             1     51     (0)   602  
   42    0.0  0.0  0.0  chr1      1843981 1844016 (4348436) + (CA)n             Simple_repeat             1     36     (0)   603  
   13    8.8  7.5  4.9  chr1      1848020 1848059 (4344393) + (CAGCTG)n         Simple_repeat             1     41     (0)   604  
   12   29.2  0.0  3.9  chr1      1848936 1848989 (4343463) + G-rich            Low_complexity            1     52     (0)   605  
   23   10.7  0.0  2.4  chr1      1855335 1855376 (4337076) + (GCTGCG)n         Simple_repeat             1     41     (0)   606  
   12    5.6  0.0  0.0  chr1      1862420 1862438 (4330014) + (CAT)n            Simple_repeat             1     19     (0)   607  
   17    0.0  0.0  0.0  chr1      1863316 1863334 (4329118) + (A)n              Simple_repeat             1     19     (0)   608  
   12   10.7  2.9  6.1  chr1      1863370 1863403 (4329049) + (TGGA)n           Simple_repeat             1     33     (0)   609  
   22    6.4  0.0  0.0  chr1      1864352 1864384 (4328068) + (TCCACA)n         Simple_repeat             1     33     (0)   610  
   12   21.3  1.8  7.5  chr1      1864713 1864768 (4327684) + G-rich            Low_complexity            1     53     (0)   611  
   16   17.3  6.5  0.0  chr1      1868162 1868169 (4324283) + (GAGAGC)n         Simple_repeat             1     46     (0)   612  
   18   10.3  0.0  6.1  chr1      1868170 1868204 (4324248) + GA-rich           Low_complexity            1     33     (0)   613  
   15   14.2  4.9  2.4  chr1      1869995 1870035 (4322417) + A-rich            Low_complexity            1     42     (0)   614  
   16    7.8  0.0  3.6  chr1      1876237 1876265 (4316187) + (CAA)n            Simple_repeat             1     28     (0)   615  
   13   29.7  0.0  0.0  chr1      1877541 1877585 (4314867) + (GTC)n            Simple_repeat             1     45     (0)   616  
   14   25.1  0.0  2.3  chr1      1878605 1878648 (4313804) + (TCT)n            Simple_repeat             1     43     (0)   617  
   16   15.5  0.0  0.0  chr1      1889948 1889977 (4302475) + (CTA)n            Simple_repeat             1     30     (0)   618  
   12    9.1  4.2  0.0  chr1      1890167 1890190 (4302262) + (CTTT)n           Simple_repeat             1     25     (0)   619  
   13   27.5  2.1  0.0  chr1      1895518 1895565 (4296887) + (GTTTG)n          Simple_repeat             1     49     (0)   620  
  232   20.3  3.4  0.0  chr1      1903863 1903921 (4288531) C EnSpm-1_ROr       DNA/CMC-EnSpm         (455)   2293    2233   621  
   15    9.5  8.8  0.0  chr1      1905675 1905708 (4286744) + (TCT)n            Simple_repeat             1     37     (0)   622  
   12   15.3  3.5  0.0  chr1      1908423 1908451 (4284001) + GA-rich           Low_complexity            1     30     (0)   623  
   20   10.2  4.5  2.2  chr1      1908625 1908668 (4283784) + (ATGT)n           Simple_repeat             1     45     (0)   624  
   19    7.5  6.5  4.3  chr1      1908693 1908738 (4283714) + (TTTGC)n          Simple_repeat             1     47     (0)   625  
   22   13.0  0.0  0.0  chr1      1915855 1915888 (4276564) + (A)n              Simple_repeat             1     34     (0)   626  
   13   17.6  0.0  7.3  chr1      1915974 1916017 (4276435) + (TCCTATT)n        Simple_repeat             1     41     (0)   627  
   18   12.4  0.0  2.8  chr1      1918399 1918435 (4274017) + G-rich            Low_complexity            1     36     (0)   628  
   15    8.1  0.0  3.7  chr1      1920239 1920266 (4272186) + (TCCC)n           Simple_repeat             1     27     (0)   629  
   50    0.0  0.0  0.0  chr1      1921844 1921888 (4270564) + (T)n              Simple_repeat             1     45     (0)   630  
   14    8.8  0.0  0.0  chr1      1922186 1922209 (4270243) + (TTGA)n           Simple_repeat             1     24     (0)   631  
   15   18.9  4.8  0.0  chr1      1922532 1922573 (4269879) + (AACC)n           Simple_repeat             1     44     (0)   632  
   15    7.8  0.0  3.6  chr1      1922670 1922698 (4269754) + (CCAAC)n          Simple_repeat             1     28     (0)   633  
   13   25.6  0.0  7.3  chr1      1925121 1925179 (4267273) + A-rich            Low_complexity            1     55     (0)   634  
   15    5.5  0.0  0.0  chr1      1930380 1930398 (4262054) + (AT)n             Simple_repeat             1     19     (0)   635  
   13   16.9  0.0  0.0  chr1      1931452 1931478 (4260974) + (TGG)n            Simple_repeat             1     27     (0)   636  
   50    9.6  0.0  0.0  chr1      1931872 1931940 (4260512) + (A)n              Simple_repeat             1     69     (0)   637  
   17   27.8  0.0  0.0  chr1      1932430 1932481 (4259971) + (TGCTAG)n         Simple_repeat             1     52     (0)   638  
   41    0.0  0.0  0.0  chr1      1934581 1934615 (4257837) + (TG)n             Simple_repeat             1     35     (0)   639  
   31    0.0  0.0  0.0  chr1      1935173 1935201 (4257251) + (T)n              Simple_repeat             1     29     (0)   640  
   18    8.6  2.4  5.0  chr1      1935275 1935315 (4257137) + (TACTAG)n         Simple_repeat             1     40     (0)   641  
   17    0.0  0.0  0.0  chr1      1960633 1960651 (4231801) + (AT)n             Simple_repeat             1     19     (0)   642  
   16   16.9  0.0  0.0  chr1      1968772 1968798 (4223654) + (T)n              Simple_repeat             1     27     (0)   643  
   14    8.8  0.0  0.0  chr1      1976198 1976221 (4216231) + (AGCT)n           Simple_repeat             1     24     (0)   644  
   15   15.8  0.0  2.8  chr1      1976266 1976302 (4216150) + G-rich            Low_complexity            1     36     (0)   645  
   19   21.1  0.0  0.0  chr1      1979246 1979283 (4213169) + A-rich            Low_complexity            1     38     (0)   646  
   51    2.0  0.0  0.0  chr1      1979549 1979599 (4212853) + (CTATA)n          Simple_repeat             1     51     (0)   647  
   17    5.0  0.0  0.0  chr1      1979831 1979851 (4212601) + (A)n              Simple_repeat             1     21     (0)   648  
   11   11.9  4.8  7.3  chr1      1990534 1990575 (4201877) + (GTCGGAG)n        Simple_repeat             1     41     (0)   649  
   14   15.9  2.7  2.7  chr1      1994154 1994190 (4198262) + G-rich            Low_complexity            1     37     (0)   650  
   26   16.9  3.7  0.0  chr1      1994249 1994302 (4198150) + GA-rich           Low_complexity            1     56     (0)   651  
   18   22.1  5.6  2.7  chr1      1994331 1994402 (4198050) + (TAG)n            Simple_repeat             1     74     (0)   652  
   12   19.7  0.0  0.0  chr1      1999825 1999853 (4192599) + (TCA)n            Simple_repeat             1     29     (0)   653  
   17   13.5  0.0  0.0  chr1      2000666 2000698 (4191754) + (GACGAT)n         Simple_repeat             1     33     (0)   654  
   26    5.8  2.8  0.0  chr1      2001184 2001219 (4191233) + (AG)n             Simple_repeat             1     37     (0)   655  
   13    4.1  8.0  0.0  chr1      2002801 2002825 (4189627) + (CAGAA)n          Simple_repeat             1     27     (0)   656  
   16   23.5  2.8  5.7  chr1      2009603 2009674 (4182778) + (ACCC)n           Simple_repeat             1     70     (0)   657  
   15    0.0  4.5  0.0  chr1      2015050 2015071 (4177381) + (GCA)n            Simple_repeat             1     23     (0)   658  
   15   19.8  2.0  4.1  chr1      2015253 2015302 (4177150) + (CTTGCT)n         Simple_repeat             1     49     (0)   659  
   24   12.4  0.0  4.3  chr1      2015657 2015746 (4176706) + (CAG)n            Simple_repeat             1     86     (0)   660  
   12   10.0  0.0  0.0  chr1      2022027 2022048 (4170404) + (CTCC)n           Simple_repeat             1     22     (0)   661  
   26   11.5  0.0  4.1  chr1      2025588 2025638 (4166814) + (TAGT)n           Simple_repeat             1     49     (0)   662  
   14   10.3  3.0  3.0  chr1      2025669 2025701 (4166751) + (GCCAT)n          Simple_repeat             1     33     (0)   663  
   14    4.9  0.0  0.0  chr1      2025856 2025876 (4166576) + (AATC)n           Simple_repeat             1     21     (0)   664  
   18   18.8  4.0  6.8  chr1      2026397 2026472 (4165980) + (TTCTC)n          Simple_repeat             1     74     (0)   665  
   11    6.5  8.3  5.4  chr1      2026465 2026500 (4165952) + (TGTCTAC)n        Simple_repeat             1     37     (0)   666 *
   16   27.4  1.7  1.7  chr1      2026592 2026650 (4165802) + (ACT)n            Simple_repeat             1     59     (0)   667  
   12   26.9  5.6  2.7  chr1      2026798 2026868 (4165584) + (TATC)n           Simple_repeat             1     73     (0)   668  
   24   21.6  0.0  4.5  chr1      2029081 2029150 (4163302) + (TAGA)n           Simple_repeat             1     67     (0)   669  
   19   20.4  5.3  6.4  chr1      2029212 2029306 (4163146) + (AAGAC)n          Simple_repeat             1     94     (0)   670  
   22   29.2  3.7  1.8  chr1      2029751 2029857 (4162595) + (GTAT)n           Simple_repeat             1    109     (0)   671  
   17    4.3  0.0  0.0  chr1      2029884 2029907 (4162545) + (ACAA)n           Simple_repeat             1     24     (0)   672  
   12   19.6  2.9  0.0  chr1      2033103 2033137 (4159315) + (GATTAA)n         Simple_repeat             1     36     (0)   673  
   16   13.2  0.0  0.0  chr1      2033284 2033308 (4159144) + (A)n              Simple_repeat             1     25     (0)   674  
   16   16.8  2.4  2.4  chr1      2033384 2033425 (4159027) + A-rich            Low_complexity            1     42     (0)   675  
   13   18.8  4.5  2.2  chr1      2033543 2033586 (4158866) + (AATGGAG)n        Simple_repeat             1     45     (0)   676  
   23   24.4  0.0  4.3  chr1      2033628 2033707 (4158745) + (AGT)n            Simple_repeat             1     76     (0)   677  
   14   12.7  0.0  0.0  chr1      2033828 2033853 (4158599) + (ACG)n            Simple_repeat             1     26     (0)   678  
   14    4.8  0.0  4.3  chr1      2034341 2034364 (4158088) + (TCT)n            Simple_repeat             1     23     (0)   679  
   30    3.1  0.0  0.0  chr1      2045011 2045043 (4147409) + (CCCTCTT)n        Simple_repeat             1     33     (0)   680  
   16   30.5  0.0  0.0  chr1      2049350 2049402 (4143050) + GA-rich           Low_complexity            1     53     (0)   681  
   12   27.5  0.0  6.7  chr1      2060561 2060624 (4131828) + GA-rich           Low_complexity            1     60     (0)   682  
   16   23.3  0.0  0.0  chr1      2060766 2060800 (4131652) + A-rich            Low_complexity            1     35     (0)   683  
   21   23.5  1.6  1.6  chr1      2061093 2061154 (4131298) + GA-rich           Low_complexity            1     62     (0)   684  
   26   29.5  2.2  4.4  chr1      2061615 2061752 (4130700) + GA-rich           Low_complexity            1    135     (0)   685  
   16   24.8  2.1  0.0  chr1      2061773 2061820 (4130632) + (CTGG)n           Simple_repeat             1     49     (0)   686  
   17   11.4  5.7  5.7  chr1      2061915 2061967 (4130485) + (ACTA)n           Simple_repeat             1     53     (0)   687  
   22    6.3  0.0  0.0  chr1      2062027 2062059 (4130393) + (AAAAAG)n         Simple_repeat             1     33     (0)   688  
   12   21.6  0.0  5.0  chr1      2076497 2076538 (4115914) + (CCTCTCT)n        Simple_repeat             1     40     (0)   689  
   16    0.0  0.0  0.0  chr1      2077254 2077274 (4115178) + (GACC)n           Simple_repeat             1     21     (0)   690  
   66    0.0  0.0  0.0  chr1      2077572 2077627 (4114825) + (AG)n             Simple_repeat             1     56     (0)   691  
   12   16.8  2.8  2.8  chr1      2077672 2077707 (4114745) + (CAAGAA)n         Simple_repeat             1     36     (0)   692  
   13   13.2  6.7  4.3  chr1      2084684 2084728 (4107724) + (ATATCAA)n        Simple_repeat             1     46     (0)   693  
   19    6.1  2.8  2.8  chr1      2086998 2087033 (4105419) + (CATAC)n          Simple_repeat             1     36     (0)   694  
   18   18.7  2.3  0.0  chr1      2094045 2094088 (4098364) + (CATCAC)n         Simple_repeat             1     45     (0)   695  
   15   30.2  1.9  0.0  chr1      2094089 2094095 (4098357) + (TCA)n            Simple_repeat             2     53     (0)   696  
  102    0.0  0.0  0.0  chr1      2096622 2096710 (4095742) + (CTA)n            Simple_repeat             1     89     (0)   697  
   20    8.8  8.0  1.9  chr1      2097073 2097122 (4095330) + A-rich            Low_complexity            1     53     (0)   698  
   16   28.6  3.2  0.0  chr1      2097550 2097612 (4094840) + (GGT)n            Simple_repeat             1     65     (0)   699  
   14   21.4  5.2  3.4  chr1      2100105 2100162 (4092290) + (TCT)n            Simple_repeat             1     59     (0)   700  
   17    4.3  0.0  0.0  chr1      2102249 2102272 (4090180) + (ACC)n            Simple_repeat             1     24     (0)   701  
   15   33.3  2.0  4.1  chr1      2106716 2106814 (4085638) + GA-rich           Low_complexity            1     97     (0)   702  
   22   10.1  0.0  0.0  chr1      2106852 2106883 (4085569) + (GA)n             Simple_repeat             1     32     (0)   703  
   12   14.4  0.0  0.0  chr1      2106885 2106908 (4085544) + (TTAG)n           Simple_repeat             1     24     (0)   704  
   31    3.3  0.0  0.0  chr1      2107106 2107136 (4085316) + (GA)n             Simple_repeat             1     31     (0)   705  
   28   14.6  0.0  5.2  chr1      2107195 2107255 (4085197) + (GTA)n            Simple_repeat             1     58     (0)   706  
   14    5.0  0.0  0.0  chr1      2107322 2107342 (4085110) + (ATC)n            Simple_repeat             1     21     (0)   707  
   16    4.5  0.0  0.0  chr1      2111286 2111308 (4081144) + (TAG)n            Simple_repeat             1     23     (0)   708  
   19   19.5  4.3  4.3  chr1      2111337 2111406 (4081046) + (TATG)n           Simple_repeat             1     70     (0)   709  
   15   13.7  0.0  0.0  chr1      2112409 2112432 (4080020) + (A)n              Simple_repeat             1     24     (0)   710  
   17   30.6  2.3  3.5  chr1      2114469 2114555 (4077897) + GA-rich           Low_complexity            1     86     (0)   711  
   14   18.3  2.7  0.0  chr1      2117271 2117307 (4075145) + A-rich            Low_complexity            1     38     (0)   712  
   12   15.3  3.5  0.0  chr1      2117939 2117967 (4074485) + (CCAC)n           Simple_repeat             1     30     (0)   713  
   22   27.5  5.8  0.0  chr1      2118197 2118283 (4074169) + (CT)n             Simple_repeat             1     92     (0)   714  
   23   10.5  0.0  4.5  chr1      2118451 2118496 (4073956) + (CCCTCTT)n        Simple_repeat             1     44     (0)   715  
   16   20.4  2.8  7.3  chr1      2121429 2121500 (4070952) + (CTGCTT)n         Simple_repeat             1     68     (0)   716  
   12   21.3  4.4  2.2  chr1      2121475 2121519 (4070933) + (TTCGT)n          Simple_repeat             1     46     (0)   717 *
   15   22.0  3.0  6.2  chr1      2121636 2121665 (4070787) + (TCCT)n           Simple_repeat             1     62     (0)   718  
   15   17.4  5.9  0.0  chr1      2121666 2121699 (4070753) + (TC)n             Simple_repeat             1     36     (0)   719  
   14    8.3  4.3  9.1  chr1      2123407 2123452 (4069000) + (CTTTT)n          Simple_repeat             1     44     (0)   720  
   13   15.9  0.0  0.0  chr1      2123622 2123649 (4068803) + A-rich            Low_complexity            1     28     (0)   721  
   13   19.5  4.7  2.3  chr1      2139708 2139750 (4052702) + (CCA)n            Simple_repeat             1     44     (0)   722  
   21    0.0  0.0  0.0  chr1      2141668 2141690 (4050762) + (GA)n             Simple_repeat             1     23     (0)   723  
   13    8.1  3.6  3.6  chr1      2145455 2145482 (4046970) + (TCT)n            Simple_repeat             1     28     (0)   724  
   14    0.0  0.0  0.0  chr1      2151873 2151890 (4040562) + (AGT)n            Simple_repeat             1     18     (0)   725  
   12   17.4  0.0  5.9  chr1      2152940 2152975 (4039477) + (TTCTT)n          Simple_repeat             1     34     (0)   726  
   21    3.2  3.1  0.0  chr1      2153558 2153589 (4038863) + (CCTGC)n          Simple_repeat             1     33     (0)   727  
   26   18.1  3.1  7.6  chr1      2153590 2153650 (4038802) + (CCTC)n           Simple_repeat             4     92     (0)   728  
   15    9.8  6.1  0.0  chr1      2153864 2153896 (4038556) + GA-rich           Low_complexity            1     35     (0)   729  
   14   28.3  0.0  6.2  chr1      2155072 2155139 (4037313) + A-rich            Low_complexity            1     64     (0)   730  
   13    0.0  0.0  5.0  chr1      2155201 2155221 (4037231) + (AGT)n            Simple_repeat             1     20     (0)   731  
   13   11.4 10.5  0.0  chr1      2155222 2155235 (4037217) + (GTAA)n           Simple_repeat             4     42     (0)   732  
   13   21.0  0.0  5.0  chr1      2162394 2162435 (4030017) + (GCAAC)n          Simple_repeat             1     40     (0)   733  
   11   33.6  5.4  2.6  chr1      2164400 2164511 (4027941) + (GACGAA)n         Simple_repeat             1    115     (0)   734 *
   18   25.5  0.0  0.0  chr1      2164489 2164539 (4027913) + GA-rich           Low_complexity            1     51     (0)   735  
   12   28.7  0.0  0.0  chr1      2178663 2178704 (4013748) + (CAGCAA)n         Simple_repeat             1     42     (0)   736  
   18   16.8  0.0  0.0  chr1      2180759 2180793 (4011659) + (AGC)n            Simple_repeat             1     35     (0)   737  
   13   19.8  2.3  4.7  chr1      2181053 2181096 (4011356) + (GGT)n            Simple_repeat             1     43     (0)   738  
  229   40.4  1.8  0.6  chr1      2181148 2181206 (4011246) C EnSpm-1_ROr       DNA/CMC-EnSpm         (232)   2516    2409   739  
  234   32.5  0.0  4.0  chr1      2181207 2181283 (4011169) C Gypsy-28_ADe-I    LTR/Gypsy            (9491)   2052    1979   740  
  229   40.4  1.8  0.6  chr1      2181284 2181314 (4011138) C EnSpm-1_ROr       DNA/CMC-EnSpm         (232)   2408    2348   739  
   19    7.4  0.0  0.0  chr1      2181622 2181650 (4010802) + (TCAT)n           Simple_repeat             1     29     (0)   741  
   34    0.0  0.0  0.0  chr1      2181875 2181906 (4010546) + (GTTGGTC)n        Simple_repeat             1     32     (0)   742  
  233   29.5  1.1  5.8  chr1      2187549 2187638 (4004814) + Tad1-19_BG        LINE/Tad1              3375   3460  (1947)   743  
   14    9.3  0.0  0.0  chr1      2199930 2199952 (3992500) + (GCT)n            Simple_repeat             1     23     (0)   744  
   22    8.6  0.0  2.6  chr1      2200964 2201002 (3991450) + (ACATAC)n         Simple_repeat             1     38     (0)   745  
   14   22.6  8.7  1.4  chr1      2201302 2201370 (3991082) + (GGT)n            Simple_repeat             1     74     (0)   746 *
   16   15.6  5.3  8.2  chr1      2201336 2201410 (3991042) + G-rich            Low_complexity            1     73     (0)   747  
   12   24.1  0.0  0.0  chr1      2206544 2206577 (3985875) + GA-rich           Low_complexity            1     34     (0)   748  
   13    5.3  0.0  0.0  chr1      2208508 2208527 (3983925) + (CTG)n            Simple_repeat             1     20     (0)   749  
   12    8.8  4.2  0.0  chr1      2208844 2208867 (3983585) + (CATG)n           Simple_repeat             1     25     (0)   750  
   19   17.5  0.0  0.0  chr1      2211468 2211500 (3980952) + A-rich            Low_complexity            1     33     (0)   751  
   12   31.3  0.0  0.0  chr1      2212634 2212680 (3979772) + (GAAGAT)n         Simple_repeat             1     47     (0)   752  
   14   10.8  3.1  3.1  chr1      2216691 2216722 (3975730) + (TTG)n            Simple_repeat             1     32     (0)   753  
   17   23.4  2.0  0.0  chr1      2221828 2221877 (3970575) + (ACTT)n           Simple_repeat             1     51     (0)   754  
   12   11.2  6.9  0.0  chr1      2224732 2224760 (3967692) + A-rich            Low_complexity            1     31     (0)   755  
   19   25.6  2.7  2.7  chr1      2227189 2227261 (3965191) + GA-rich           Low_complexity            1     73     (0)   756  
   19   14.9  0.0  0.0  chr1      2228341 2228377 (3964075) + (AGAAA)n          Simple_repeat             1     37     (0)   757  
   16    7.7  0.0  3.5  chr1      2230270 2230299 (3962153) + (TCCAG)n          Simple_repeat             1     29     (0)   758  
   12   13.0 11.9  0.0  chr1      2231347 2231388 (3961064) + A-rich            Low_complexity            1     47     (0)   759  
   18   16.6  6.4  0.0  chr1      2232091 2232152 (3960300) + (CCT)n            Simple_repeat             1     65     (0)   760  
   21   12.8  0.0  6.5  chr1      2232162 2232210 (3960242) + (AACC)n           Simple_repeat             1     46     (0)   761  
   16   11.1  0.0  3.2  chr1      2232297 2232328 (3960124) + (CACTAC)n         Simple_repeat             1     31     (0)   762  
   22    9.4  0.0  0.0  chr1      2232672 2232706 (3959746) + (CAGC)n           Simple_repeat             1     35     (0)   763  
   18   17.9  2.3  0.0  chr1      2232780 2232835 (3959617) + (TGTATTG)n        Simple_repeat             1     57     (0)   764  
   14   17.3  3.5  3.5  chr1      2234982 2235034 (3957418) + A-rich            Low_complexity            1     53     (0)   765  
   14   23.3  2.4  0.0  chr1      2235842 2235883 (3956569) + (CAATTT)n         Simple_repeat             1     43     (0)   766  
   12   28.4  0.0  0.0  chr1      2238279 2238317 (3954135) + (ATG)n            Simple_repeat             1     39     (0)   767  
   27    2.7  2.6  0.0  chr1      2239073 2239110 (3953342) + (AAATAA)n         Simple_repeat             1     39     (0)   768  
   17   11.7  5.4  0.0  chr1      2243106 2243142 (3949310) + A-rich            Low_complexity            1     39     (0)   769  
   14   15.3  2.5  5.1  chr1      2244216 2244255 (3948197) + (TTC)n            Simple_repeat             1     39     (0)   770  
   22   20.3  0.0  0.0  chr1      2244850 2244896 (3947556) + (CTG)n            Simple_repeat             1     47     (0)   771  
   20    0.0  0.0  0.0  chr1      2245198 2245219 (3947233) + (CA)n             Simple_repeat             1     22     (0)   772  
   28   12.4  0.0  0.0  chr1      2245458 2245510 (3946942) + (GCT)n            Simple_repeat             1     53     (0)   773  
   18   18.1  0.0  0.0  chr1      2245660 2245697 (3946755) + (TGT)n            Simple_repeat             1     38     (0)   774  
   13   24.2  0.0  7.5  chr1      2245698 2245716 (3946736) + (TGCTGT)n         Simple_repeat             1     53     (0)   775  
   17    8.9  0.0  0.0  chr1      2245953 2245976 (3946476) + (CA)n             Simple_repeat             1     24     (0)   776  
   17    3.8  0.0  6.9  chr1      2246043 2246073 (3946379) + (ACT)n            Simple_repeat             1     29     (0)   777  
   13   15.4  5.6  0.0  chr1      2261823 2261858 (3930594) + (GTCAAG)n         Simple_repeat             1     38     (0)   778  
   11   30.6  0.0  0.0  chr1      2264485 2264528 (3927924) + (GCAGAG)n         Simple_repeat             1     44     (0)   779  
   16   13.1  0.0  0.0  chr1      2276651 2276675 (3915777) + (T)n              Simple_repeat             1     25     (0)   780  
   15   12.2  5.6  0.0  chr1      2276676 2276685 (3915767) + (CTTTTTT)n        Simple_repeat             2     38     (0)   781  
   12   13.6  2.8  5.7  chr1      2280504 2280539 (3911913) + GA-rich           Low_complexity            1     35     (0)   782  
   19    4.0  0.0  0.0  chr1      2283062 2283087 (3909365) + (AGA)n            Simple_repeat             1     26     (0)   783  
   16   22.3  2.6  0.0  chr1      2283198 2283235 (3909217) + (TC)n             Simple_repeat             1     39     (0)   784  
   13   24.2  2.3  0.0  chr1      2340118 2340161 (3852291) + (CTCCCTT)n        Simple_repeat             1     45     (0)   785  
   27    3.5  0.0  0.0  chr1      2340345 2340374 (3852078) + (TAT)n            Simple_repeat             1     30     (0)   786  
   16   11.6  0.0  0.0  chr1      2340511 2340539 (3851913) + (GTTGG)n          Simple_repeat             1     29     (0)   787  
   15   29.6  0.0  2.0  chr1      2351996 2352045 (3840407) + (CTC)n            Simple_repeat             1     49     (0)   788  
   26    0.0  0.0  0.0  chr1      2360333 2360357 (3832095) + (ATG)n            Simple_repeat             1     25     (0)   789  
   16    8.7  0.0  0.0  chr1      2363539 2363563 (3828889) + (GAT)n            Simple_repeat             1     25     (0)   790  
   26   10.2  3.5  3.5  chr1      2365654 2365710 (3826742) + A-rich            Low_complexity            1     57     (0)   791  
   18    8.6  5.1  2.5  chr1      2366069 2366107 (3826345) + (TTCT)n           Simple_repeat             1     40     (0)   792  
   14    4.9  0.0  0.0  chr1      2366835 2366855 (3825597) + (TAT)n            Simple_repeat             1     21     (0)   793  
   14   17.3  5.1  0.0  chr1      2367514 2367552 (3824900) + (GCAT)n           Simple_repeat             1     41     (0)   794  
   14    4.9  0.0  0.0  chr1      2367932 2367952 (3824500) + (GTAT)n           Simple_repeat             1     21     (0)   795  
   15   15.3  3.5  0.0  chr1      2368978 2369006 (3823446) + (TG)n             Simple_repeat             1     30     (0)   796  
   12   31.0  0.0  1.9  chr1      2375774 2375826 (3816626) + (ATTATA)n         Simple_repeat             1     52     (0)   797  
   18   22.0  0.0  0.0  chr1      2376223 2376259 (3816193) + A-rich            Low_complexity            1     37     (0)   798  
   26    9.1  0.0  0.0  chr1      2377515 2377575 (3814877) + (T)n              Simple_repeat             1     61     (0)   799  
  242   10.5  0.0  2.6  chr1      2384415 2384453 (3807999) C Tad1-20_BG        LINE/Tad1            (5612)    311     274   800  
   53   19.0  0.0  2.7  chr1      2384670 2384795 (3807657) + A-rich            Low_complexity            1    122     (0)   801  
   13   18.7  0.0  5.3  chr1      2386003 2386042 (3806410) + A-rich            Low_complexity            1     38     (0)   802  
   13    5.2  0.0  0.0  chr1      2387408 2387427 (3805025) + (TTA)n            Simple_repeat             1     20     (0)   803  
   14   25.5  0.0  2.3  chr1      2387728 2387771 (3804681) + (AGT)n            Simple_repeat             1     43     (0)   804  
   16    0.0  0.0  0.0  chr1      2387849 2387868 (3804584) + (TGC)n            Simple_repeat             1     20     (0)   805  
   16   16.2  0.0  0.0  chr1      2387867 2387894 (3804558) + (TG)n             Simple_repeat             1     28     (0)   806  
   24   16.9  0.0  0.0  chr1      2388257 2388297 (3804155) + A-rich            Low_complexity            1     41     (0)   807  
   16    7.7  3.6  0.0  chr1      2388658 2388685 (3803767) + (AGTA)n           Simple_repeat             1     29     (0)   808  
   13   14.6  0.0 11.6  chr1      2389244 2389291 (3803161) + (GATG)n           Simple_repeat             1     43     (0)   809  
   12   20.8  8.0  0.0  chr1      2389350 2389399 (3803053) + GA-rich           Low_complexity            1     54     (0)   810  
   22   19.7  2.9  4.3  chr1      2389561 2389630 (3802822) + (TTCC)n           Simple_repeat             1     69     (0)   811  
   13   20.6  0.0  4.9  chr1      2390453 2390495 (3801957) + (TTTTTC)n         Simple_repeat             1     41     (0)   812 *
   27   12.6  3.9  0.0  chr1      2390485 2390536 (3801916) + (TTA)n            Simple_repeat             1     54     (0)   813  
   12    4.3  8.3  0.0  chr1      2390722 2390745 (3801707) + (AGGAA)n          Simple_repeat             1     26     (0)   814  
   17    5.0  0.0  0.0  chr1      2402774 2402794 (3789658) + (TC)n             Simple_repeat             1     21     (0)   815  
   16    0.0  4.3  0.0  chr1      2403266 2403288 (3789164) + (TAGG)n           Simple_repeat             1     24     (0)   816  
   15    3.8  0.0 10.0  chr1      2406716 2406748 (3785704) + (GTTCA)n          Simple_repeat             1     30     (0)   817  
   24    8.1  5.1  0.0  chr1      2421603 2421641 (3770811) + (GT)n             Simple_repeat             1     41     (0)   818  
   18   21.8  0.0  0.0  chr1      2423496 2423532 (3768920) + (GT)n             Simple_repeat             1     37     (0)   819  
   15    4.2  0.0  7.4  chr1      2424880 2424908 (3767544) + (AAG)n            Simple_repeat             1     27     (0)   820  
   14   15.5  0.0  0.0  chr1      2428678 2428706 (3763746) + (ACTA)n           Simple_repeat             1     29     (0)   821  
   17   18.2  0.0  0.0  chr1      2430056 2430086 (3762366) + A-rich            Low_complexity            1     31     (0)   822  
   15    0.0 10.7  0.0  chr1      2430612 2430639 (3761813) + (AATCC)n          Simple_repeat             1     31     (0)   823  
   20   10.1  4.4  2.2  chr1      2430940 2430984 (3761468) + (CTGCTAA)n        Simple_repeat             1     46     (0)   824  
   12    9.7  0.0  0.0  chr1      2431099 2431120 (3761332) + (CTAG)n           Simple_repeat             1     22     (0)   825  
   17    8.9  0.0  0.0  chr1      2431884 2431907 (3760545) + (CA)n             Simple_repeat             1     24     (0)   826  
   18   20.1  0.0  0.0  chr1      2432734 2432773 (3759679) + (CCA)n            Simple_repeat             1     40     (0)   827  
   32    0.0  0.0  0.0  chr1      2433198 2433227 (3759225) + (T)n              Simple_repeat             1     30     (0)   828  
   13    8.7  4.0  0.0  chr1      2433261 2433285 (3759167) + (GGTG)n           Simple_repeat             1     26     (0)   829  
   17    0.0  2.6 11.4  chr1      2433427 2433464 (3758988) + (GGA)n            Simple_repeat             1     35     (0)   830  
   30   24.9  3.2  4.8  chr1      2440175 2440300 (3752152) + GA-rich           Low_complexity            1    124     (0)   831  
   11   27.7  0.0  2.3  chr1      2441816 2441860 (3750592) + (TCCGCCT)n        Simple_repeat             1     44     (0)   832  
   17   23.3  0.0  0.0  chr1      2447883 2447927 (3744525) + (GACGAT)n         Simple_repeat             1     45     (0)   833  
   18   23.4  3.4  5.8  chr1      2461357 2461445 (3731007) + (TCCCCA)n         Simple_repeat             1     87     (0)   834  
   12   15.7  2.6  5.3  chr1      2463857 2463895 (3728557) + (TTCTAT)n         Simple_repeat             1     38     (0)   835  
   12   21.8  0.0  5.1  chr1      2479626 2479666 (3712786) + (AATAT)n          Simple_repeat             1     39     (0)   836  
   17   19.2  3.5  3.5  chr1      2489887 2489943 (3702509) + (TATTTA)n         Simple_repeat             1     57     (0)   837  
   13    8.1  0.0  7.1  chr1      2509106 2509135 (3683317) + (ATCGC)n          Simple_repeat             1     28     (0)   838  
   15   24.1  2.9  9.1  chr1      2510001 2510105 (3682347) + G-rich            Low_complexity            1     99     (0)   839  
   26   30.4  1.8  1.8  chr1      2512355 2512466 (3679986) + (TTGAGC)n         Simple_repeat             1    112     (0)   840  
   14   30.1  0.0  4.8  chr1      2512694 2512759 (3679693) + (CTG)n            Simple_repeat             1     63     (0)   841  
   16   11.6  0.0  0.0  chr1      2522677 2522704 (3669748) + (GTG)n            Simple_repeat             1     28     (0)   842  
   16   19.6  3.6  1.1  chr1      2523419 2523465 (3668987) + A-rich            Low_complexity            1     48     (0)   843  
   13    5.2  0.0  0.0  chr1      2527728 2527747 (3664705) + (AAT)n            Simple_repeat             1     20     (0)   844  
   13   14.6  0.0  3.2  chr1      2529060 2529091 (3663361) + (CCCCCA)n         Simple_repeat             1     31     (0)   845  
   16   32.8  1.5  0.0  chr1      2530072 2530139 (3662313) + (TGG)n            Simple_repeat             1     69     (0)   846  
   14   14.2  0.0  3.1  chr1      2530477 2530509 (3661943) + (TTTGTA)n         Simple_repeat             1     32     (0)   847  
   27    3.4  0.0  0.0  chr1      2532712 2532741 (3659711) + (CGTGGA)n         Simple_repeat             1     30     (0)   848  
   16   17.0  6.5  0.0  chr1      2533213 2533260 (3659192) + (CTCTCC)n         Simple_repeat             1     51     (0)   849  
   21    3.7  0.0  0.0  chr1      2536582 2536621 (3655831) + (CAG)n            Simple_repeat             1     40     (0)   850  
   14   10.0  2.8  5.7  chr1      2545072 2545107 (3647345) + (TTGTGG)n         Simple_repeat             1     35     (0)   851  
   12   10.4  6.1  2.9  chr1      2547287 2547319 (3645133) + (TCTT)n           Simple_repeat             1     34     (0)   852  
   24   26.5  2.2  3.4  chr1      2559621 2559710 (3632742) + GA-rich           Low_complexity            1     89     (0)   853  
   17   12.6  2.9  0.0  chr1      2570363 2570397 (3622055) + GA-rich           Low_complexity            1     36     (0)   854  
   15   16.2  2.2  4.5  chr1      2577181 2577225 (3615227) + (ATGAA)n          Simple_repeat             1     44     (0)   855  
   18   12.7  1.9  8.2  chr1      2579989 2580040 (3612412) + (CTC)n            Simple_repeat             1     49     (0)   856  
   13   10.8  6.7  0.0  chr1      2582345 2582374 (3610078) + (GTCA)n           Simple_repeat             1     32     (0)   857  
   13    4.7  0.0  4.3  chr1      2582576 2582599 (3609853) + (GGCA)n           Simple_repeat             1     23     (0)   858  
   11   24.1  0.0  0.0  chr1      2586798 2586831 (3605621) + (TCACCA)n         Simple_repeat             1     34     (0)   859  
   12    8.9  4.2  0.0  chr1      2591053 2591076 (3601376) + (TTTC)n           Simple_repeat             1     25     (0)   860  
   14    7.8  0.0  6.9  chr1      2594182 2594212 (3598240) + (ATGC)n           Simple_repeat             1     29     (0)   861  
   11   11.1  6.9  0.0  chr1      2594782 2594810 (3597642) + A-rich            Low_complexity            1     31     (0)   862  
   57    0.0  0.0  0.0  chr1      2594944 2594992 (3597460) + (CA)n             Simple_repeat             1     49     (0)   863  
   21   19.4  3.8  0.0  chr1      2597217 2597269 (3595183) + GA-rich           Low_complexity            1     55     (0)   864  
   17   18.2  0.0  9.1  chr1      2599407 2599466 (3592986) + (CCTTTTC)n        Simple_repeat             1     55     (0)   865  
   12   22.7  6.9  1.6  chr1      2600931 2600988 (3591464) + (ATCCATC)n        Simple_repeat             1     61     (0)   866  
   21   12.3  4.5  0.0  chr1      2601519 2601562 (3590890) + (TGTG)n           Simple_repeat             1     46     (0)   867  
   18    8.0  0.0  3.6  chr1      2607852 2607880 (3584572) + (AT)n             Simple_repeat             1     28     (0)   868  
   16   15.8  0.0  2.8  chr1      2608252 2608288 (3584164) + (GTGTT)n          Simple_repeat             1     36     (0)   869  
   18   13.2  0.0  0.0  chr1      2612022 2612054 (3580398) + (AAAT)n           Simple_repeat             1     33     (0)   870  
   24   12.6  6.0  7.4  chr1      2612100 2612172 (3580280) + GA-rich           Low_complexity            1     72     (0)   871  
   14    8.8  0.0  0.0  chr1      2612361 2612384 (3580068) + (ATTG)n           Simple_repeat             1     24     (0)   872  
   12   19.5  4.7  2.3  chr1      2623318 2623360 (3569092) + (CCACAT)n         Simple_repeat             1     44     (0)   873  
   12   17.0  5.8  5.8  chr1      2624102 2624153 (3568299) + (TATG)n           Simple_repeat             1     52     (0)   874  
   11   17.7  5.0  2.4  chr1      2629440 2629479 (3562973) + (CAGCGGT)n        Simple_repeat             1     41     (0)   875  
   11   24.6  4.0  2.0  chr1      2632341 2632390 (3560062) + (CTTGTT)n         Simple_repeat             1     51     (0)   876  
   12   14.2  3.0  3.0  chr1      2632864 2632896 (3559556) + (GATA)n           Simple_repeat             1     33     (0)   877  
   16    8.8  8.3  0.0  chr1      2633020 2633055 (3559397) + A-rich            Low_complexity            1     39     (0)   878  
   17    0.0  0.0  0.0  chr1      2636814 2636835 (3555617) + (GGAT)n           Simple_repeat             1     22     (0)   879  
   24   17.4  2.2  0.0  chr1      2644242 2644287 (3548165) + (TG)n             Simple_repeat             1     47     (0)   880  
   19   29.8  3.9  5.6  chr1      2644861 2644988 (3547464) + (TTC)n            Simple_repeat             1    126     (0)   881  
   18    7.3  6.1  6.1  chr1      2645078 2645126 (3547326) + (CTCC)n           Simple_repeat             1     49     (0)   882  
   14   24.2  0.0  5.9  chr1      2645646 2645699 (3546753) + (CCTC)n           Simple_repeat             1     51     (0)   883  
   13    4.3  3.9  3.9  chr1      2647822 2647864 (3544588) + (TTTC)n           Simple_repeat             1     43     (0)   884  
   23   21.0  0.0  0.0  chr1      2648001 2648045 (3544407) + (T)n              Simple_repeat             1     45     (0)   885  
   20   27.4  1.8  0.0  chr1      2650655 2650709 (3541743) + (CT)n             Simple_repeat             1     56     (0)   886  
   17   16.6  0.0  4.8  chr1      2651382 2651425 (3541027) + (ATCC)n           Simple_repeat             1     42     (0)   887  
   17   20.8  0.0  2.4  chr1      2651466 2651508 (3540944) + (CTTCC)n          Simple_repeat             1     42     (0)   888  
   13    0.0  0.0  5.0  chr1      2651507 2651527 (3540925) + (CTA)n            Simple_repeat             1     20     (0)   889 *
   22   28.8  2.0  4.2  chr1      2651594 2651691 (3540761) + (TCC)n            Simple_repeat             1     96     (0)   890  
   18   12.3  4.2  4.2  chr1      2660003 2660050 (3532402) + (CCACAA)n         Simple_repeat             1     48     (0)   891  
   15   25.7  0.0  5.2  chr1      2660052 2660112 (3532340) + (CCTCCC)n         Simple_repeat             1     58     (0)   892  
   15   24.4  0.0  2.2  chr1      2660654 2660699 (3531753) + G-rich            Low_complexity            1     45     (0)   893  
   18   19.4  0.0  0.0  chr1      2661235 2661275 (3531177) + (CCTCAT)n         Simple_repeat             1     41     (0)   894  
   44    0.0  0.0  0.0  chr1      2661720 2661759 (3530693) + (CAT)n            Simple_repeat             1     40     (0)   895  
   22   15.9  0.0  0.0  chr1      2674182 2674223 (3518229) + (CAT)n            Simple_repeat             1     42     (0)   896  
   12   19.9  0.0  0.0  chr1      2681750 2681778 (3510674) + (CTG)n            Simple_repeat             1     29     (0)   897  
   13   26.3  0.0  2.2  chr1      2694236 2694282 (3498170) + (GGTTGT)n         Simple_repeat             1     46     (0)   898  
   17   23.3  3.5  1.7  chr1      2701531 2701587 (3490865) + (ACC)n            Simple_repeat             1     58     (0)   899  
   13   16.9  4.8  2.3  chr1      2714505 2714546 (3477906) + (TAATCC)n         Simple_repeat             1     43     (0)   900  
   17   17.7  9.5  2.5  chr1      2734597 2734670 (3457782) + (CCTA)n           Simple_repeat             1     79     (0)   901  
   18   12.6  2.9  0.0  chr1      2740753 2740787 (3451665) + (CAA)n            Simple_repeat             1     36     (0)   902  
   16   21.3  0.0  2.3  chr1      2741518 2741562 (3450890) + (TGGTGG)n         Simple_repeat             1     44     (0)   903  
   14    8.1  3.9  0.0  chr1      2743464 2743489 (3448963) + (GAT)n            Simple_repeat             1     27     (0)   904  
   11    7.2 10.3  0.0  chr1      2744878 2744906 (3447546) + (CTCCCT)n         Simple_repeat             1     32     (0)   905  
   21    3.7  0.0  0.0  chr1      2745456 2745483 (3446969) + (TTG)n            Simple_repeat             1     28     (0)   906  
   18    4.0  0.0  0.0  chr1      2749221 2749246 (3443206) + (TCCA)n           Simple_repeat             1     26     (0)   907  
   16   13.9  3.0  0.0  chr1      2749408 2749440 (3443012) + (CAA)n            Simple_repeat             1     34     (0)   908  
  297   13.3  0.0  2.2  chr1      2749818 2749863 (3442589) C 5SrRNA-1_BG       Satellite/5S         (2049)    987     943   909  
   12   12.8  2.5  7.9  chr1      2750240 2750279 (3442173) + (CATA)n           Simple_repeat             1     38     (0)   910  
   16    5.2  0.0  0.0  chr1      2750296 2750315 (3442137) + (T)n              Simple_repeat             1     20     (0)   911  
   12   17.0  8.3  2.0  chr1      2752922 2752969 (3439483) + G-rich            Low_complexity            1     51     (0)   912  
   13   28.4  2.3  6.0  chr1      2767538 2767623 (3424829) + A-rich            Low_complexity            1     83     (0)   913  
   15    4.8  0.0  0.0  chr1      2769748 2769769 (3422683) + (CTAA)n           Simple_repeat             1     22     (0)   914  
   27   16.5  5.1  2.5  chr1      2770086 2770163 (3422289) + (TTTTA)n          Simple_repeat             1     80     (0)   915  
   15    0.0  3.9  3.9  chr1      2770923 2770948 (3421504) + (GTAT)n           Simple_repeat             1     26     (0)   916  
   13   16.4  0.0  5.6  chr1      2771152 2771189 (3421263) + (CCCCTGT)n        Simple_repeat             1     36     (0)   917  
   14    9.1  0.0  0.0  chr1      2772541 2772564 (3419888) + (TAGT)n           Simple_repeat             1     24     (0)   918  
   13   14.7  3.3  0.0  chr1      2772581 2772610 (3419842) + (GCAT)n           Simple_repeat             1     31     (0)   919  
   14    7.2  6.9  0.0  chr1      2773681 2773709 (3418743) + (GAAGGG)n         Simple_repeat             1     31     (0)   920  
   18    4.0  0.0  0.0  chr1      2774681 2774706 (3417746) + (TCAT)n           Simple_repeat             1     26     (0)   921  
   16   12.2  5.6  0.0  chr1      2774847 2774882 (3417570) + (ATGGT)n          Simple_repeat             1     38     (0)   922  
   18   13.3  4.7  2.3  chr1      2775919 2775961 (3416491) + (CTC)n            Simple_repeat             1     44     (0)   923  
   14   12.7  0.0  0.0  chr1      2777338 2777363 (3415089) + (ATCC)n           Simple_repeat             1     26     (0)   924  
   13   30.2  1.6  3.2  chr1      2778523 2778586 (3413866) + GA-rich           Low_complexity            1     63     (0)   925  
   19    7.0  0.0  0.0  chr1      2778800 2778829 (3413623) + (CATAA)n          Simple_repeat             1     30     (0)   926  
   12   12.0  3.7  0.0  chr1      2779577 2779603 (3412849) + (TTGGA)n          Simple_repeat             1     28     (0)   927  
   13    9.8  0.0  0.0  chr1      2783674 2783695 (3408757) + (CCA)n            Simple_repeat             1     22     (0)   928  
   13   14.2  3.2  0.0  chr1      2783782 2783812 (3408640) + A-rich            Low_complexity            1     32     (0)   929  
   17   29.4  0.0  0.0  chr1      2784117 2784170 (3408282) + A-rich            Low_complexity            1     54     (0)   930  
   14    7.2  6.9  0.0  chr1      2784312 2784340 (3408112) + (CCATC)n          Simple_repeat             1     31     (0)   931  
   17   14.4  0.0  5.0  chr1      2784350 2784400 (3408052) + (TTTTAT)n         Simple_repeat             1     48     (0)   932  
   13    0.0  0.0  5.0  chr1      2793503 2793523 (3398929) + (TGT)n            Simple_repeat             1     20     (0)   933  
   13    4.0  3.3  6.9  chr1      2793585 2793614 (3398838) + (TATAC)n          Simple_repeat             1     29     (0)   934  
   15    4.3  4.2  0.0  chr1      2798246 2798269 (3394183) + (GGT)n            Simple_repeat             1     25     (0)   935  
  227   25.0  4.7  0.0  chr1      2799531 2799594 (3392858) + Gypsy-22_MLP-I    LTR/Gypsy              3514   3580  (1961)   936  
   40    0.0  0.0  0.0  chr1      2799891 2799924 (3392528) + (AG)n             Simple_repeat             1     34     (0)   937  
   18    0.0  0.0  0.0  chr1      2800091 2800113 (3392339) + (GACA)n           Simple_repeat             1     23     (0)   938  
   16   19.3  4.0  2.0  chr1      2800280 2800329 (3392123) + (CTTTCCG)n        Simple_repeat             1     51     (0)   939  
   12   18.1  0.0  3.1  chr1      2804150 2804182 (3388270) + (CATC)n           Simple_repeat             1     32     (0)   940  
   13    0.0  0.0  0.0  chr1      2804963 2804979 (3387473) + (GCT)n            Simple_repeat             1     17     (0)   941  
   20   22.7  1.4  5.6  chr1      2807847 2807920 (3384532) + (ACC)n            Simple_repeat             1     71     (0)   942  
   13   10.3  0.0 11.4  chr1      2809353 2809391 (3383061) + (TAG)n            Simple_repeat             1     35     (0)   943  
   12   29.4  0.0  2.1  chr1      2811029 2811076 (3381376) + GA-rich           Low_complexity            1     47     (0)   944  
   36   23.1  3.7  3.7  chr1      2811186 2811320 (3381132) + (CTA)n            Simple_repeat             1    135     (0)   945  
   13   14.7  3.3  0.0  chr1      2811415 2811444 (3381008) + (ATT)n            Simple_repeat             1     31     (0)   946  
   13   13.7  0.0  8.6  chr1      2811640 2811677 (3380775) + (TCAA)n           Simple_repeat             1     35     (0)   947  
   14   23.1  0.0  0.0  chr1      2815631 2815666 (3376786) + (TAG)n            Simple_repeat             1     36     (0)   948  
   16   13.2  0.0  0.0  chr1      2815869 2815893 (3376559) + (A)n              Simple_repeat             1     25     (0)   949  
   21   12.6  0.0  0.0  chr1      2816178 2816213 (3376239) + (GCA)n            Simple_repeat             1     36     (0)   950  
   23   16.1  3.5  1.7  chr1      2829735 2829791 (3362661) + (CAAT)n           Simple_repeat             1     58     (0)   951  
   13   11.6  3.6  0.0  chr1      2833101 2833128 (3359324) + (TTAA)n           Simple_repeat             1     29     (0)   952  
   16   22.0  0.0  2.3  chr1      2834518 2834561 (3357891) + (TCG)n            Simple_repeat             1     43     (0)   953  
   11   25.1  0.0  2.6  chr1      2835894 2835933 (3356519) + (TTGCCT)n         Simple_repeat             1     39     (0)   954  
   14   15.9  0.0  0.0  chr1      2836463 2836490 (3355962) + (GAT)n            Simple_repeat             1     28     (0)   955  
   21   13.4  0.0  2.4  chr1      2840208 2840250 (3352202) + (GCTCCG)n         Simple_repeat             1     42     (0)   956  
   28    0.0  0.0  0.0  chr1      2841152 2841177 (3351275) + (GAT)n            Simple_repeat             1     26     (0)   957  
   13   12.7  0.0 10.5  chr1      2842411 2842452 (3350000) + (CAATAGT)n        Simple_repeat             1     38     (0)   958  
   25   27.3  0.0  3.5  chr1      2843350 2843438 (3349014) + (TGCGGC)n         Simple_repeat             1     86     (0)   959  
   15   13.7  7.5  0.0  chr1      2843905 2843944 (3348508) + (GAGAGC)n         Simple_repeat             1     43     (0)   960  
   16    0.0  0.0  0.0  chr1      2845560 2845576 (3346876) + (A)n              Simple_repeat             1     17     (0)   961  
   13   12.0  5.0  5.0  chr1      2851866 2851905 (3340547) + (AACAGA)n         Simple_repeat             1     40     (0)   962  
   15   17.2  1.3 13.0  chr1      2857190 2857266 (3335186) + (CATATC)n         Simple_repeat             1     69     (0)   963  
   28   27.8  3.0  3.8  chr1      2857828 2857961 (3334491) + (CCCAAC)n         Simple_repeat             1    133     (0)   964  
   15    0.0  7.1  3.5  chr1      2866201 2866228 (3326224) + (CCT)n            Simple_repeat             1     29     (0)   965  
   13   11.5  0.0  6.7  chr1      2867241 2867272 (3325180) + A-rich            Low_complexity            1     30     (0)   966  
   13   25.3  6.4  2.5  chr1      2868259 2868336 (3324116) + (TGGTGA)n         Simple_repeat             1     81     (0)   967  
   15   32.3  3.3  2.1  chr1      2868873 2868964 (3323488) + A-rich            Low_complexity            1     93     (0)   968  
   15   29.2  0.0  0.0  chr1      2869603 2869652 (3322800) + A-rich            Low_complexity            1     50     (0)   969  
   14   18.5  0.0  5.1  chr1      2869766 2869806 (3322646) + G-rich            Low_complexity            1     39     (0)   970  
   13   14.7  3.3  0.0  chr1      2870066 2870095 (3322357) + (GCTT)n           Simple_repeat             1     31     (0)   971  
   17   15.0  0.0  2.6  chr1      2870327 2870365 (3322087) + (CTTTTT)n         Simple_repeat             1     38     (0)   972  
   19   15.9  2.4  0.0  chr1      2870492 2870533 (3321919) + GA-rich           Low_complexity            1     43     (0)   973  
   18   11.1  5.4  7.3  chr1      2870704 2870764 (3321688) + (CTT)n            Simple_repeat             1     59     (0)   974  
   13   27.2  0.0  2.2  chr1      2875393 2875438 (3317014) + A-rich            Low_complexity            1     45     (0)   975  
   15   15.6  0.0  0.0  chr1      2876854 2876882 (3315570) + (TTC)n            Simple_repeat             1     29     (0)   976  
   16    0.0  0.0  0.0  chr1      2894237 2894257 (3298195) + (TTGA)n           Simple_repeat             1     21     (0)   977  
   13   25.9  2.2  0.0  chr1      2896966 2897011 (3295441) + (TTTCT)n          Simple_repeat             1     47     (0)   978  
   12    4.9  0.0  4.5  chr1      2897576 2897598 (3294854) + (TCAA)n           Simple_repeat             1     22     (0)   979  
   13   15.9  5.7  0.0  chr1      2897791 2897825 (3294627) + GA-rich           Low_complexity            1     37     (0)   980  
   15   27.0  2.0  0.0  chr1      2907273 2907321 (3285131) + (ACA)n            Simple_repeat             1     50     (0)   981  
   16    4.5  0.0  0.0  chr1      2908053 2908075 (3284377) + (TGTA)n           Simple_repeat             1     23     (0)   982  
   12    8.3  9.5  4.5  chr1      2908080 2908121 (3284331) + (CACAACC)n        Simple_repeat             1     44     (0)   983  
   12    0.0  0.0  5.3  chr1      2908848 2908867 (3283585) + (TGG)n            Simple_repeat             1     19     (0)   984  
   16    6.7  0.0  8.8  chr1      2910319 2910355 (3282097) + (TCCTCA)n         Simple_repeat             1     34     (0)   985  
   15    0.0  0.0  0.0  chr1      2913050 2913068 (3279384) + (GCC)n            Simple_repeat             1     19     (0)   986  
   26   19.7  1.4  6.7  chr1      2915435 2915529 (3276923) + GA-rich           Low_complexity            1     90     (0)   987  
   13   26.4  2.2  0.0  chr1      2918983 2919027 (3273425) + A-rich            Low_complexity            1     46     (0)   988  
   16   13.2  2.1  6.7  chr1      2925151 2925197 (3267255) + (GTGTTG)n         Simple_repeat             1     45     (0)   989  
   13   16.1  2.0  8.7  chr1      2928815 2928863 (3263589) + (GGAT)n           Simple_repeat             1     46     (0)   990  
   18   11.2  0.0  0.0  chr1      2929770 2929799 (3262653) + (CTG)n            Simple_repeat             1     30     (0)   991  
   18   15.5  0.0  0.0  chr1      2931649 2931684 (3260768) + (AGCA)n           Simple_repeat             1     36     (0)   992  
   37   14.7  0.0  0.0  chr1      2932512 2932571 (3259881) + (A)n              Simple_repeat             1     60     (0)   993  
   12   12.2  3.7  0.0  chr1      2933184 2933210 (3259242) + (TCCAA)n          Simple_repeat             1     28     (0)   994  
   20    8.0  0.0  0.0  chr1      2938879 2938905 (3253547) + (GA)n             Simple_repeat             1     27     (0)   995  
   13   28.9  1.8  1.8  chr1      2939496 2939551 (3252901) + (CTCC)n           Simple_repeat             1     56     (0)   996  
   12   24.4  0.0  0.0  chr1      2942424 2942457 (3249995) + (CTTCC)n          Simple_repeat             1     34     (0)   997  
   12   22.0  2.7  0.0  chr1      2947610 2947646 (3244806) + (CTGCCG)n         Simple_repeat             1     38     (0)   998  
   29    0.0  0.0  0.0  chr1      2950229 2950255 (3242197) + (GCA)n            Simple_repeat             1     27     (0)   999  
   22   26.9  1.4  2.9  chr1      2952176 2952246 (3240206) + (CT)n             Simple_repeat             1     70     (0)  1000  
   13   15.0  3.3  0.0  chr1      2953193 2953222 (3239230) + (GAC)n            Simple_repeat             1     31     (0)  1001  
   16    8.5  0.0  0.0  chr1      2953466 2953490 (3238962) + (CCG)n            Simple_repeat             1     25     (0)  1002  
   14   15.3  2.6  2.6  chr1      2955163 2955200 (3237252) + (TTTCCT)n         Simple_repeat             1     38     (0)  1003  
   19    8.2  0.0  0.0  chr1      2955333 2955358 (3237094) + (A)n              Simple_repeat             1     26     (0)  1004  
   16    8.2  0.0  0.0  chr1      2955551 2955576 (3236876) + (ATTG)n           Simple_repeat             1     26     (0)  1005  
   11   21.3  2.5  2.5  chr1      2956220 2956259 (3236193) + (CCTCTT)n         Simple_repeat             1     40     (0)  1006  
   22    3.6  3.5  0.0  chr1      2968436 2968464 (3223988) + (CA)n             Simple_repeat             1     30     (0)  1007  
   21    6.9  0.0  0.0  chr1      2971769 2971799 (3220653) + (TTGA)n           Simple_repeat             1     31     (0)  1008  
   18   19.0  0.0  2.3  chr1      2971810 2971853 (3220599) + (TGA)n            Simple_repeat             1     43     (0)  1009  
   16   13.7  0.0  0.0  chr1      2972080 2972104 (3220348) + (GA)n             Simple_repeat             1     25     (0)  1010  
   14    8.1  3.9  0.0  chr1      2972888 2972913 (3219539) + (GTGA)n           Simple_repeat             1     27     (0)  1011  
   16    4.2  0.0  3.9  chr1      2974247 2974273 (3218179) + (AAGA)n           Simple_repeat             1     26     (0)  1012  
   15   23.3  0.0  0.0  chr1      2974688 2974727 (3217725) + (AGGCGG)n         Simple_repeat             1     40     (0)  1013  
   18    7.6  0.0  0.0  chr1      2975882 2975909 (3216543) + (GAA)n            Simple_repeat             1     28     (0)  1014  
   13   15.1  7.3  7.3  chr1      2987268 2987335 (3205117) + (ACTCAC)n         Simple_repeat             1     68     (0)  1015  
   12    9.7  0.0  0.0  chr1      2996141 2996162 (3196290) + (AGGG)n           Simple_repeat             1     22     (0)  1016  
   16   19.9  0.0  6.1  chr1      2996462 2996513 (3195939) + (TTCCCTC)n        Simple_repeat             1     49     (0)  1017  
   15    7.8  7.4  0.0  chr1      2996737 2996763 (3195689) + (CT)n             Simple_repeat             1     29     (0)  1018  
   26   27.0  2.7  3.7  chr1      2997022 2997131 (3195321) + (TTC)n            Simple_repeat             1    109     (0)  1019  
   30    4.8  2.2  2.2  chr1      3001021 3001065 (3191387) + (TGGGAA)n         Simple_repeat             1     45     (0)  1020  
   15    8.8  5.0  5.0  chr1      3001070 3001109 (3191343) + G-rich            Low_complexity            1     40     (0)  1021  
   11   12.1  7.7  9.4  chr1      3010327 3010391 (3182061) + (CTACATA)n        Simple_repeat             1     64     (0)  1022  
   19    7.2  0.0  0.0  chr1      3010398 3010426 (3182026) + (ATCC)n           Simple_repeat             1     29     (0)  1023  
   17   17.9  5.8  1.9  chr1      3015734 3015785 (3176667) + (AGT)n            Simple_repeat             1     54     (0)  1024  
   24   22.8  3.7  5.7  chr1      3015994 3016101 (3176351) + (CTT)n            Simple_repeat             1    106     (0)  1025  
   13   26.0  5.6  2.7  chr1      3017786 3017857 (3174595) + (CCTCA)n          Simple_repeat             1     74     (0)  1026  
   12    9.8  0.0  0.0  chr1      3018288 3018309 (3174143) + (TTGA)n           Simple_repeat             1     22     (0)  1027  
  826   31.3  1.2  1.2  chr1      3021376 3021705 (3170747) + Mariner-1_AN      DNA/TcMar-Tc1           245    574   (787)  1028  
   13   20.5  2.4  2.4  chr1      3021754 3021794 (3170658) + (CCAT)n           Simple_repeat             1     41     (0)  1029  
   14   15.9  0.0  0.0  chr1      3024776 3024803 (3167649) + (TCC)n            Simple_repeat             1     28     (0)  1030  
   12    0.0  5.3  0.0  chr1      3025748 3025766 (3166686) + (GAA)n            Simple_repeat             1     20     (0)  1031  
   13   18.9  4.5  2.2  chr1      3026420 3026463 (3165989) + (CCCTCCT)n        Simple_repeat             1     45     (0)  1032  
   13   18.1  3.0  0.0  chr1      3026952 3026984 (3165468) + (ACAC)n           Simple_repeat             1     34     (0)  1033  
   15   20.0  2.5  0.0  chr1      3027199 3027238 (3165214) + (ACTA)n           Simple_repeat             1     41     (0)  1034  
   15    4.3  0.0  4.0  chr1      3027903 3027928 (3164524) + (GGAT)n           Simple_repeat             1     25     (0)  1035  
   12    5.6  0.0  0.0  chr1      3028540 3028558 (3163894) + (GCA)n            Simple_repeat             1     19     (0)  1036  
   23   14.0  0.0  0.0  chr1      3028727 3028766 (3163686) + (CTG)n            Simple_repeat             1     40     (0)  1037  
   29    0.0  5.7  0.0  chr1      3028811 3028845 (3163607) + (TTCGATT)n        Simple_repeat             1     37     (0)  1038  
   18    7.5  0.0  0.0  chr1      3030408 3030435 (3162017) + (ATCC)n           Simple_repeat             1     28     (0)  1039  
   20   15.1  1.7  7.1  chr1      3030578 3030636 (3161816) + (CCAT)n           Simple_repeat             1     56     (0)  1040  
   12    9.7  0.0  0.0  chr1      3030814 3030835 (3161617) + (CTAT)n           Simple_repeat             1     22     (0)  1041  
   16   11.6  0.0  0.0  chr1      3030861 3030889 (3161563) + (CTGAG)n          Simple_repeat             1     29     (0)  1042  
   15   12.2  0.0  0.0  chr1      3031472 3031498 (3160954) + (ATG)n            Simple_repeat             1     27     (0)  1043  
   12   10.0  0.0  0.0  chr1      3031996 3032017 (3160435) + (AGAA)n           Simple_repeat             1     22     (0)  1044  
   14   15.2  5.0  2.4  chr1      3032060 3032099 (3160353) + (TCCCA)n          Simple_repeat             1     41     (0)  1045  
   13   22.1  5.6  1.8  chr1      3032703 3032756 (3159696) + (TGTC)n           Simple_repeat             1     56     (0)  1046  
   13    8.5  4.0  0.0  chr1      3033179 3033203 (3159249) + (CAAG)n           Simple_repeat             1     26     (0)  1047  
   16    0.0  4.3  0.0  chr1      3033638 3033660 (3158792) + (ATTG)n           Simple_repeat             1     24     (0)  1048  
   17   10.1  0.0  5.9  chr1      3037363 3037398 (3155054) + (AGT)n            Simple_repeat             1     34     (0)  1049  
   15    4.3  4.2  0.0  chr1      3038171 3038194 (3154258) + (ATA)n            Simple_repeat             1     25     (0)  1050  
   17    4.3  0.0  0.0  chr1      3038324 3038347 (3154105) + (GGCT)n           Simple_repeat             1     24     (0)  1051  
   11   21.1  2.5  2.5  chr1      3038880 3038919 (3153533) + (GATGTT)n         Simple_repeat             1     40     (0)  1052  
   12   13.9  0.0  0.0  chr1      3039891 3039914 (3152538) + (TACA)n           Simple_repeat             1     24     (0)  1053  
   13   17.6  2.4  4.9  chr1      3040043 3040091 (3152361) + (CCAA)n           Simple_repeat             1     47     (0)  1054  
   11   18.0  5.0  2.4  chr1      3040272 3040311 (3152141) + (GCAGTAT)n        Simple_repeat             1     41     (0)  1055  
   13    9.8  0.0  0.0  chr1      3040320 3040341 (3152111) + (TGC)n            Simple_repeat             1     22     (0)  1056  
   15    7.4  3.2  3.2  chr1      3040492 3040522 (3151930) + (TGGA)n           Simple_repeat             1     31     (0)  1057  
   11   13.7 12.0  1.8  chr1      3042536 3042585 (3149867) + (TTGTGG)n         Simple_repeat             1     55     (0)  1058  
   12   18.7  2.1  6.5  chr1      3042597 3042644 (3149808) + (TTGGAG)n         Simple_repeat             1     46     (0)  1059  
   15   15.8  0.0  2.8  chr1      3043018 3043054 (3149398) + (CTGTACT)n        Simple_repeat             1     36     (0)  1060  
   32    5.4  0.0  0.0  chr1      3043585 3043623 (3148829) + (CTCTTC)n         Simple_repeat             1     39     (0)  1061  
   14    7.2  3.0  6.2  chr1      3048138 3048170 (3144282) + (TTCC)n           Simple_repeat             1     32     (0)  1062  
   18   13.5  0.0  0.0  chr1      3048755 3048787 (3143665) + (AAG)n            Simple_repeat             1     33     (0)  1063  
  232    3.1  0.5 14.8  chr1      3048917 3048963 (3143489) C Copia-3_SCH-I     LTR/Copia            (3735)   1022     981  1064  
   23   25.8  7.1  2.7  chr1      3049077 3049216 (3143236) + (AGTCTG)n         Simple_repeat             1    146     (0)  1065  
   29    3.2  0.0  0.0  chr1      3049262 3049293 (3143159) + (GACTCT)n         Simple_repeat             1     32     (0)  1066  
   25    9.1 10.2  0.0  chr1      3049386 3049444 (3143008) + (TCTGAC)n         Simple_repeat             1     65     (0)  1067  
   17   11.1  0.0  0.0  chr1      3050495 3050523 (3141929) + (AGCT)n           Simple_repeat             1     29     (0)  1068  
   22   24.2  0.0  0.0  chr1      3050592 3050637 (3141815) + (T)n              Simple_repeat             1     46     (0)  1069  
   18   16.6  2.0  4.0  chr1      3051251 3051301 (3141151) + (CTTCTA)n         Simple_repeat             1     50     (0)  1070  
   17   26.9  1.5  3.1  chr1      3051302 3051316 (3141136) + (CTT)n            Simple_repeat             1     65     (0)  1071  
   13   26.1  0.0  0.0  chr1      3051701 3051737 (3140715) + (CTC)n            Simple_repeat             1     37     (0)  1072  
   16    4.2  0.0  3.9  chr1      3054218 3054244 (3138208) + (ACAAG)n          Simple_repeat             1     26     (0)  1073  
   18   24.2  0.0  0.0  chr1      3055073 3055112 (3137340) + (T)n              Simple_repeat             1     40     (0)  1074  
   12    3.9 11.1  0.0  chr1      3055114 3055140 (3137312) + (ATGA)n           Simple_repeat             1     30     (0)  1075  
   21   11.7  0.0  0.0  chr1      3056294 3056330 (3136122) + (TTGCCAT)n        Simple_repeat             1     37     (0)  1076 *
   33   25.6  3.4  1.6  chr1      3056327 3056445 (3136007) + (CTTTT)n          Simple_repeat             1    121     (0)  1077  
   20   19.0  1.5  6.2  chr1      3070233 3070299 (3122153) + (ACCACA)n         Simple_repeat             1     64     (0)  1078  
   13   15.8  2.6  5.3  chr1      3071870 3071908 (3120544) + (CCT)n            Simple_repeat             1     38     (0)  1079  
   13   14.5  7.9  0.0  chr1      3072387 3072424 (3120028) + G-rich            Low_complexity            1     41     (0)  1080  
   17   23.5  0.0  0.0  chr1      3072833 3072877 (3119575) + (CTGAGG)n         Simple_repeat             1     45     (0)  1081  
   17   12.4  2.9  0.0  chr1      3073520 3073554 (3118898) + (GATA)n           Simple_repeat             1     36     (0)  1082  
   12   11.2  6.9  0.0  chr1      3076760 3076788 (3115664) + (CAGC)n           Simple_repeat             1     31     (0)  1083  
   18    8.3  7.9  0.0  chr1      3078206 3078243 (3114209) + (ATC)n            Simple_repeat             1     41     (0)  1084  
   14   15.3  0.0  0.0  chr1      3078787 3078815 (3113637) + (ACAG)n           Simple_repeat             1     29     (0)  1085  
   24   15.1  0.0  0.0  chr1      3079309 3079352 (3113100) + (TGA)n            Simple_repeat             1     44     (0)  1086  
   28   24.6  2.8  3.7  chr1      3079640 3079747 (3112705) + (CCACCT)n         Simple_repeat             1    107     (0)  1087  
   40   18.2  0.0  0.0  chr1      3083739 3083809 (3108643) + (T)n              Simple_repeat             1     71     (0)  1088  
   15   20.8  6.0  0.0  chr1      3092082 3092131 (3100321) + (CCCCAA)n         Simple_repeat             1     53     (0)  1089  
   13   28.0  5.0  0.0  chr1      3097762 3097821 (3094631) + (TGG)n            Simple_repeat             1     63     (0)  1090  
   13   14.6  0.0  3.2  chr1      3100703 3100734 (3091718) + (CAATCA)n         Simple_repeat             1     31     (0)  1091  
   16    5.3  0.0  0.0  chr1      3108514 3108533 (3083919) + (T)n              Simple_repeat             1     20     (0)  1092  
   12   10.7  6.1  2.9  chr1      3118613 3118645 (3073807) + (AATA)n           Simple_repeat             1     34     (0)  1093  
   12   19.6  0.0  0.0  chr1      3118836 3118864 (3073588) + (AACC)n           Simple_repeat             1     29     (0)  1094  
  241   27.5  0.8 13.0  chr1      3132362 3132482 (3059970) + Gypsy-35_ADe-I    LTR/Gypsy              2028   2135  (6738)  1095  
   15   11.6  0.0  0.0  chr1      3135512 3135539 (3056913) + (ATCCT)n          Simple_repeat             1     28     (0)  1096  
   21    3.8  0.0  3.6  chr1      3135980 3136008 (3056444) + (CA)n             Simple_repeat             1     28     (0)  1097  
   22   20.0  3.5  0.0  chr1      3161973 3162029 (3030423) + (CAC)n            Simple_repeat             1     59     (0)  1098  
   19   11.3  2.5  2.5  chr1      3162037 3162076 (3030376) + (CTC)n            Simple_repeat             1     40     (0)  1099  
   17   11.2  0.0  0.0  chr1      3162604 3162632 (3029820) + (TGC)n            Simple_repeat             1     29     (0)  1100  
   25   18.5  1.5  3.1  chr1      3164884 3164949 (3027503) + (TGCGGC)n         Simple_repeat             1     65     (0)  1101  
   18   32.4  1.2  1.2  chr1      3169354 3169435 (3023017) + (CATCGA)n         Simple_repeat             1     82     (0)  1102 *
   23   23.3  0.0  0.0  chr1      3169420 3169474 (3022978) + (CAT)n            Simple_repeat             1     55     (0)  1103  
   16    0.0  5.0  0.0  chr1      3169622 3169641 (3022811) + (AG)n             Simple_repeat             1     21     (0)  1104  
   13   12.1  5.0  5.0  chr1      3179460 3179499 (3012953) + (CAATCCA)n        Simple_repeat             1     40     (0)  1105  
   15    5.6  0.0  0.0  chr1      3187704 3187722 (3004730) + (CT)n             Simple_repeat             1     19     (0)  1106  
  237   30.4  2.1  5.9  chr1      3196314 3196453 (2995999) C I-4_AO            LINE/Tad1              (13)   5421    5287  1107  
   18   23.7  1.9  1.9  chr1      3201359 3201411 (2991041) + (TGC)n            Simple_repeat             1     53     (0)  1108  
   13   19.1  0.0  0.0  chr1      3201512 3201541 (2990911) + (TTG)n            Simple_repeat             1     30     (0)  1109  
   18    7.7  0.0  0.0  chr1      3210948 3210975 (2981477) + (TCTA)n           Simple_repeat             1     28     (0)  1110  
   19   10.1  0.0  0.0  chr1      3211582 3211613 (2980839) + (GGTT)n           Simple_repeat             1     32     (0)  1111  
   22   26.3  2.1  4.4  chr1      3212770 3212862 (2979590) + (GTG)n            Simple_repeat             1     91     (0)  1112  
   12   19.8  2.3  4.7  chr1      3212898 3212941 (2979511) + (TGATTTG)n        Simple_repeat             1     43     (0)  1113  
   12   21.7  0.0  0.0  chr1      3213947 3213978 (2978474) + (ACCTAC)n         Simple_repeat             1     32     (0)  1114  
   13   23.2  2.1  2.1  chr1      3218731 3218777 (2973675) + (CAGGAT)n         Simple_repeat             1     47     (0)  1115  
   13   11.2  3.2  3.2  chr1      3218930 3218960 (2973492) + (ATG)n            Simple_repeat             1     31     (0)  1116  
   17   13.1  0.0  0.0  chr1      3221966 3221991 (2970461) + (T)n              Simple_repeat             1     26     (0)  1117  
   24    3.5  0.0  0.0  chr1      3233333 3233361 (2959091) + (GT)n             Simple_repeat             1     29     (0)  1118  
   16    0.0  0.0  0.0  chr1      3237740 3237757 (2954695) + (T)n              Simple_repeat             1     18     (0)  1119  
   17   17.0  2.5  0.0  chr1      3242564 3242603 (2949849) + (GCTAT)n          Simple_repeat             1     41     (0)  1120  
   18   21.9  8.9  0.0  chr1      3243186 3243264 (2949188) + (TGGTGT)n         Simple_repeat             1     86     (0)  1121  
   18    6.3  2.9  2.9  chr1      3243286 3243320 (2949132) + (GTTTGG)n         Simple_repeat             1     35     (0)  1122  
   33    5.3  0.0  0.0  chr1      3248411 3248450 (2944002) + (T)n              Simple_repeat             1     40     (0)  1123  
   15    4.3  0.0  4.0  chr1      3248660 3248685 (2943767) + (TCCT)n           Simple_repeat             1     25     (0)  1124  
   15   15.3  3.5  0.0  chr1      3253488 3253516 (2938936) + (CA)n             Simple_repeat             1     30     (0)  1125  
   15   18.4  4.4  2.2  chr1      3254054 3254098 (2938354) + (CTC)n            Simple_repeat             1     46     (0)  1126  
   15   14.4  0.0  3.1  chr1      3255919 3255951 (2936501) + (TTGA)n           Simple_repeat             1     32     (0)  1127  
   13   17.1  0.0  5.7  chr1      3261231 3261267 (2931185) + (AGTCA)n          Simple_repeat             1     35     (0)  1128  
   28   21.1  2.9  1.4  chr1      3276097 3276165 (2916287) + GA-rich           Low_complexity            1     70     (0)  1129  
   15   16.9  6.1  2.0  chr1      3276376 3276424 (2916028) + G-rich            Low_complexity            1     51     (0)  1130  
   20   10.7  0.0  0.0  chr1      3277492 3277521 (2914931) + (AC)n             Simple_repeat             1     30     (0)  1131  
   12   11.2  3.2  3.2  chr1      3280754 3280784 (2911668) + (TTTTAG)n         Simple_repeat             1     31     (0)  1132  
   13   31.1  1.6  1.6  chr1      3286965 3287025 (2905427) + (CAC)n            Simple_repeat             1     61     (0)  1133  
   15   27.1  0.0  0.0  chr1      3287884 3287927 (2904525) + (GGT)n            Simple_repeat             1     44     (0)  1134  
   12   23.1  2.0  4.2  chr1      3287995 3288043 (2904409) + G-rich            Low_complexity            1     48     (0)  1135  
   21    9.5  0.0  0.0  chr1      3288121 3288154 (2904298) + (CAGGGA)n         Simple_repeat             1     34     (0)  1136  
   13   13.1  0.0  0.0  chr1      3289029 3289054 (2903398) + (AGAAT)n          Simple_repeat             1     26     (0)  1137  
   17   21.6  0.0  0.0  chr1      3303358 3303396 (2889056) + A-rich            Low_complexity            1     39     (0)  1138  
   16    9.6  0.0  0.0  chr1      3303552 3303574 (2888878) + (T)n              Simple_repeat             1     23     (0)  1139  
   12   24.5  2.2  2.2  chr1      3303658 3303702 (2888750) + G-rich            Low_complexity            1     45     (0)  1140  
   13    0.0  0.0  5.0  chr1      3305864 3305884 (2886568) + (TAG)n            Simple_repeat             1     20     (0)  1141  
   15   27.3  3.7  0.0  chr1      3308862 3308915 (2883537) + (GAT)n            Simple_repeat             1     56     (0)  1142  
  226   23.2  5.5  5.5  chr1      3310051 3310123 (2882329) + Gypsy-3_BG-I      LTR/Gypsy              4692   4764   (277)  1143  
   27    0.0  0.0  0.0  chr1      3313662 3313687 (2878765) + (AGTCC)n          Simple_repeat             1     26     (0)  1144  
   14    5.0  0.0  0.0  chr1      3313753 3313773 (2878679) + (GACT)n           Simple_repeat             1     21     (0)  1145  
   16   19.7  1.9  5.9  chr1      3316833 3316885 (2875567) + GA-rich           Low_complexity            1     51     (0)  1146  
   17   29.7  0.0  0.0  chr1      3317948 3318001 (2874451) + (CAT)n            Simple_repeat             1     54     (0)  1147  
   13    0.0  0.0  8.7  chr1      3318104 3318128 (2874324) + (GAGT)n           Simple_repeat             1     23     (0)  1148  
   22   13.9  3.2  6.6  chr1      3320999 3321061 (2871391) + GA-rich           Low_complexity            1     61     (0)  1149  
   17   11.1  0.0  0.0  chr1      3325525 3325553 (2866899) + (TTG)n            Simple_repeat             1     29     (0)  1150  
   55    0.0  0.0  0.0  chr1      3327132 3327178 (2865274) + (AC)n             Simple_repeat             1     47     (0)  1151  
   18   18.7  0.0  0.0  chr1      3327358 3327389 (2865063) + A-rich            Low_complexity            1     32     (0)  1152  
   12    8.8  4.2  0.0  chr1      3327405 3327428 (2865024) + (CAT)n            Simple_repeat             1     25     (0)  1153  
   18   10.7  0.0  0.0  chr1      3329653 3329682 (2862770) + (GCC)n            Simple_repeat             1     30     (0)  1154  
   27    3.5  0.0  0.0  chr1      3352488 3352517 (2839935) + (AGA)n            Simple_repeat             1     30     (0)  1155  
   12    0.0  0.0  9.1  chr1      3355641 3355664 (2836788) + (CCAC)n           Simple_repeat             1     22     (0)  1156  
   12   18.4  5.4  0.0  chr1      3355665 3355674 (2836778) + (ACCCC)n          Simple_repeat             4     39     (0)  1157  
   13   10.7  0.0  9.1  chr1      3356314 3356349 (2836103) + (GGAGTG)n         Simple_repeat             1     33     (0)  1158  
   27    8.3  0.0  0.0  chr1      3361418 3361456 (2830996) + (CTG)n            Simple_repeat             1     39     (0)  1159  
   14   15.0  5.4  0.0  chr1      3363667 3363703 (2828749) + (ATCCTTC)n        Simple_repeat             1     39     (0)  1160  
   18   18.4  0.0  0.0  chr1      3366954 3366990 (2825462) + (GCT)n            Simple_repeat             1     37     (0)  1161  
   13   11.1  0.0  6.5  chr1      3368009 3368041 (2824411) + A-rich            Low_complexity            1     31     (0)  1162  
   21   21.9  0.0  0.0  chr1      3368089 3368137 (2824315) + (GCACCC)n         Simple_repeat             1     49     (0)  1163  
   28    6.1  0.0  0.0  chr1      3368669 3368703 (2823749) + (TAT)n            Simple_repeat             1     35     (0)  1164  
   14    0.0  0.0  0.0  chr1      3387465 3387482 (2804970) + (AGT)n            Simple_repeat             1     18     (0)  1165  
   14   21.7  4.0  2.0  chr1      3391782 3391831 (2800621) + (TTACTT)n         Simple_repeat             1     51     (0)  1166  
   14   10.4  3.0  3.0  chr1      3391979 3392011 (2800441) + (TTTATT)n         Simple_repeat             1     33     (0)  1167  
   13   20.4  5.8  5.8  chr1      3395137 3395205 (2797247) + (CATTT)n          Simple_repeat             1     69     (0)  1168  
   17   12.5  2.6  2.6  chr1      3398222 3398259 (2794193) + (CTTC)n           Simple_repeat             1     38     (0)  1169  
   15    7.9  3.7  0.0  chr1      3398363 3398389 (2794063) + (CAC)n            Simple_repeat             1     28     (0)  1170  
   18   15.9  2.3  2.3  chr1      3398824 3398867 (2793585) + (TGTA)n           Simple_repeat             1     44     (0)  1171  
   13   12.1  0.0  3.6  chr1      3398949 3398977 (2793475) + (ATCC)n           Simple_repeat             1     28     (0)  1172  
   12   19.8  0.0 11.5  chr1      3399046 3399103 (2793349) + (CTTTTG)n         Simple_repeat             1     52     (0)  1173  
   15    4.8  0.0  0.0  chr1      3400633 3400654 (2791798) + (AGT)n            Simple_repeat             1     22     (0)  1174  
   34   11.0  0.0  0.0  chr1      3402014 3402062 (2790390) + (A)n              Simple_repeat             1     49     (0)  1175  
   14   26.8  0.0  7.5  chr1      3403185 3403256 (2789196) + (TTTTTA)n         Simple_repeat             1     67     (0)  1176  
   16   30.3  2.7  1.3  chr1      3403681 3403755 (2788697) + (TGATAA)n         Simple_repeat             1     76     (0)  1177  
   15   16.4  2.9  0.0  chr1      3403909 3403942 (2788510) + (GAT)n            Simple_repeat             1     35     (0)  1178  
   15   13.9  0.0  0.0  chr1      3404287 3404310 (2788142) + (AC)n             Simple_repeat             1     24     (0)  1179  
   26   14.3  3.0  4.5  chr1      3404368 3404434 (2788018) + (AAT)n            Simple_repeat             1     66     (0)  1180  
   15   13.9  0.0  0.0  chr1      3404465 3404488 (2787964) + (A)n              Simple_repeat             1     24     (0)  1181  
   17   11.2  0.0  0.0  chr1      3405065 3405093 (2787359) + (TTCC)n           Simple_repeat             1     29     (0)  1182  
   13    0.0  4.3  4.3  chr1      3405603 3405625 (2786827) + (TGC)n            Simple_repeat             1     23     (0)  1183  
   13    0.0  0.0  8.7  chr1      3405706 3405730 (2786722) + (TAGT)n           Simple_repeat             1     23     (0)  1184  
   19   11.7  0.0  0.0  chr1      3406124 3406151 (2786301) + (T)n              Simple_repeat             1     28     (0)  1185  
   19    3.0  8.8  0.0  chr1      3406277 3406310 (2786142) + (TGACT)n          Simple_repeat             1     37     (0)  1186  
   21   16.6  2.0  2.0  chr1      3406370 3406418 (2786034) + (TAT)n            Simple_repeat             1     49     (0)  1187  
   14    8.7  0.0  3.9  chr1      3406713 3406739 (2785713) + (GAGG)n           Simple_repeat             1     26     (0)  1188  
   14   12.3  5.4  2.6  chr1      3407054 3407090 (2785362) + (AAT)n            Simple_repeat             1     38     (0)  1189  
   27    0.0  0.0  0.0  chr1      3407233 3407258 (2785194) + (TGAC)n           Simple_repeat             1     26     (0)  1190  
   15   15.6  0.0  0.0  chr1      3407266 3407294 (2785158) + (CCA)n            Simple_repeat             1     29     (0)  1191  
   11   30.6  0.0  0.0  chr1      3407696 3407739 (2784713) + (TTATTT)n         Simple_repeat             1     44     (0)  1192  
   18   23.9  0.0  3.6  chr1      3408626 3408683 (2783769) + A-rich            Low_complexity            1     56     (0)  1193  
   20    9.4  0.0  2.9  chr1      3408933 3408968 (2783484) + (CAG)n            Simple_repeat             1     35     (0)  1194  
   13    4.0  7.1  3.5  chr1      3409685 3409712 (2782740) + (CTT)n            Simple_repeat             1     29     (0)  1195  
   23    5.8  0.0  2.7  chr1      3410107 3410144 (2782308) + (AAAAGAA)n        Simple_repeat             1     37     (0)  1196  
   17   19.9  2.1  2.1  chr1      3414498 3414545 (2777907) + (TTTTTC)n         Simple_repeat             1     48     (0)  1197  
   17    4.2  0.0  0.0  chr1      3415228 3415252 (2777200) + (GTCA)n           Simple_repeat             1     25     (0)  1198  
   13    4.2  8.0  0.0  chr1      3416462 3416486 (2775966) + (CCTCT)n          Simple_repeat             1     27     (0)  1199  
   27    0.0  0.0  0.0  chr1      3417292 3417317 (2775135) + (CCGA)n           Simple_repeat             1     26     (0)  1200  
   70    1.5  0.0  0.0  chr1      3418087 3418152 (2774300) + (AGT)n            Simple_repeat             1     66     (0)  1201  
   18   18.8  0.0  2.3  chr1      3418180 3418223 (2774229) + (TAGG)n           Simple_repeat             1     43     (0)  1202  
   20   10.4  7.0  2.2  chr1      3418501 3418543 (2773909) + (AC)n             Simple_repeat             1     45     (0)  1203  
   14   18.4  2.7  0.0  chr1      3418909 3418945 (2773507) + (CAGCAA)n         Simple_repeat             1     38     (0)  1204  
   16    4.5  0.0  0.0  chr1      3419054 3419076 (2773376) + (AAG)n            Simple_repeat             1     23     (0)  1205  
   43    0.0  0.0  0.0  chr1      3419309 3419345 (2773107) + (TG)n             Simple_repeat             1     37     (0)  1206  
   17   14.5  2.5  2.5  chr1      3423211 3423250 (2769202) + GA-rich           Low_complexity            1     40     (0)  1207  
   14   16.9  4.8  2.3  chr1      3428412 3428453 (2763999) + (AGT)n            Simple_repeat             1     43     (0)  1208  
   19    7.2  0.0  0.0  chr1      3432536 3432564 (2759888) + (TGGCA)n          Simple_repeat             1     29     (0)  1209  
   16    5.6  2.1 11.6  chr1      3432637 3432683 (2759769) + (ACTGCT)n         Simple_repeat             1     43     (0)  1210  
   13   16.0  5.7  0.0  chr1      3432839 3432873 (2759579) + (TTACT)n          Simple_repeat             1     37     (0)  1211  
   17    9.5  5.9  0.0  chr1      3433037 3433070 (2759382) + (GTAA)n           Simple_repeat             1     36     (0)  1212  
   24   11.2  4.0  2.0  chr1      3433818 3433867 (2758585) + (AGC)n            Simple_repeat             1     51     (0)  1213  
   21   19.8  0.0  0.0  chr1      3434087 3434132 (2758320) + (CACT)n           Simple_repeat             1     46     (0)  1214  
   17   26.5  5.2  3.1  chr1      3434353 3434448 (2758004) + (TCTCTCC)n        Simple_repeat             1     98     (0)  1215  
   19   14.9  0.0  0.0  chr1      3435937 3435974 (2756478) + (TTTTTCT)n        Simple_repeat             1     38     (0)  1216  
   17   11.1  0.0  0.0  chr1      3436177 3436205 (2756247) + (TGT)n            Simple_repeat             1     29     (0)  1217  
   17    4.1  0.0  0.0  chr1      3436391 3436415 (2756037) + (ATAC)n           Simple_repeat             1     25     (0)  1218  
   15   24.4  0.0  0.0  chr1      3441698 3441736 (2750716) + GA-rich           Low_complexity            1     39     (0)  1219  
   15   15.9  5.5  5.5  chr1      3444659 3444713 (2747739) + (ACT)n            Simple_repeat             1     55     (0)  1220  
   14   11.5  0.0  3.5  chr1      3445189 3445218 (2747234) + (TTCT)n           Simple_repeat             1     29     (0)  1221  
   20   13.0  0.0  0.0  chr1      3445385 3445419 (2747033) + (TGGC)n           Simple_repeat             1     35     (0)  1222  
   12   15.3  3.5  0.0  chr1      3445614 3445642 (2746810) + (GGAT)n           Simple_repeat             1     30     (0)  1223  
   17    0.0  0.0  0.0  chr1      3445663 3445683 (2746769) + (AGT)n            Simple_repeat             1     21     (0)  1224  
   13   21.3  0.0  0.0  chr1      3446547 3446579 (2745873) + (TTCTT)n          Simple_repeat             1     33     (0)  1225  
   16   32.4  0.0  0.0  chr1      3447532 3447590 (2744862) + (CAACAA)n         Simple_repeat             1     59     (0)  1226  
   12   13.9  0.0  0.0  chr1      3447770 3447793 (2744659) + (GCC)n            Simple_repeat             1     24     (0)  1227  
   14    8.8  0.0  0.0  chr1      3448037 3448060 (2744392) + (ATGG)n           Simple_repeat             1     24     (0)  1228  
   15   13.9  0.0  0.0  chr1      3448097 3448120 (2744332) + (T)n              Simple_repeat             1     24     (0)  1229  
   14   14.0  3.1  0.0  chr1      3448280 3448311 (2744141) + (ATAGT)n          Simple_repeat             1     33     (0)  1230  
   13   15.9  2.7  2.7  chr1      3448967 3449003 (2743449) + (TCATCT)n         Simple_repeat             1     37     (0)  1231  
   12   16.3  2.8  2.8  chr1      3449919 3449954 (2742498) + (TATTCG)n         Simple_repeat             1     36     (0)  1232  
   14    4.3  4.2  0.0  chr1      3450244 3450267 (2742185) + (TAGC)n           Simple_repeat             1     25     (0)  1233  
   13   18.2  0.0  0.0  chr1      3450862 3450892 (2741560) + (CTCTCA)n         Simple_repeat             1     31     (0)  1234  
   14   23.2  0.0  0.0  chr1      3451418 3451464 (2740988) + (CTG)n            Simple_repeat             1     47     (0)  1235  
   18    7.6  0.0  0.0  chr1      3456768 3456795 (2735657) + (CTG)n            Simple_repeat             1     28     (0)  1236  
   13   21.3  0.0  0.0  chr1      3458759 3458791 (2733661) + (GAGGCA)n         Simple_repeat             1     33     (0)  1237  
   13   23.2  3.9  1.9  chr1      3458902 3458953 (2733499) + A-rich            Low_complexity            1     53     (0)  1238  
   15    3.3  5.7  5.7  chr1      3464561 3464595 (2727857) + (CTTCCT)n         Simple_repeat             1     35     (0)  1239  
   13   16.5  5.7  5.7  chr1      3467037 3467089 (2725363) + (TCC)n            Simple_repeat             1     53     (0)  1240  
   21   22.4  0.0  0.0  chr1      3472622 3472673 (2719779) + (TCATCG)n         Simple_repeat             1     52     (0)  1241  
   13   16.9  0.0  0.0  chr1      3472780 3472806 (2719646) + (TGC)n            Simple_repeat             1     27     (0)  1242  
   16   11.7  0.0  0.0  chr1      3472899 3472926 (2719526) + (TGG)n            Simple_repeat             1     28     (0)  1243  
   18    7.9  0.0  0.0  chr1      3473089 3473115 (2719337) + (TAC)n            Simple_repeat             1     27     (0)  1244  
   17   33.1  2.9  1.9  chr1      3483800 3483904 (2708548) + G-rich            Low_complexity            1    106     (0)  1245  
   15   14.4  0.0  0.0  chr1      3483955 3483978 (2708474) + (AG)n             Simple_repeat             1     24     (0)  1246  
   20   19.5  0.0  2.1  chr1      3484476 3484524 (2707928) + A-rich            Low_complexity            1     48     (0)  1247  
   13   11.2  3.2  3.2  chr1      3484566 3484596 (2707856) + A-rich            Low_complexity            1     31     (0)  1247  
   12   19.6  0.0  0.0  chr1      3484753 3484781 (2707671) + (TGC)n            Simple_repeat             1     29     (0)  1248  
   23   19.7  1.9  0.0  chr1      3485134 3485186 (2707266) + (TCA)n            Simple_repeat             1     54     (0)  1249  
   17   11.2  0.0  0.0  chr1      3485829 3485857 (2706595) + (AGGC)n           Simple_repeat             1     29     (0)  1250  
   15    0.0 13.8  0.0  chr1      3486899 3486927 (2705525) + (TAGA)n           Simple_repeat             1     33     (0)  1251  
   15   21.0  3.9  1.9  chr1      3487401 3487451 (2705001) + (CATGA)n          Simple_repeat             1     52     (0)  1252  
   22   15.3  0.0  0.0  chr1      3488854 3488890 (2703562) + (T)n              Simple_repeat             1     37     (0)  1253  
   13   15.8  2.7  2.7  chr1      3488975 3489011 (2703441) + (TATAACA)n        Simple_repeat             1     37     (0)  1254  
   20    6.8  0.0  3.1  chr1      3493638 3493670 (2698782) + (CCA)n            Simple_repeat             1     32     (0)  1255  
   20    7.0 13.3  0.0  chr1      3501586 3501630 (2690822) + (CT)n             Simple_repeat             1     51     (0)  1256  
   21    6.5  0.0  2.9  chr1      3501895 3501962 (2690490) + (GAAAAA)n         Simple_repeat             1     66     (0)  1257  
   17    7.2  3.5  0.0  chr1      3504684 3504712 (2687740) + (TGA)n            Simple_repeat             1     30     (0)  1258  
   13   14.6  7.9  0.0  chr1      3505721 3505771 (2686681) + (TGTA)n           Simple_repeat             1     55     (0)  1259  
   14   21.8  0.0  4.5  chr1      3505815 3505860 (2686592) + A-rich            Low_complexity            1     44     (0)  1260  
   11   14.1  0.0  8.8  chr1      3507861 3507897 (2684555) + (CGAGGC)n         Simple_repeat             1     34     (0)  1261  
   16   18.4  7.0  0.0  chr1      3508907 3508949 (2683503) + (TC)n             Simple_repeat             1     46     (0)  1262  
   12   10.7  2.9  6.1  chr1      3510539 3510572 (2681880) + (TCCC)n           Simple_repeat             1     33     (0)  1263  
   18   18.1  0.0  0.0  chr1      3510745 3510782 (2681670) + (CAC)n            Simple_repeat             1     38     (0)  1264  
   12   24.1  0.0  0.0  chr1      3511199 3511232 (2681220) + (GGT)n            Simple_repeat             1     34     (0)  1265  
   13   25.1  4.6  3.0  chr1      3519740 3519804 (2672648) + GA-rich           Low_complexity            1     66     (0)  1266  
   18   11.6  0.0  5.1  chr1      3520199 3520239 (2672213) + (TTTTTA)n         Simple_repeat             1     39     (0)  1267  
   23   13.4  0.0  0.0  chr1      3520420 3520460 (2671992) + (TGATT)n          Simple_repeat             1     41     (0)  1268  
   12    4.8  4.5  0.0  chr1      3520913 3520934 (2671518) + (TCCC)n           Simple_repeat             1     23     (0)  1269  
   19   17.2  3.0  6.2  chr1      3531678 3531743 (2660709) + (AGCT)n           Simple_repeat             1     64     (0)  1270  
   13   21.3  4.0  6.9  chr1      3535491 3535564 (2656888) + (CTCCCTT)n        Simple_repeat             1     72     (0)  1271  
   29   21.4  6.1  0.0  chr1      3537634 3537715 (2654737) + (TC)n             Simple_repeat             1     87     (0)  1272  
   21   22.9  2.0  8.4  chr1      3546324 3546424 (2646028) + (CTC)n            Simple_repeat             1     95     (0)  1273  
   15   19.5  4.7  2.3  chr1      3548369 3548411 (2644041) + (TC)n             Simple_repeat             1     44     (0)  1274  
   39    0.0  0.0  0.0  chr1      3548412 3548447 (2644005) + (T)n              Simple_repeat             1     36     (0)  1275  
   25   18.0  0.0  0.0  chr1      3549634 3549683 (2642769) + (GGT)n            Simple_repeat             1     50     (0)  1276  
   16   23.2  1.9  1.9  chr1      3554297 3554348 (2638104) + (CTCT)n           Simple_repeat             1     52     (0)  1277  
   16   21.3  0.0  0.0  chr1      3554838 3554847 (2637605) + (TGTC)n           Simple_repeat             1     37     (0)  1278  
   20    7.9  0.0  0.0  chr1      3554848 3554874 (2637578) + (TC)n             Simple_repeat             1     27     (0)  1279  
   19    6.7  3.1  0.0  chr1      3555231 3555262 (2637190) + (GCCCT)n          Simple_repeat             1     33     (0)  1280  
   18   15.3  0.0  2.6  chr1      3555420 3555460 (2636992) + (TTTTC)n          Simple_repeat             1     39     (0)  1281  
   19   10.4  0.0  0.0  chr1      3566395 3566426 (2626026) + (ACACGC)n         Simple_repeat             1     32     (0)  1282  
   12   22.5  2.2  4.4  chr1      3570285 3570330 (2622122) + (CTT)n            Simple_repeat             1     45     (0)  1283  
   15   16.4  3.8  5.8  chr1      3574296 3574348 (2618104) + GA-rich           Low_complexity            1     52     (0)  1284  
   23    7.9  5.0  0.0  chr1      3591302 3591341 (2601111) + (TGC)n            Simple_repeat             1     42     (0)  1285  
   12   14.3 10.4  1.9  chr1      3592499 3592546 (2599906) + (ACAAGAGA)n       Simple_repeat             1     52     (0)  1286  
   22   12.8  0.0  0.0  chr1      3605837 3605870 (2586582) + (T)n              Simple_repeat             1     34     (0)  1287  
   18   23.3  0.0  0.0  chr1      3610011 3610050 (2582402) + (T)n              Simple_repeat             1     40     (0)  1288  
   14    3.8  6.9  3.3  chr1      3618683 3618711 (2573741) + (TAT)n            Simple_repeat             1     30     (0)  1289  
   18    7.8  0.0  0.0  chr1      3625042 3625068 (2567384) + (TAA)n            Simple_repeat             1     27     (0)  1290  
   13   10.8  2.9  6.1  chr1      3625557 3625590 (2566862) + (AAT)n            Simple_repeat             1     33     (0)  1291  
   18   14.2  4.9  2.4  chr1      3628913 3628953 (2563499) + (TA)n             Simple_repeat             1     42     (0)  1292  
   41    2.4  0.0  2.3  chr1      3631083 3631126 (2561326) + (AT)n             Simple_repeat             1     43     (0)  1293  
   12   22.6  3.5  5.4  chr1      3631511 3631567 (2560885) + (TAAT)n           Simple_repeat             1     56     (0)  1294  
   14   17.8  0.0 10.2  chr1      3632676 3632729 (2559723) + (ATAA)n           Simple_repeat             1     49     (0)  1295  
   17   22.7  1.6  5.0  chr1      3637737 3637798 (2554654) + (ATA)n            Simple_repeat             1     60     (0)  1296  
   13   22.8  4.2  2.0  chr1      3638195 3638242 (2554210) + (TAT)n            Simple_repeat             1     49     (0)  1297  
   17   18.7  1.9  3.9  chr1      3640404 3640455 (2551997) + (TTTTTA)n         Simple_repeat             1     51     (0)  1298  
   16   23.8  5.1  3.8  chr1      3641947 3642025 (2550427) + (TATAAT)n         Simple_repeat             1     80     (0)  1299  
   30   17.0  2.2  6.9  chr1      3642631 3642721 (2549731) + (TAT)n            Simple_repeat             1     87     (0)  1300  
   29    3.1  3.0  0.0  chr1      3642817 3642849 (2549603) + (AT)n             Simple_repeat             1     34     (0)  1301  
   14   21.8  3.4  5.2  chr1      3643547 3643605 (2548847) + A-rich            Low_complexity            1     58     (0)  1302  
   13   14.9  3.3  0.0  chr1      3644247 3644276 (2548176) + (ATATT)n          Simple_repeat             1     31     (0)  1303  
   31    5.5  0.0  0.0  chr1      3649734 3649771 (2542681) + (AAT)n            Simple_repeat             1     38     (0)  1304  
   12   11.5  3.3  3.3  chr1      3649919 3649948 (2542504) + (TAT)n            Simple_repeat             1     30     (0)  1305  
   14   20.9  4.5  0.0  chr1      3650184 3650227 (2542225) + A-rich            Low_complexity            1     46     (0)  1306  
   18   23.7  1.6  3.2  chr1      3651822 3651884 (2540568) + (TTTA)n           Simple_repeat             1     62     (0)  1307  
   23   18.9  7.2  1.4  chr1      3652042 3652110 (2540342) + (AT)n             Simple_repeat             1     73     (0)  1308  
   31    0.0  0.0  0.0  chr1      3653956 3653982 (2538470) + (TA)n             Simple_repeat             1     27     (0)  1309  
   13   18.7  7.0  0.0  chr1      3655064 3655133 (2537319) + (ATATGT)n         Simple_repeat             1     74     (0)  1310  
   12   11.5  3.3  3.3  chr1      3655500 3655529 (2536923) + (TAA)n            Simple_repeat             1     30     (0)  1311  
   12   21.1  2.5  2.5  chr1      3655804 3655843 (2536609) + (CTAA)n           Simple_repeat             1     40     (0)  1312  
   16   16.0  7.1  5.6  chr1      3659981 3660050 (2532402) + (TATAT)n          Simple_repeat             1     71     (0)  1313  
   13   25.4  3.9  0.0  chr1      3660809 3660859 (2531593) + (TATTT)n          Simple_repeat             1     53     (0)  1314  
   16    6.8  2.9  5.9  chr1      3665364 3665398 (2527054) + (ATA)n            Simple_repeat             1     34     (0)  1315  
   18   21.6  3.9  5.3  chr1      3668792 3668868 (2523584) + (TAT)n            Simple_repeat             1     76     (0)  1316  
   16   22.1  0.0  0.0  chr1      3670815 3670846 (2521606) + (T)n              Simple_repeat             1     32     (0)  1317  
   45    0.0  2.4  0.0  chr1      3670860 3670901 (2521551) + (TA)n             Simple_repeat             1     43     (0)  1318  
  243   19.2  0.0  0.0  chr1      3673683 3673734 (2518718) + Helitron-1_ROr    RC/Helitron            2319   2370  (1951)  1319  
   19    7.4  0.0  0.0  chr1      3674855 3674883 (2517569) + (TGTT)n           Simple_repeat             1     29     (0)  1320  
   23   17.9  4.5  2.9  chr1      3676811 3676877 (2515575) + (ATA)n            Simple_repeat             1     68     (0)  1321  
   12   15.5  3.5  0.0  chr1      3677870 3677898 (2514554) + (TATT)n           Simple_repeat             1     30     (0)  1322  
   12   21.1  0.0 12.9  chr1      3678680 3678749 (2513703) + (TTTA)n           Simple_repeat             1     62     (0)  1323  
   15   22.7  6.4  0.0  chr1      3679379 3679425 (2513027) + (TA)n             Simple_repeat             1     50     (0)  1324  
   16    7.0  0.0  9.1  chr1      3680360 3680395 (2512057) + (TAAT)n           Simple_repeat             1     33     (0)  1325  
   18   19.2  8.3  0.0  chr1      3680620 3680679 (2511773) + (ATA)n            Simple_repeat             1     65     (0)  1326  
   13   19.7  4.7  2.3  chr1      3686864 3686906 (2505546) + (ATT)n            Simple_repeat             1     44     (0)  1327  
   19   21.7  0.0  0.0  chr1      3696821 3696858 (2495594) + (T)n              Simple_repeat             1     38     (0)  1328  
   13   24.7  0.0  7.1  chr1      3697193 3697252 (2495200) + (TCTAAT)n         Simple_repeat             1     56     (0)  1329  
   14   16.4  2.9  0.0  chr1      3697259 3697292 (2495160) + (TATT)n           Simple_repeat             1     35     (0)  1330  
   16    8.5  4.0  0.0  chr1      3697446 3697470 (2494982) + (TA)n             Simple_repeat             1     26     (0)  1331  
   13   10.1  5.9  2.9  chr1      3697912 3697945 (2494507) + (TTAA)n           Simple_repeat             1     35     (0)  1332  
   22   34.2  0.0  0.0  chr1      3698159 3698235 (2494217) + (TATC)n           Simple_repeat             1     77     (0)  1333  
  396   39.3  1.2  2.2  chr1      3699167 3699575 (2492877) + Mariner-4_AN      DNA/TcMar-Tc1          1186   1590   (260)  1334  
 1072   29.1  4.4  3.6  chr1      3700160 3701575 (2490877) C Mariner1_AO       DNA/TcMar-Fot1        (370)   1513      95  1335  
   30    0.0  0.0  0.0  chr1      3704146 3704171 (2488281) + (TA)n             Simple_repeat             1     26     (0)  1336  
   14   26.4  3.7  0.0  chr1      3706132 3706185 (2486267) + (AATT)n           Simple_repeat             1     56     (0)  1337  
   12   21.5  4.4  2.2  chr1      3706303 3706347 (2486105) + A-rich            Low_complexity            1     46     (0)  1338  
   13   27.5  0.0  5.5  chr1      3709150 3709207 (2483245) + (TTATT)n          Simple_repeat             1     55     (0)  1339  
   17   15.3  0.0  0.0  chr1      3709469 3709497 (2482955) + (T)n              Simple_repeat             1     29     (0)  1340  
   13   23.8  2.7  7.1  chr1      3709575 3709647 (2482805) + (TATAATA)n        Simple_repeat             1     70     (0)  1341  
   17   17.7  8.2  3.1  chr1      3709821 3709881 (2482571) + (TA)n             Simple_repeat             1     64     (0)  1342  
   20   20.5  8.2  0.0  chr1      3710108 3710182 (2482270) + (TATATA)n         Simple_repeat             1     81     (0)  1343  
   12   18.4  6.7  2.1  chr1      3713456 3713500 (2478952) + (ATA)n            Simple_repeat             1     47     (0)  1344  
   17    6.2  5.6  2.7  chr1      3715242 3715277 (2477175) + (TATT)n           Simple_repeat             1     37     (0)  1345  
   14    3.6  2.9  9.4  chr1      3715300 3715333 (2477119) + (AATA)n           Simple_repeat             1     32     (0)  1346  
   13   21.9  0.0  2.6  chr1      3715372 3715410 (2477042) + A-rich            Low_complexity            1     38     (0)  1347  
   12   17.0  8.3  2.0  chr1      3715739 3715786 (2476666) + (ATCTATT)n        Simple_repeat             1     51     (0)  1348  
  275   14.6  0.0  0.0  chr1      3716132 3716172 (2476280) C Gypsy1-LTR_AO     LTR/Gypsy              (12)    309     269  1349  
   18   20.5  1.9  1.9  chr1      3717025 3717076 (2475376) + A-rich            Low_complexity            1     52     (0)  1350  
   16   16.2  2.2  4.5  chr1      3717600 3717644 (2474808) + (TTAA)n           Simple_repeat             1     44     (0)  1351  
   12   18.9  2.6  2.6  chr1      3720872 3720909 (2471543) + (TATTA)n          Simple_repeat             1     38     (0)  1352  
   13   17.4  3.9  6.0  chr1      3721260 3721310 (2471142) + (TTAAT)n          Simple_repeat             1     50     (0)  1353  
   22   14.2  5.4  1.7  chr1      3722179 3722234 (2470218) + (AATAT)n          Simple_repeat             1     58     (0)  1354  
   42    2.4  0.0  0.0  chr1      3722887 3722929 (2469523) + (TAT)n            Simple_repeat             1     43     (0)  1355  
   31    0.0  3.3  0.0  chr1      3723546 3723575 (2468877) + (TA)n             Simple_repeat             1     31     (0)  1356  
   15   10.1  6.2  0.0  chr1      3725725 3725756 (2466696) + (TAA)n            Simple_repeat             1     34     (0)  1357  
  487   26.4  6.7  3.5  chr1      3737621 3737950 (2454502) C VADER             DNA                    (97)    340       1  1358  
   15    7.9  3.7  0.0  chr1      3738226 3738252 (2454200) + (ATA)n            Simple_repeat             1     28     (0)  1359  
   15    7.9  3.7  0.0  chr1      3738778 3738804 (2453648) + (TTA)n            Simple_repeat             1     28     (0)  1360  
   23    3.7  0.0  0.0  chr1      3755324 3755351 (2437101) + (A)n              Simple_repeat             1     28     (0)  1361  
   18    8.7  0.0  0.0  chr1      3760826 3760850 (2431602) + (T)n              Simple_repeat             1     25     (0)  1362  
   12   14.6  7.5  2.4  chr1      3764613 3764652 (2427800) + (GAATA)n          Simple_repeat             1     42     (0)  1363  
   21   16.4  4.2  0.0  chr1      3791058 3791105 (2401347) + GA-rich           Low_complexity            1     50     (0)  1364  
   26   22.8  1.4  1.4  chr1      3791346 3791418 (2401034) + (TTATT)n          Simple_repeat             1     73     (0)  1365  
   18    0.0  6.5  3.1  chr1      3791503 3791533 (2400919) + (TCC)n            Simple_repeat             1     32     (0)  1366  
   12   16.0  0.0  3.5  chr1      3791770 3791799 (2400653) + (ATC)n            Simple_repeat             1     29     (0)  1367  
   22   19.3  0.0  0.0  chr1      3793313 3793354 (2399098) + (T)n              Simple_repeat             1     42     (0)  1368  
   16    9.3  0.0  0.0  chr1      3794687 3794709 (2397743) + (T)n              Simple_repeat             1     23     (0)  1369  
   50    0.0  2.0  2.0  chr1      3795698 3795748 (2396704) + (CT)n             Simple_repeat             1     51     (0)  1370  
   16    8.3  7.1  4.7  chr1      3795871 3795912 (2396540) + (CCT)n            Simple_repeat             1     43     (0)  1371  
   31    0.0  0.0  0.0  chr1      3796537 3796565 (2395887) + (CAT)n            Simple_repeat             1     29     (0)  1372  
   20    3.2  2.9  2.9  chr1      3800447 3800480 (2391972) + (TCTAGT)n         Simple_repeat             1     34     (0)  1373  
   36    0.0  0.0  2.7  chr1      3800558 3800595 (2391857) + (TGGTT)n          Simple_repeat             1     37     (0)  1374  
   16    5.2  0.0  0.0  chr1      3801019 3801038 (2391414) + (T)n              Simple_repeat             1     20     (0)  1375  
   18   19.2  3.5  3.5  chr1      3807804 3807867 (2384585) + GA-rich           Low_complexity            1     64     (0)  1376  
   13   18.2  9.1  2.9  chr1      3808331 3808396 (2384056) + (TCTCTCC)n        Simple_repeat             1     70     (0)  1377  
   20   23.3  5.4  5.4  chr1      3814319 3814464 (2377988) + (TCT)n            Simple_repeat             1    146     (0)  1378  
   51    2.0  0.0  0.0  chr1      3819590 3819639 (2372813) + (ACT)n            Simple_repeat             1     50     (0)  1379  
   20   13.8  3.9  3.9  chr1      3822235 3822286 (2370166) + (CATC)n           Simple_repeat             1     52     (0)  1380  
   18   25.1  0.0  1.9  chr1      3823609 3823663 (2368789) + (TCCTCT)n         Simple_repeat             1     54     (0)  1381  
   18   10.8  0.0  0.0  chr1      3825888 3825918 (2366534) + (CTAC)n           Simple_repeat             1     31     (0)  1382  
   27    0.0  0.0  0.0  chr1      3825986 3826011 (2366441) + (CATA)n           Simple_repeat             1     26     (0)  1383  
   14   15.4  0.0  7.7  chr1      3827426 3827467 (2364985) + (AGCCTC)n         Simple_repeat             1     39     (0)  1384  
   20   10.8  0.0  0.0  chr1      3829435 3829464 (2362988) + (CT)n             Simple_repeat             1     30     (0)  1385  
   15   19.7  0.0  0.0  chr1      3830632 3830660 (2361792) + GA-rich           Low_complexity            1     29     (0)  1386  
  241   29.0  1.1  1.1  chr1      3831339 3831432 (2361020) C Gypsy-62_BG-LTR   LTR/Gypsy              (71)    351     258  1387  
   17   19.7  2.1  2.1  chr1      3834372 3834427 (2358025) + (GCCGCT)n         Simple_repeat             1     56     (0)  1388  
   16    3.5  3.0  6.2  chr1      3838250 3838282 (2354170) + (GGGA)n           Simple_repeat             1     32     (0)  1389  
   16   15.9  0.0  0.0  chr1      3838760 3838787 (2353665) + (T)n              Simple_repeat             1     28     (0)  1390  
   14   12.5  0.0  0.0  chr1      3840210 3840235 (2352217) + (TAC)n            Simple_repeat             1     26     (0)  1391  
   20   17.0  2.5  0.0  chr1      3840587 3840626 (2351826) + (TC)n             Simple_repeat             1     41     (0)  1392  
   16   13.2  0.0  0.0  chr1      3840766 3840790 (2351662) + (T)n              Simple_repeat             1     25     (0)  1393  
   13   13.5  3.2 12.1  chr1      3841478 3841545 (2350907) + (TTCCC)n          Simple_repeat             1     61     (0)  1394  
  236    8.3  0.0  0.0  chr1      3849795 3849842 (2342610) + Gypsy-2_PGr-I     LTR/Gypsy               387    434  (5780)  1395  
   19    4.0  0.0  0.0  chr1      3849972 3849997 (2342455) + (TAG)n            Simple_repeat             1     26     (0)  1396  
   13    0.0  0.0  0.0  chr1      3851069 3851085 (2341367) + (CTG)n            Simple_repeat             1     17     (0)  1397  
   13   15.3  2.5  5.1  chr1      3863581 3863620 (2328832) + (TCTTCGA)n        Simple_repeat             1     39     (0)  1398  
   16   20.3  9.3  1.2  chr1      3863656 3863730 (2328722) + (CATTTC)n         Simple_repeat             1     81     (0)  1399  
   16    0.0  0.0  0.0  chr1      3865419 3865436 (2327016) + (T)n              Simple_repeat             1     18     (0)  1400  
   22   24.8  6.0  3.3  chr1      3868178 3868294 (2324158) + (GCCACG)n         Simple_repeat             1    120     (0)  1401  
   13   11.0  0.0  9.1  chr1      3873123 3873158 (2319294) + (CTTTTC)n         Simple_repeat             1     33     (0)  1402  
   49    0.0  0.0  0.0  chr1      3877105 3877148 (2315304) + (TCT)n            Simple_repeat             1     44     (0)  1403  
  242   26.6  3.7  3.7  chr1      3882323 3882404 (2310048) C Gypsy-64_BG-I     LTR/Gypsy            (2967)   1570    1489  1404  
   22   14.9  0.0  0.0  chr1      3897388 3897424 (2295028) + (A)n              Simple_repeat             1     37     (0)  1405  
   24    7.0  4.1  4.1  chr1      3898302 3898350 (2294102) + GA-rich           Low_complexity            1     49     (0)  1406  
   16    0.0  0.0  0.0  chr1      3901886 3901903 (2290549) + (AG)n             Simple_repeat             1     18     (0)  1407  
   21   14.6  0.0  0.0  chr1      3917030 3917067 (2275385) + (CCG)n            Simple_repeat             1     38     (0)  1408  
   12    9.9  2.6  8.3  chr1      3922219 3922256 (2270196) + (ATCGAAG)n        Simple_repeat             1     36     (0)  1409  
   13   13.2  0.0  0.0  chr1      3925749 3925773 (2266679) + (AAAT)n           Simple_repeat             1     25     (0)  1410  
   17   15.9  4.4  2.2  chr1      3939645 3939722 (2252730) + (CTT)n            Simple_repeat             1     79     (0)  1411  
   15    4.7  4.5  0.0  chr1      3939793 3939814 (2252638) + (TC)n             Simple_repeat             1     23     (0)  1412  
   19   13.4  0.0  0.0  chr1      3940447 3940480 (2251972) + (CAC)n            Simple_repeat             1     34     (0)  1413  
   18   22.8  5.1  2.8  chr1      3942667 3942696 (2249756) + GA-rich           Low_complexity            1     85     (0)  1414  
   17   19.7  3.7  1.8  chr1      3942697 3942750 (2249702) + (GAGAAGT)n        Simple_repeat             1     55     (0)  1415  
   17   13.7  0.0  0.0  chr1      3942787 3942818 (2249634) + (AAGAC)n          Simple_repeat             1     32     (0)  1416  
   13   13.3 15.5  0.0  chr1      3944034 3944091 (2248361) + (TCTTCGC)n        Simple_repeat             1     67     (0)  1417  
   14    5.0  0.0  0.0  chr1      3944435 3944498 (2247954) + (GCA)n            Simple_repeat             1     64     (0)  1418  
   19   22.4  0.0  0.0  chr1      3944679 3944725 (2247727) + (CCGCAG)n         Simple_repeat             1     47     (0)  1419  
   14    5.0  0.0  0.0  chr1      3944793 3944813 (2247639) + (CAG)n            Simple_repeat             1     21     (0)  1420  
   12    5.6  0.0  0.0  chr1      3947550 3947568 (2244884) + (AAG)n            Simple_repeat             1     19     (0)  1421  
   23    9.2  0.0  0.0  chr1      3948518 3948552 (2243900) + (GCA)n            Simple_repeat             1     35     (0)  1422  
   13   21.8  0.0  2.6  chr1      3949836 3949874 (2242578) + (GCGGAT)n         Simple_repeat             1     38     (0)  1423  
   16    0.0  0.0  0.0  chr1      3951810 3951829 (2240623) + (TAG)n            Simple_repeat             1     20     (0)  1424  
   17   21.4  0.0  2.3  chr1      3953086 3953130 (2239322) + (GTG)n            Simple_repeat             1     44     (0)  1425  
   13   13.4  5.9  0.0  chr1      3953376 3953409 (2239043) + G-rich            Low_complexity            1     36     (0)  1426  
   31    0.0  0.0  0.0  chr1      3963942 3963968 (2228484) + (AG)n             Simple_repeat             1     27     (0)  1427  
   17    8.2  0.0  0.0  chr1      3966842 3966867 (2225585) + (CAA)n            Simple_repeat             1     26     (0)  1428  
   11   25.5  0.0  6.1  chr1      3971848 3971899 (2220553) + GA-rich           Low_complexity            1     49     (0)  1429  
   15   15.5  7.0  0.0  chr1      3973084 3973131 (2219321) + (TTTCGAC)n        Simple_repeat             1     51     (0)  1430  
   24   15.6  1.9  1.9  chr1      3973450 3973501 (2218951) + (CAG)n            Simple_repeat             1     52     (0)  1431  
   19   29.2  4.6  0.0  chr1      3973502 3973532 (2218920) + (AGCCGC)n         Simple_repeat             5     91     (0)  1432  
   18    0.0  0.0  0.0  chr1      3974552 3974574 (2217878) + (CAG)n            Simple_repeat             1     23     (0)  1433  
   12    9.5  0.0  4.2  chr1      3975634 3975658 (2216794) + (TGCG)n           Simple_repeat             1     24     (0)  1434  
   14   22.0  5.2  3.4  chr1      3975712 3975769 (2216683) + (CTTC)n           Simple_repeat             1     59     (0)  1435  
   18    4.8  0.0  0.0  chr1      3979600 3979621 (2212831) + (TG)n             Simple_repeat             1     22     (0)  1436  
   12   23.9  4.4  0.0  chr1      3987031 3987075 (2205377) + (TCTCCT)n         Simple_repeat             1     47     (0)  1437  
   14   14.9  0.0  3.2  chr1      3987100 3987131 (2205321) + (CCCT)n           Simple_repeat             1     31     (0)  1438  
   13   23.4  2.5  0.0  chr1      3987570 3987609 (2204843) + (TTA)n            Simple_repeat             1     41     (0)  1439  
   16   22.9  4.1  2.0  chr1      3987659 3987711 (2204741) + (CT)n             Simple_repeat             1     54     (0)  1440  
   19   18.1  0.0  0.0  chr1      3997836 3997868 (2194584) + (T)n              Simple_repeat             1     33     (0)  1441  
   33   23.2  0.0  7.1  chr1      4000171 4000207 (2192245) + A-rich            Low_complexity            1     60    (52)  1442  
   33   10.3  0.0  0.0  chr1      4000208 4000260 (2192192) + (AAAAGCA)n        Simple_repeat             1     53     (0)  1443  
   33   23.2  0.0  7.1  chr1      4000261 4000290 (2192162) + A-rich            Low_complexity           61    112     (0)  1442  
   20   23.3  3.3  0.0  chr1      4000472 4000531 (2191921) + GA-rich           Low_complexity            1     62     (0)  1444  
   28    2.4  7.1  0.0  chr1      4000992 4001033 (2191419) + (CAACAGC)n        Simple_repeat             1     45     (0)  1445  
   13    8.7  4.0  0.0  chr1      4004908 4004932 (2187520) + (AAGG)n           Simple_repeat             1     26     (0)  1446  
  240   12.8 12.8  0.0  chr1      4007933 4007979 (2184473) + Gypsy-26_LBS-I    LTR/Gypsy              1584   1636  (3928)  1447 *
  242   24.1  0.0  0.0  chr1      4007939 4007992 (2184460) + Copia-71_MLP-I    LTR/Copia               685    738  (4078)  1448  
   18    9.4  2.9  0.0  chr1      4008379 4008412 (2184040) + (ACAACC)n         Simple_repeat             1     35     (0)  1449  
   16   13.7  0.0  0.0  chr1      4010545 4010569 (2181883) + (T)n              Simple_repeat             1     25     (0)  1450  
   18    4.2  0.0  0.0  chr1      4016394 4016418 (2176034) + (ACC)n            Simple_repeat             1     25     (0)  1451  
   17    9.4  2.8  2.8  chr1      4016811 4016846 (2175606) + (GTTA)n           Simple_repeat             1     36     (0)  1452  
   15    0.0  0.0  0.0  chr1      4022614 4022632 (2169820) + (TTG)n            Simple_repeat             1     19     (0)  1453  
   34   25.2  2.9  4.4  chr1      4022697 4022834 (2169618) + (GGT)n            Simple_repeat             1    136     (0)  1454  
   15   14.8  4.9  4.9  chr1      4024894 4024934 (2167518) + (AC)n             Simple_repeat             1     41     (0)  1455  
   20   12.6  0.0  0.0  chr1      4028606 4028640 (2163812) + (GTA)n            Simple_repeat             1     35     (0)  1456  
   15   21.1  3.7  3.8  chr1      4028927 4028994 (2163458) + G-rich            Low_complexity            1     67     (0)  1457  
   21    9.2  0.0  2.8  chr1      4029148 4029184 (2163268) + (TGA)n            Simple_repeat             1     36     (0)  1458  
   13    9.8  0.0  0.0  chr1      4029369 4029390 (2163062) + (CCA)n            Simple_repeat             1     22     (0)  1459  
   12   23.4  7.3  0.0  chr1      4030953 4031007 (2161445) + (CAGCCT)n         Simple_repeat             1     59     (0)  1460  
   13    9.8  0.0  0.0  chr1      4031062 4031083 (2161369) + (GTA)n            Simple_repeat             1     22     (0)  1461  
   15   24.0  0.0  0.0  chr1      4032861 4032899 (2159553) + (TGG)n            Simple_repeat             1     39     (0)  1462  
   12   13.2  5.7  2.8  chr1      4035952 4035986 (2156466) + (TCG)n            Simple_repeat             1     36     (0)  1463  
   16   19.2  2.0  4.0  chr1      4041322 4041372 (2151080) + (TTTTTC)n         Simple_repeat             1     50     (0)  1464  
   16   23.0  2.7  5.6  chr1      4041373 4041391 (2151061) + (CTTTTTT)n        Simple_repeat             4     71     (0)  1465  
   14   20.2  2.0  4.2  chr1      4051242 4051290 (2141162) + GA-rich           Low_complexity            1     48     (0)  1466  
   16   20.7  6.1  2.9  chr1      4051334 4051399 (2141053) + GA-rich           Low_complexity            1     68     (0)  1466  
   20    8.8  5.6  5.6  chr1      4052667 4052720 (2139732) + (CATCTC)n         Simple_repeat             1     54     (0)  1467  
   14   25.7  2.2  0.0  chr1      4055304 4055349 (2137103) + (TGC)n            Simple_repeat             1     47     (0)  1468  
   19   10.5  0.0  0.0  chr1      4061024 4061054 (2131398) + (CTG)n            Simple_repeat             1     31     (0)  1469  
   18   14.6  2.6  0.0  chr1      4063960 4063997 (2128455) + GA-rich           Low_complexity            1     39     (0)  1470  
   14   20.9  3.8  3.8  chr1      4079116 4079168 (2113284) + (CCT)n            Simple_repeat             1     53     (0)  1471  
   18   24.4  0.0  0.0  chr1      4080854 4080901 (2111551) + (TCG)n            Simple_repeat             1     48     (0)  1472  
   14   17.6  0.0  0.0  chr1      4080992 4081023 (2111429) + (TCGTCT)n         Simple_repeat             1     32     (0)  1473  
   16    8.3  0.0  0.0  chr1      4084024 4084049 (2108403) + (CTTTT)n          Simple_repeat             1     26     (0)  1474  
   13    4.1  8.0  0.0  chr1      4100015 4100039 (2092413) + (TTC)n            Simple_repeat             1     27     (0)  1475  
   19    6.8  3.2  0.0  chr1      4101380 4101410 (2091042) + (CAG)n            Simple_repeat             1     32     (0)  1476  
   13   14.4  3.2  0.0  chr1      4101462 4101492 (2090960) + (CGGAGC)n         Simple_repeat             1     32     (0)  1477  
   14   10.1  6.2  0.0  chr1      4101936 4101967 (2090485) + (ATTCAC)n         Simple_repeat             1     34     (0)  1478  
   21   26.1  0.9  7.8  chr1      4102520 4102629 (2089823) + G-rich            Low_complexity            1    103     (0)  1479  
   31   13.9  3.1  1.5  chr1      4102741 4102805 (2089647) + (GTG)n            Simple_repeat             1     66     (0)  1480  
   14   20.2  0.0  0.0  chr1      4102824 4102857 (2089595) + G-rich            Low_complexity            1     34     (0)  1481  
   15    0.0  0.0  4.5  chr1      4106149 4106171 (2086281) + (TGAA)n           Simple_repeat             1     22     (0)  1482  
   27   27.5  4.2  1.6  chr1      4106180 4106300 (2086152) + A-rich            Low_complexity            1    124     (0)  1483  
   13   16.6  2.8  2.8  chr1      4107233 4107275 (2085177) + (CACT)n           Simple_repeat             1     43     (0)  1484  
   14   15.5  0.0  0.0  chr1      4115116 4115144 (2077308) + A-rich            Low_complexity            1     29     (0)  1485  
   16    3.3  9.7  0.0  chr1      4116185 4116215 (2076237) + (AGAT)n           Simple_repeat             1     34     (0)  1486  
   26   25.9  9.0  0.0  chr1      4116770 4116903 (2075549) + (TCTC)n           Simple_repeat             1    146     (0)  1487  
   16   25.8  0.0  0.0  chr1      4119624 4119661 (2072791) + GA-rich           Low_complexity            1     38     (0)  1488  
   25   22.4  3.7  2.4  chr1      4119981 4120062 (2072390) + GA-rich           Low_complexity            1     83     (0)  1489  
   15   21.1  0.0  0.0  chr1      4120036 4120064 (2072388) + A-rich            Low_complexity            1     29     (0)  1490 *
   19   10.0  0.0  0.0  chr1      4132644 4132675 (2059777) + (GACGAA)n         Simple_repeat             1     32     (0)  1491  
   13    0.0  0.0  0.0  chr1      4133848 4133864 (2058588) + (GTT)n            Simple_repeat             1     17     (0)  1492  
   12    4.5  4.0  4.0  chr1      4138649 4138673 (2053779) + (AGT)n            Simple_repeat             1     25     (0)  1493  
   23    8.7  8.2  0.0  chr1      4138953 4139001 (2053451) + A-rich            Low_complexity            1     53     (0)  1494  
   12   12.6  3.7  0.0  chr1      4139342 4139368 (2053084) + GA-rich           Low_complexity            1     28     (0)  1495  
   28    0.0  0.0  0.0  chr1      4148208 4148233 (2044219) + (AGC)n            Simple_repeat             1     26     (0)  1496  
   12    0.0  0.0  5.3  chr1      4148234 4148253 (2044199) + (TAG)n            Simple_repeat             1     19     (0)  1497  
   17   14.2  1.9  7.8  chr1      4149142 4149195 (2043257) + (AACAAC)n         Simple_repeat             1     51     (0)  1498  
   12   10.1  9.4  0.0  chr1      4150139 4150170 (2042282) + (ATGAG)n          Simple_repeat             1     35     (0)  1499  
   14    4.1  0.0 10.7  chr1      4152234 4152264 (2040188) + (TAC)n            Simple_repeat             1     28     (0)  1500  
   15   18.2  2.1  4.3  chr1      4159627 4159673 (2032779) + (AACCAC)n         Simple_repeat             1     46     (0)  1501  
   36    0.0  0.0  0.0  chr1      4159754 4159792 (2032660) + (A)n              Simple_repeat             1     39     (0)  1502  
   17   12.3  0.0  5.4  chr1      4160439 4160477 (2031975) + (TTGGTG)n         Simple_repeat             1     37     (0)  1503  
   12   22.6  2.3  2.3  chr1      4163337 4163379 (2029073) + (ATCGTC)n         Simple_repeat             1     43     (0)  1504  
   14    4.9  0.0  0.0  chr1      4171434 4171454 (2020998) + (CAG)n            Simple_repeat             1     21     (0)  1505  
   31    0.0  0.0  0.0  chr1      4174672 4174700 (2017752) + (TGC)n            Simple_repeat             1     29     (0)  1506  
   18    9.3  8.0  3.9  chr1      4181310 4181359 (2011093) + (ACT)n            Simple_repeat             1     52     (0)  1507  
   17   22.2  1.8  3.6  chr1      4181669 4181724 (2010728) + (TTTC)n           Simple_repeat             1     55     (0)  1508  
   18    4.0  0.0  0.0  chr1      4181771 4181796 (2010656) + (TGGA)n           Simple_repeat             1     26     (0)  1509  
   32    6.0  0.0  7.1  chr1      4183687 4183746 (2008706) + (TTTAT)n          Simple_repeat             1     56     (0)  1510  
   12   11.1  6.9  0.0  chr1      4183867 4183895 (2008557) + (TATTA)n          Simple_repeat             1     31     (0)  1511  
   14   10.4  2.9  5.9  chr1      4185501 4185535 (2006917) + (AGT)n            Simple_repeat             1     34     (0)  1512  
   13   11.2  6.7  0.0  chr1      4185680 4185709 (2006743) + (TGCT)n           Simple_repeat             1     32     (0)  1513  
   20    6.0  2.7  2.7  chr1      4186126 4186162 (2006290) + (AAAAAT)n         Simple_repeat             1     37     (0)  1514  
   17    0.0  0.0  0.0  chr1      4186331 4186352 (2006100) + (GACA)n           Simple_repeat             1     22     (0)  1515  
   17   14.0  2.4  2.4  chr1      4186999 4187039 (2005413) + (TTAT)n           Simple_repeat             1     41     (0)  1516  
   25    9.7  0.0  4.3  chr1      4187131 4187195 (2005257) + (CTACTAG)n        Simple_repeat             1     62     (0)  1517  
   14    0.0  0.0  4.8  chr1      4187481 4187502 (2004950) + (CAAC)n           Simple_repeat             1     21     (0)  1518  
   23    4.9  6.8  2.2  chr1      4188301 4188344 (2004108) + (TTA)n            Simple_repeat             1     46     (0)  1519  
   19    3.7  0.0  3.5  chr1      4188583 4188612 (2003840) + (TTGGT)n          Simple_repeat             1     29     (0)  1520  
   12   12.0  7.9  2.5  chr1      4188627 4188664 (2003788) + (AGTT)n           Simple_repeat             1     40     (0)  1521  
   22    3.9  0.0  0.0  chr1      4195994 4196020 (1996432) + (A)n              Simple_repeat             1     27     (0)  1522  
   16   17.0  0.0  0.0  chr1      4196764 4196796 (1995656) + (ATA)n            Simple_repeat             1     33     (0)  1523  
   12   19.4  0.0  5.4  chr1      4196955 4196993 (1995459) + (TAGTTTA)n        Simple_repeat             1     37     (0)  1524  
   32    0.0  0.0  0.0  chr1      4197136 4197165 (1995287) + (ACACAG)n         Simple_repeat             1     30     (0)  1525  
   16   31.7  0.0  0.0  chr1      4198564 4198619 (1993833) + (GCTCAT)n         Simple_repeat             1     56     (0)  1526  
   20   10.0  0.0  0.0  chr1      4203202 4203234 (1989218) + (TGAT)n           Simple_repeat             1     33     (0)  1527  
   18    8.0  0.0  0.0  chr1      4206074 4206100 (1986352) + (ATT)n            Simple_repeat             1     27     (0)  1528  
   27    6.0  0.0  0.0  chr1      4206685 4206719 (1985733) + (ATCA)n           Simple_repeat             1     35     (0)  1529  
   15   28.7  2.3  4.7  chr1      4211144 4211196 (1981256) + (TACCAC)n         Simple_repeat             1     85     (0)  1530  
   17    6.1  8.8  0.0  chr1      4211197 4211230 (1981222) + (TAC)n            Simple_repeat             1     37     (0)  1531  
   19   10.6  4.7  2.3  chr1      4213188 4213230 (1979222) + (TTCA)n           Simple_repeat             1     44     (0)  1532  
   19    8.2  7.7  0.0  chr1      4213469 4213507 (1978945) + (ACAGC)n          Simple_repeat             1     42     (0)  1533  
   18   11.4 10.2  1.9  chr1      4213938 4213986 (1978466) + (AT)n             Simple_repeat             1     53     (0)  1534  
   14    3.8  6.9  3.3  chr1      4214012 4214040 (1978412) + (GTA)n            Simple_repeat             1     30     (0)  1535  
   30    0.0  0.0  0.0  chr1      4214145 4214172 (1978280) + (CAGA)n           Simple_repeat             1     28     (0)  1536  
   14   11.6  3.5  0.0  chr1      4214251 4214279 (1978173) + (GTAT)n           Simple_repeat             1     30     (0)  1537  
   17   15.1  2.0  6.2  chr1      4214307 4214356 (1978096) + (ATCT)n           Simple_repeat             1     48     (0)  1538  
   19   21.4  7.1  0.0  chr1      4214442 4214511 (1977941) + (TATAG)n          Simple_repeat             1     75     (0)  1539  
   20   18.4  0.0  0.0  chr1      4215705 4215741 (1976711) + (T)n              Simple_repeat             1     37     (0)  1540  
   15   21.5  1.9  3.9  chr1      4217233 4217284 (1975168) + (TAGTTG)n         Simple_repeat             1     51     (0)  1541  
   23   21.0  2.8  2.8  chr1      4217969 4218039 (1974413) + (CCCT)n           Simple_repeat             1     71     (0)  1542  
   14   23.3  2.0  4.0  chr1      4218121 4218171 (1974281) + (TCTT)n           Simple_repeat             1     50     (0)  1543  
   14   12.0  0.0  0.0  chr1      4221516 4221542 (1970910) + (CCAAA)n          Simple_repeat             1     27     (0)  1544  
   16   12.6  6.7  2.1  chr1      4222167 4222211 (1970241) + (GTAGATA)n        Simple_repeat             1     47     (0)  1545  
   33    0.0  0.0  0.0  chr1      4222273 4222300 (1970152) + (GT)n             Simple_repeat             1     28     (0)  1546  
   21   17.2  7.5  1.4  chr1      4222413 4222479 (1969973) + (TTGA)n           Simple_repeat             1     71     (0)  1547  
   13   16.9  0.0  0.0  chr1      4224592 4224618 (1967834) + (TTG)n            Simple_repeat             1     27     (0)  1548  
   18   20.0  3.7  1.8  chr1      4226624 4226677 (1965775) + (CCTAT)n          Simple_repeat             1     55     (0)  1549  
   11   16.9  2.9  2.9  chr1      4227915 4227949 (1964503) + (CCAGCT)n         Simple_repeat             1     35     (0)  1550  
   17    8.0  0.0  0.0  chr1      4230888 4230914 (1961538) + (TGAA)n           Simple_repeat             1     27     (0)  1551  
   16   17.1  3.3  6.9  chr1      4243655 4243714 (1948738) + A-rich            Low_complexity            1     58     (0)  1552  
   12   20.4  0.0  0.0  chr1      4251558 4251586 (1940866) + A-rich            Low_complexity            1     29     (0)  1553  
   17   17.7  4.8  4.8  chr1      4255880 4255942 (1936510) + (TACT)n           Simple_repeat             1     63     (0)  1554  
   23   21.4  5.4  1.3  chr1      4257826 4257904 (1934548) + (CTC)n            Simple_repeat             1     82     (0)  1555  
   15    8.7  0.0  0.0  chr1      4258314 4258338 (1934114) + (GGTG)n           Simple_repeat             1     25     (0)  1556  
   22   11.8  0.0  0.0  chr1      4262526 4262562 (1929890) + (CTGG)n           Simple_repeat             1     37     (0)  1557  
   13   29.9  1.7  1.7  chr1      4262676 4262734 (1929718) + (TAGG)n           Simple_repeat             1     59     (0)  1558  
   19   19.1  1.4  7.7  chr1      4262916 4262984 (1929468) + (TGTA)n           Simple_repeat             1     65     (0)  1559  
   13   18.9  0.0  0.0  chr1      4263545 4263574 (1928878) + (GTGT)n           Simple_repeat             1     30     (0)  1560  
   17    8.9  5.3  2.6  chr1      4263711 4263748 (1928704) + (ATGAC)n          Simple_repeat             1     39     (0)  1561  
   12   18.9  7.1  0.0  chr1      4265067 4265108 (1927344) + (AGAGATG)n        Simple_repeat             1     45     (0)  1562  
   15    9.3  2.6  5.4  chr1      4265114 4265151 (1927301) + (GTAAGTA)n        Simple_repeat             1     37     (0)  1563  
   21    8.5 10.0  0.0  chr1      4265541 4265590 (1926862) + (TGCTACA)n        Simple_repeat             1     55     (0)  1564  
   16    0.0  0.0  0.0  chr1      4265934 4265954 (1926498) + (CAGG)n           Simple_repeat             1     21     (0)  1565  
   13   18.0  0.0  3.0  chr1      4266885 4266918 (1925534) + (CACC)n           Simple_repeat             1     33     (0)  1566  
   16   11.7  0.0  0.0  chr1      4267039 4267066 (1925386) + (TGA)n            Simple_repeat             1     28     (0)  1567  
   16    7.3  3.5  0.0  chr1      4267407 4267435 (1925017) + (ATCCC)n          Simple_repeat             1     30     (0)  1568  
   17    0.0  2.9  9.1  chr1      4267882 4267916 (1924536) + (CAGG)n           Simple_repeat             1     33     (0)  1569  
   29    9.7  0.0  0.0  chr1      4267971 4268014 (1924438) + (AAT)n            Simple_repeat             1     44     (0)  1570  
   20    7.2  0.0  0.0  chr1      4268252 4268281 (1924171) + (GGAT)n           Simple_repeat             1     30     (0)  1571  
   32    5.3  0.0  0.0  chr1      4268360 4268398 (1924054) + (GCTGT)n          Simple_repeat             1     39     (0)  1572  
   13   14.4  5.0  2.4  chr1      4271881 4271920 (1920532) + (ATGATAT)n        Simple_repeat             1     41     (0)  1573  
   13   20.4  2.4  2.4  chr1      4273631 4273671 (1918781) + (CCCA)n           Simple_repeat             1     41     (0)  1574  
   17    8.3  0.0  0.0  chr1      4274244 4274269 (1918183) + (TGA)n            Simple_repeat             1     26     (0)  1575  
   13    9.6  0.0  0.0  chr1      4278681 4278703 (1913749) + (CCCT)n           Simple_repeat             1     23     (0)  1576  
   15   13.7  3.1  0.0  chr1      4279737 4279768 (1912684) + (TTC)n            Simple_repeat             1     33     (0)  1577  
   14   19.5  6.4  0.0  chr1      4280247 4280293 (1912159) + (TAATTTT)n        Simple_repeat             1     50     (0)  1578  
   19   13.0  9.5  3.0  chr1      4280518 4280628 (1911824) + (CTA)n            Simple_repeat             1    118     (0)  1579  
   16   20.1  7.0  3.4  chr1      4289382 4289457 (1902995) + GA-rich           Low_complexity            1     78     (0)  1580  
   32    0.0  3.0  0.0  chr1      4295101 4295133 (1897319) + (GAG)n            Simple_repeat             1     34     (0)  1581  
   13   29.0  1.6  3.3  chr1      4296346 4296407 (1896045) + (TGT)n            Simple_repeat             1     61     (0)  1582  
   16   10.4  3.2  0.0  chr1      4296423 4296453 (1895999) + (GGTGGA)n         Simple_repeat             1     32     (0)  1583  
   13   15.8  2.7  2.7  chr1      4297463 4297499 (1894953) + (TCCCCA)n         Simple_repeat             1     37     (0)  1584  
   12   12.3  5.1  5.1  chr1      4298084 4298122 (1894330) + G-rich            Low_complexity            1     39     (0)  1585  
   14   13.2  2.9  2.9  chr1      4298857 4298891 (1893561) + (TTTC)n           Simple_repeat             1     35     (0)  1586  
   19    9.8  0.0  2.9  chr1      4300240 4300274 (1892178) + (AAGCA)n          Simple_repeat             1     34     (0)  1587  
   17   14.5  0.0  0.0  chr1      4300986 4301016 (1891436) + (ACC)n            Simple_repeat             1     31     (0)  1588  
   17    8.1  0.0  0.0  chr1      4301161 4301186 (1891266) + (CTG)n            Simple_repeat             1     26     (0)  1589  
   17   23.4  2.4  0.0  chr1      4301270 4301310 (1891142) + (TC)n             Simple_repeat             1     42     (0)  1590  
   12   22.7  2.3  2.3  chr1      4309538 4309580 (1882872) + (ACCAACC)n        Simple_repeat             1     43     (0)  1591  
   13   19.1  0.0  0.0  chr1      4309869 4309898 (1882554) + GA-rich           Low_complexity            1     30     (0)  1592  
   18    9.1  2.5  5.1  chr1      4310906 4310945 (1881507) + (GCA)n            Simple_repeat             1     39     (0)  1593  
   20   13.3  0.0  4.7  chr1      4317231 4317275 (1875177) + (TGAA)n           Simple_repeat             1     43     (0)  1594  
   17    8.3  0.0  0.0  chr1      4323652 4323677 (1868775) + (AGA)n            Simple_repeat             1     26     (0)  1595  
   15   27.9  0.0  2.3  chr1      4328811 4328855 (1863597) + (TC)n             Simple_repeat             1     44     (0)  1596  
   27    0.0  0.0  0.0  chr1      4328968 4328993 (1863459) + (TCAA)n           Simple_repeat             1     26     (0)  1597  
   15   17.2  2.4  2.4  chr1      4331346 4331386 (1861066) + (TTTCT)n          Simple_repeat             1     41     (0)  1598  
   16   14.3  3.1  9.8  chr1      4331486 4331550 (1860902) + G-rich            Low_complexity            1     61     (0)  1599  
   18    7.8  0.0  0.0  chr1      4332631 4332670 (1859782) + (CTC)n            Simple_repeat             1     40     (0)  1600  
   13   11.3  4.5  7.0  chr1      4336257 4336300 (1856152) + (AACATA)n         Simple_repeat             1     43     (0)  1601  
   17   14.9  2.6  0.0  chr1      4340478 4340515 (1851937) + (TCCGGC)n         Simple_repeat             1     39     (0)  1602  
   14    3.7  6.7  3.2  chr1      4346855 4346884 (1845568) + (TTTC)n           Simple_repeat             1     31     (0)  1603  
   17   12.0  2.6  2.6  chr1      4351685 4351722 (1840730) + (ATCACC)n         Simple_repeat             1     38     (0)  1604  
   22    6.7  0.0  0.0  chr1      4352113 4352144 (1840308) + (CTAT)n           Simple_repeat             1     32     (0)  1605  
   14    8.1  3.9  0.0  chr1      4356132 4356157 (1836295) + (ATGT)n           Simple_repeat             1     27     (0)  1606  
   16    8.3  0.0  0.0  chr1      4358144 4358169 (1834283) + (GATA)n           Simple_repeat             1     26     (0)  1607  
   19   19.2  0.0  0.0  chr1      4358533 4358568 (1833884) + A-rich            Low_complexity            1     36     (0)  1608  
   23   19.3  0.0 10.3  chr1      4359184 4359286 (1833166) + (CCAT)n           Simple_repeat             1     92     (0)  1609  
   14    7.4  3.0  6.2  chr1      4359293 4359325 (1833127) + (CTG)n            Simple_repeat             1     32     (0)  1610  
   29   15.4  1.7  1.7  chr1      4359420 4359479 (1832973) + (ATT)n            Simple_repeat             1     60     (0)  1611  
   15   19.9  0.0  0.0  chr1      4359523 4359551 (1832901) + (CT)n             Simple_repeat             1     29     (0)  1612  
   16   17.3  2.6  0.0  chr1      4359552 4359569 (1832883) + (CTCACC)n         Simple_repeat             1     48     (0)  1613  
   12   20.6  1.7  8.9  chr1      4359628 4359687 (1832765) + (TTTCCC)n         Simple_repeat             1     56     (0)  1614  
   16   10.8  3.2  0.0  chr1      4359781 4359811 (1832641) + (TCTCTC)n         Simple_repeat             1     32     (0)  1615  
   12   29.2  0.0  3.9  chr1      4360184 4360237 (1832215) + (CCCCAT)n         Simple_repeat             1     52     (0)  1616 *
   13   22.3  5.9  4.3  chr1      4360227 4360294 (1832158) + (TCC)n            Simple_repeat             1     69     (0)  1617  
   18    7.7  4.3  6.5  chr1      4360636 4360682 (1831770) + (CTCCAT)n         Simple_repeat             1     46     (0)  1618  
   14   12.5  0.0  0.0  chr1      4365824 4365849 (1826603) + (AGGT)n           Simple_repeat             1     26     (0)  1619  
   43    0.0  0.0  0.0  chr1      4365930 4365966 (1826486) + (AC)n             Simple_repeat             1     37     (0)  1620  
   56    0.0  0.0  0.0  chr1      4365969 4366016 (1826436) + (GA)n             Simple_repeat             1     48     (0)  1621  
   30    3.5  0.0  0.0  chr1      4366018 4366047 (1826405) + (TG)n             Simple_repeat             1     30     (0)  1622  
   26   13.7  6.1  1.4  chr1      4366472 4366537 (1825915) + (TGGATG)n         Simple_repeat             1     69     (0)  1623  
   12   20.1  4.1  4.1  chr1      4366702 4366750 (1825702) + (GAAGAT)n         Simple_repeat             1     49     (0)  1624  
   31   12.4  0.0  0.0  chr1      4366993 4367045 (1825407) + (CCATTT)n         Simple_repeat             1     53     (0)  1625  
   30    9.3  0.0  0.0  chr1      4367056 4367102 (1825350) + (TCATCGTCG)n      Simple_repeat             1     47     (0)  1626  
   13   12.7  6.1  6.1  chr1      4367439 4367487 (1824965) + (GGCGAG)n         Simple_repeat             1     49     (0)  1627  
   22   19.8  2.3  7.3  chr1      4377422 4377463 (1814989) + (TTTTCT)n         Simple_repeat             1     80     (0)  1628  
   23   10.9  0.0  2.4  chr1      4377464 4377505 (1814947) + (TCTTT)n          Simple_repeat             1     41     (0)  1629  
   21   11.2  0.0  0.0  chr1      4378548 4378577 (1813875) + (A)n              Simple_repeat             1     30     (0)  1630  
   18    7.9  3.7  0.0  chr1      4389951 4389977 (1802475) + (TG)n             Simple_repeat             1     28     (0)  1631  
   13   18.7  7.6  4.4  chr1      4398494 4398559 (1793893) + A-rich            Low_complexity            1     68     (0)  1632  
   17   17.0  2.5  0.0  chr1      4398757 4398796 (1793656) + (TACATAC)n        Simple_repeat             1     41     (0)  1633  
   17   14.4  2.4  4.8  chr1      4402301 4402346 (1790106) + A-rich            Low_complexity            1     44     (0)  1634  
   18   11.5  5.3  0.0  chr1      4403072 4403109 (1789343) + (GATG)n           Simple_repeat             1     40     (0)  1635  
  230   14.3  0.0  2.4  chr1      4403216 4403258 (1789194) + Mariner-8_MLP     DNA/TcMar-Ant1         1531   1572  (3208)  1636  
   12   22.6  0.0  2.7  chr1      4403259 4403296 (1789156) + (AATAA)n          Simple_repeat             1     37     (0)  1637  
   14    4.2  0.0  7.4  chr1      4404864 4404892 (1787560) + (GAAAA)n          Simple_repeat             1     27     (0)  1638  
   19   16.5  2.0  4.0  chr1      4407968 4408018 (1784434) + (TTTTG)n          Simple_repeat             1     50     (0)  1639  
   15   14.1  2.3  4.8  chr1      4408303 4408345 (1784107) + (TCCCTCT)n        Simple_repeat             1     42     (0)  1640  
   17   13.9  0.0  0.0  chr1      4408361 4408393 (1784059) + (CACTCC)n         Simple_repeat             1     33     (0)  1641  
   14    4.9  0.0  0.0  chr1      4408405 4408425 (1784027) + (GAA)n            Simple_repeat             1     21     (0)  1642  
   16    4.5  0.0  0.0  chr1      4408791 4408813 (1783639) + (GATA)n           Simple_repeat             1     23     (0)  1643  
   13   16.4  1.7 11.1  chr1      4408954 4409012 (1783440) + (ATAACT)n         Simple_repeat             1     54     (0)  1644  
   17    8.0  0.0  0.0  chr1      4409116 4409142 (1783310) + (AACAA)n          Simple_repeat             1     27     (0)  1645  
   19   20.6  2.0  0.0  chr1      4409225 4409235 (1783217) + G-rich            Low_complexity            1     48     (0)  1646  
   21   15.4  0.0  0.0  chr1      4409236 4409271 (1783181) + (GT)n             Simple_repeat             1     36     (0)  1647  
   13   12.1  0.0  3.6  chr1      4420091 4420119 (1772333) + A-rich            Low_complexity            1     28     (0)  1648  
   16    9.6  0.0  0.0  chr1      4428551 4428573 (1763879) + (GA)n             Simple_repeat             1     23     (0)  1649  
   19    9.8  0.0  2.9  chr1      4428612 4428646 (1763806) + (ATGAG)n          Simple_repeat             1     34     (0)  1650  
   14    4.9  0.0  0.0  chr1      4428732 4428752 (1763700) + (ATGA)n           Simple_repeat             1     21     (0)  1651  
   12   30.4  0.0  0.0  chr1      4431610 4431653 (1760799) + GA-rich           Low_complexity            1     44     (0)  1652  
   13   13.2  0.0  8.3  chr1      4431696 4431734 (1760718) + (AATAA)n          Simple_repeat             1     36     (0)  1653  
   28    0.0  0.0  0.0  chr1      4432054 4432080 (1760372) + (ATCA)n           Simple_repeat             1     27     (0)  1654  
   13    7.2 15.9  0.0  chr1      4435657 4435700 (1756752) + (GATAGTG)n        Simple_repeat             1     51     (0)  1655  
   19    4.0  0.0  0.0  chr1      4435843 4435868 (1756584) + (GAC)n            Simple_repeat             1     26     (0)  1656  
   29   25.1  3.2  4.8  chr1      4436088 4436213 (1756239) + GA-rich           Low_complexity            1    124     (0)  1657  
   20   22.1  1.6  3.3  chr1      4436335 4436396 (1756056) + (ACT)n            Simple_repeat             1     61     (0)  1658  
   27    0.0  0.0  0.0  chr1      4436816 4436841 (1755611) + (CTCTCA)n         Simple_repeat             1     26     (0)  1659  
   20   20.7  0.0  0.0  chr1      4436898 4436936 (1755516) + A-rich            Low_complexity            1     39     (0)  1660  
   28    0.0  0.0  0.0  chr1      4437296 4437321 (1755131) + (GCT)n            Simple_repeat             1     26     (0)  1661  
   20   23.7  0.0  1.8  chr1      4438181 4438236 (1754216) + (TGC)n            Simple_repeat             1     55     (0)  1662  
   25   31.6  2.0  0.0  chr1      4438448 4438548 (1753904) + (CCACCT)n         Simple_repeat             1    103     (0)  1663  
   28   24.9  1.2  1.2  chr1      4440331 4440413 (1752039) + (GCTCCG)n         Simple_repeat             1     83     (0)  1664  
   14   12.4  5.4  2.6  chr1      4441846 4441882 (1750570) + (TTTC)n           Simple_repeat             1     38     (0)  1665  
   19    0.0  0.0  0.0  chr1      4442469 4442489 (1749963) + (AT)n             Simple_repeat             1     21     (0)  1666  
   27   14.2  0.0  3.6  chr1      4442692 4442749 (1749703) + (ATCAC)n          Simple_repeat             1     56     (0)  1667  
   14   17.9  0.0  0.0  chr1      4445310 4445341 (1747111) + (CTGGAA)n         Simple_repeat             1     32     (0)  1668  
   12   26.1  4.0  0.0  chr1      4447443 4447492 (1744960) + (TTCTTA)n         Simple_repeat             1     52     (0)  1669 *
   23   11.2  0.0  2.5  chr1      4447474 4447527 (1744925) + (TTG)n            Simple_repeat             1     52     (0)  1670  
   26   11.5  2.1  0.0  chr1      4447533 4447579 (1744873) + (ATGCA)n          Simple_repeat             1     48     (0)  1671  
   19   10.1  0.0  0.0  chr1      4447713 4447744 (1744708) + (CATGT)n          Simple_repeat             1     32     (0)  1672  
   22    9.3  0.0 11.5  chr1      4447828 4447885 (1744567) + (GTAG)n           Simple_repeat             1     52     (0)  1673  
   12   23.3  2.0  4.2  chr1      4448827 4448875 (1743577) + (TGAGG)n          Simple_repeat             1     48     (0)  1674  
   14    8.1  3.9  0.0  chr1      4449228 4449253 (1743199) + (TCAA)n           Simple_repeat             1     27     (0)  1675  
   14   18.4  0.0  0.0  chr1      4449579 4449609 (1742843) + (GGAT)n           Simple_repeat             1     31     (0)  1676  
   16    4.5  0.0  0.0  chr1      4450015 4450037 (1742415) + (GTGA)n           Simple_repeat             1     23     (0)  1677  
   12   15.9  5.7  0.0  chr1      4450084 4450118 (1742334) + (TAGTGAG)n        Simple_repeat             1     37     (0)  1678  
   28   14.9  6.1  3.6  chr1      4450316 4450397 (1742055) + (CCTCTT)n         Simple_repeat             1     84     (0)  1679  
   16   24.2  3.9  8.0  chr1      4450398 4450416 (1742036) + (TTCC)n           Simple_repeat             4    100     (0)  1680  
   13    5.8 10.0  4.8  chr1      4450587 4450626 (1741826) + (CCACACTC)n       Simple_repeat             1     42     (0)  1681  
   12   28.8  0.0  6.5  chr1      4450627 4450652 (1741800) + (CCACTC)n         Simple_repeat             1     62     (0)  1682  
   15   23.5  0.0  0.0  chr1      4453345 4453384 (1739068) + (CATC)n           Simple_repeat             1     40     (0)  1683  
   16   10.5  3.2  0.0  chr1      4453628 4453658 (1738794) + (TTTTC)n          Simple_repeat             1     32     (0)  1684  
   40    0.0  0.0  0.0  chr1      4453994 4454027 (1738425) + (AG)n             Simple_repeat             1     34     (0)  1685  
   26    0.0  0.0  0.0  chr1      4454762 4454786 (1737666) + (TAAG)n           Simple_repeat             1     25     (0)  1686  
   16   19.5  6.7  1.6  chr1      4455627 4455686 (1736766) + A-rich            Low_complexity            1     63     (0)  1687  
   30    0.0  0.0  0.0  chr1      4457583 4457608 (1734844) + (AG)n             Simple_repeat             1     26     (0)  1688  
   15    5.5  0.0  0.0  chr1      4457955 4457973 (1734479) + (GT)n             Simple_repeat             1     19     (0)  1689  
   32   20.6  5.6  3.9  chr1      4458068 4458193 (1734259) + GA-rich           Low_complexity            1    128     (0)  1690  
   13   17.6  2.4  4.9  chr1      4458317 4458358 (1734094) + (AAT)n            Simple_repeat             1     41     (0)  1691  
   32    2.3  4.3  2.1  chr1      4458420 4458465 (1733987) + (AGC)n            Simple_repeat             1     47     (0)  1692  
   15   14.6  6.1  4.0  chr1      4458577 4458625 (1733827) + (TAC)n            Simple_repeat             1     50     (0)  1693  
   19   17.6  0.0  0.0  chr1      4459846 4459884 (1732568) + (CTT)n            Simple_repeat             1     39     (0)  1694  
   15   14.0  3.1  0.0  chr1      4461071 4461109 (1731343) + (TAA)n            Simple_repeat             1     40     (0)  1695  
   17    4.3  4.2  0.0  chr1      4463323 4463346 (1729106) + (TG)n             Simple_repeat             1     25     (0)  1696  
   86    0.0  0.0  0.0  chr1      4464518 4464592 (1727860) + (ATC)n            Simple_repeat             1     75     (0)  1697  
   14   20.6  0.0  0.0  chr1      4464715 4464748 (1727704) + (CTAA)n           Simple_repeat             1     34     (0)  1698  
   14   29.2  3.4  0.0  chr1      4464783 4464841 (1727611) + A-rich            Low_complexity            1     61     (0)  1699  
   27    3.2  0.0  0.0  chr1      4465014 4465045 (1727407) + (A)n              Simple_repeat             1     32     (0)  1700  
   29   26.8  3.6  1.8  chr1      4465046 4465123 (1727329) + (CAA)n            Simple_repeat             2    113     (0)  1701  
   21   25.2  1.4  2.7  chr1      4465077 4465150 (1727302) + (ACAAC)n          Simple_repeat             1     73     (0)  1702 *
   17    8.2  7.3  2.3  chr1      4465332 4465372 (1727080) + (ACTA)n           Simple_repeat             1     43     (0)  1703  
   16   24.5  2.5  6.4  chr1      4477605 4477685 (1714767) + (AACACC)n         Simple_repeat             1     78     (0)  1704  
   19   18.8  3.6  1.8  chr1      4478345 4478409 (1714043) + (TTTGG)n          Simple_repeat             1     66     (0)  1705  
   26    0.0  0.0  0.0  chr1      4479059 4479083 (1713369) + (TGC)n            Simple_repeat             1     25     (0)  1706  
   22   19.1  0.0  0.0  chr1      4479130 4479177 (1713275) + (AGCAGT)n         Simple_repeat             1     48     (0)  1707  
   16    0.0  0.0  0.0  chr1      4479213 4479232 (1713220) + (CAC)n            Simple_repeat             1     20     (0)  1708  
   17    4.3  0.0  0.0  chr1      4479260 4479283 (1713169) + (GCA)n            Simple_repeat             1     24     (0)  1709  
   33    2.9  0.0  0.0  chr1      4479530 4479564 (1712888) + (TGC)n            Simple_repeat             1     35     (0)  1710  
   14   24.6  2.0  2.0  chr1      4479673 4479722 (1712730) + (GGTGGA)n         Simple_repeat             1     50     (0)  1711  
   19   12.4  0.0  0.0  chr1      4479743 4479777 (1712675) + (TGCTGC)n         Simple_repeat             1     35     (0)  1712  
   20    4.1  0.0  0.0  chr1      4484543 4484567 (1707885) + (TG)n             Simple_repeat             1     25     (0)  1713  
   16   16.8  0.0  2.9  chr1      4488043 4488078 (1704374) + (GTA)n            Simple_repeat             1     35     (0)  1714  
   15   15.9  0.0  5.4  chr1      4488069 4488113 (1704339) + (TGA)n            Simple_repeat             1     42     (0)  1715 *
   26    3.5  0.0  0.0  chr1      4488149 4488178 (1704274) + (AGCTG)n          Simple_repeat             1     30     (0)  1716  
   12   15.0  8.1  0.0  chr1      4488181 4488217 (1704235) + GA-rich           Low_complexity            1     40     (0)  1717  
   15   22.1  0.0  0.0  chr1      4488324 4488360 (1704092) + (AAT)n            Simple_repeat             1     37     (0)  1718  
   24    9.7  0.0  0.0  chr1      4488651 4488684 (1703768) + (TC)n             Simple_repeat             1     34     (0)  1719  
   15    0.0  0.0  8.3  chr1      4489010 4489035 (1703417) + (CTA)n            Simple_repeat             1     24     (0)  1720  
   17    4.9  0.0  0.0  chr1      4489189 4489209 (1703243) + (A)n              Simple_repeat             1     21     (0)  1721  
   13   14.6  0.0  6.2  chr1      4490992 4491025 (1701427) + (TGG)n            Simple_repeat             1     32     (0)  1722  
   33   14.7  8.9  0.0  chr1      4499221 4499310 (1693142) + GA-rich           Low_complexity            1     98     (0)  1723  
   19   15.3  0.0  0.0  chr1      4501340 4501376 (1691076) + (TAGC)n           Simple_repeat             1     37     (0)  1724  
   12   16.3  8.3  4.8  chr1      4501780 4501839 (1690613) + (ATAAT)n          Simple_repeat             1     62     (0)  1725  
   14   10.5  6.5  0.0  chr1      4503310 4503340 (1689112) + GA-rich           Low_complexity            1     33     (0)  1726  
   20   10.4  0.0  0.0  chr1      4503784 4503815 (1688637) + (TGC)n            Simple_repeat             1     32     (0)  1727  
   21   14.6  0.0  0.0  chr1      4505820 4505857 (1686595) + (GCA)n            Simple_repeat             1     38     (0)  1728  
   13   21.3  0.0  2.6  chr1      4514341 4514380 (1678072) + A-rich            Low_complexity            1     39     (0)  1729  
   17   27.4  2.6  4.0  chr1      4514585 4514682 (1677770) + GA-rich           Low_complexity            1     96     (0)  1730  
   12    0.0  0.0  9.1  chr1      4514891 4514914 (1677538) + (ATTT)n           Simple_repeat             1     22     (0)  1731  
   14   23.0  4.3  0.0  chr1      4515028 4515074 (1677378) + (TTTTA)n          Simple_repeat             1     49     (0)  1732  
   12   21.3  0.0  7.1  chr1      4515730 4515774 (1676678) + (TACTGC)n         Simple_repeat             1     42     (0)  1733  
   18   12.0  0.0  0.0  chr1      4515958 4515984 (1676468) + (A)n              Simple_repeat             1     27     (0)  1734  
   15   18.2  0.0  6.5  chr1      4515985 4516000 (1676452) + A-rich            Low_complexity           12     46     (0)  1735  
   16   16.3  0.0  2.8  chr1      4517015 4517051 (1675401) + (CTCC)n           Simple_repeat             1     36     (0)  1736  
   12   33.5  3.2  0.0  chr1      4518271 4518332 (1674120) + (CCTTCT)n         Simple_repeat             1     64     (0)  1737  
   16   14.3  2.3  4.8  chr1      4518710 4518752 (1673700) + (CTCC)n           Simple_repeat             1     42     (0)  1738  
   12   19.9  2.9  0.0  chr1      4522149 4522183 (1670269) + (CATGAGC)n        Simple_repeat             1     36     (0)  1739  
   16   21.4  0.0  0.0  chr1      4522909 4522946 (1669506) + (TTTC)n           Simple_repeat             1     38     (0)  1740  
   15    4.3  8.3  0.0  chr1      4523065 4523088 (1669364) + (TG)n             Simple_repeat             1     26     (0)  1741  
   16   18.9  0.0  0.0  chr1      4524388 4524423 (1668029) + (TCATCA)n         Simple_repeat             1     36     (0)  1742  
   31    3.0  0.0  0.0  chr1      4528610 4528643 (1663809) + (T)n              Simple_repeat             1     34     (0)  1743  
   23   28.3  0.0  0.0  chr1      4531061 4531128 (1661324) + (TTT)n            Simple_repeat             1     68     (0)  1744  
   19    7.2  0.0  0.0  chr1      4532134 4532167 (1660285) + (TTA)n            Simple_repeat             1     34     (0)  1745  
   12   20.5  2.9  0.0  chr1      4534946 4534979 (1657473) + (TGT)n            Simple_repeat             1     35     (0)  1746  
   17   21.1  4.1  0.0  chr1      4535168 4535216 (1657236) + (CAG)n            Simple_repeat             1     51     (0)  1747  
   18   12.5  0.0  2.8  chr1      4536073 4536109 (1656343) + (TTTTC)n          Simple_repeat             1     36     (0)  1748  
   14    8.5  0.0  3.9  chr1      4536509 4536535 (1655917) + (TAC)n            Simple_repeat             1     26     (0)  1749  
   21   27.0  3.7  1.2  chr1      4536603 4536684 (1655768) + (TTGG)n           Simple_repeat             1     84     (0)  1750  
   16   13.1  0.0  0.0  chr1      4545760 4545784 (1646668) + (T)n              Simple_repeat             1     25     (0)  1751  
   13   28.7  4.8  0.0  chr1      4546405 4546467 (1645985) + (TCAC)n           Simple_repeat             1     66     (0)  1752  
   14   21.8  0.0  0.0  chr1      4547032 4547068 (1645384) + (TTTATTT)n        Simple_repeat             1     37     (0)  1753  
   16   20.5  0.0  0.0  chr1      4547596 4547634 (1644818) + A-rich            Low_complexity            1     39     (0)  1754  
   15   15.9  9.5  0.0  chr1      4549162 4549205 (1643247) + (CT)n             Simple_repeat             1     48     (0)  1755  
   18    0.0  4.5  0.0  chr1      4552788 4552809 (1639643) + (TG)n             Simple_repeat             1     23     (0)  1756  
   15    4.7  0.0  0.0  chr1      4553110 4553131 (1639321) + (TACC)n           Simple_repeat             1     22     (0)  1757  
   27   25.4  2.3  6.3  chr1      4558493 4558623 (1633829) + GA-rich           Low_complexity            1    126     (0)  1758  
   13   16.9  7.3  0.0  chr1      4558587 4558627 (1633825) + G-rich            Low_complexity            1     44     (0)  1759 *
   36   24.2  1.9  1.9  chr1      4558853 4558958 (1633494) + (GTA)n            Simple_repeat             1    106     (0)  1760  
   13   13.2  0.0  0.0  chr1      4565123 4565147 (1627305) + (GAG)n            Simple_repeat             1     25     (0)  1761  
   23    6.4 10.2  0.0  chr1      4569998 4570046 (1622406) + (ATGCAC)n         Simple_repeat             1     54     (0)  1762  
   38    6.5  0.0  0.0  chr1      4573736 4573784 (1618668) + (TCTT)n           Simple_repeat             1     49     (0)  1763  
   14   36.1  1.2  1.2  chr1      4574647 4574729 (1617723) + (AGGATG)n         Simple_repeat             1     83     (0)  1764  
   33    0.0  0.0  0.0  chr1      4574763 4574793 (1617659) + (GCTGAG)n         Simple_repeat             1     31     (0)  1765  
   17   21.1  2.0  2.0  chr1      4576023 4576073 (1616379) + (AACC)n           Simple_repeat             1     51     (0)  1766  
   16   21.7  0.0  0.0  chr1      4577769 4577800 (1614652) + (T)n              Simple_repeat             1     32     (0)  1767  
   11   21.6  0.0  5.1  chr1      4577905 4577945 (1614507) + (AGTACTA)n        Simple_repeat             1     39     (0)  1768  
   23   26.6  0.0  1.5  chr1      4578736 4578804 (1613648) + (GGT)n            Simple_repeat             1     68     (0)  1769  
   19    2.8  7.9  2.5  chr1      4582805 4582848 (1609604) + (TGGGGC)n         Simple_repeat             1     46     (0)  1770  
   18   24.8  2.7  1.8  chr1      4587822 4587889 (1604563) + GA-rich           Low_complexity            1     68     (0)  1771  
   16    0.0  0.0  0.0  chr1      4588707 4588724 (1603728) + (CT)n             Simple_repeat             1     18     (0)  1772  
   12   14.6  0.0  6.2  chr1      4588787 4588820 (1603632) + (CAATCC)n         Simple_repeat             1     32     (0)  1773  
   17   16.9  0.0  4.8  chr1      4589433 4589476 (1602976) + GA-rich           Low_complexity            1     42     (0)  1774  
   12    0.0  4.3  4.3  chr1      4589559 4589581 (1602871) + (ATAG)n           Simple_repeat             1     23     (0)  1775  
   26    0.0  0.0  0.0  chr1      4589915 4589939 (1602513) + (TGAC)n           Simple_repeat             1     25     (0)  1776  
   16    3.5  3.0  6.2  chr1      4590029 4590061 (1602391) + (ACTA)n           Simple_repeat             1     32     (0)  1777  
   12   22.6  2.3  2.3  chr1      4595089 4595135 (1597317) + (CTTTT)n          Simple_repeat             1     47     (0)  1778  
   13    0.0  0.0  5.0  chr1      4596446 4596466 (1595986) + (ACT)n            Simple_repeat             1     20     (0)  1779  
   17   18.4  0.0  0.0  chr1      4605099 4605136 (1587316) + (TTTCTT)n         Simple_repeat             1     38     (0)  1780  
   17    4.1  0.0  0.0  chr1      4607054 4607078 (1585374) + (GACT)n           Simple_repeat             1     25     (0)  1781  
   44   31.2  3.7  3.7  chr1      4607090 4607331 (1585121) + (TCT)n            Simple_repeat             1    242     (0)  1782  
   13    9.8  0.0  0.0  chr1      4611877 4611898 (1580554) + (TTG)n            Simple_repeat             1     22     (0)  1783  
   15    4.3  4.2  0.0  chr1      4613744 4613767 (1578685) + (GGA)n            Simple_repeat             1     25     (0)  1784  
   37   12.2  4.2  0.0  chr1      4614236 4614306 (1578146) + GA-rich           Low_complexity            1     74     (0)  1785  
   17    7.2  6.9  0.0  chr1      4614653 4614681 (1577771) + (TC)n             Simple_repeat             1     31     (0)  1786  
   13   19.6  0.0  0.0  chr1      4614920 4614949 (1577503) + G-rich            Low_complexity            1     30     (0)  1787  
   17   11.3  0.0  0.0  chr1      4617067 4617095 (1575357) + (CTG)n            Simple_repeat             1     29     (0)  1788  
   13   21.8  2.7  0.0  chr1      4618566 4618606 (1573846) + (ATT)n            Simple_repeat             1     42     (0)  1789  
   13   11.4 10.5  0.0  chr1      4618774 4618811 (1573641) + (TTTTCC)n         Simple_repeat             1     42     (0)  1790  
   23   27.7  2.4  0.0  chr1      4618917 4619017 (1573435) + (TGAGAG)n         Simple_repeat             1    103     (0)  1791  
   16   13.0  2.8  2.8  chr1      4619232 4619267 (1573185) + GA-rich           Low_complexity            1     36     (0)  1792  
   25   17.4  1.6  3.3  chr1      4619732 4619793 (1572659) + (CTG)n            Simple_repeat             1     61     (0)  1793  
   24   25.8  2.9  3.9  chr1      4619845 4619948 (1572504) + (TCAC)n           Simple_repeat             1    103     (0)  1794  
   15   19.8  7.3  4.8  chr1      4620359 4620440 (1572012) + (TTCTAT)n         Simple_repeat             1     84     (0)  1795  
   16    4.5  0.0  0.0  chr1      4620626 4620648 (1571804) + (CTG)n            Simple_repeat             1     23     (0)  1796  
   18    7.8  0.0  0.0  chr1      4624160 4624186 (1568266) + (CAC)n            Simple_repeat             1     27     (0)  1797  
   12   20.0  0.0  0.0  chr1      4624212 4624240 (1568212) + GA-rich           Low_complexity            1     29     (0)  1798  
   12   28.3  0.0  2.3  chr1      4624556 4624600 (1567852) + GA-rich           Low_complexity            1     44     (0)  1799  
   13   18.5  0.0  0.0  chr1      4624792 4624822 (1567630) + (CTGATG)n         Simple_repeat             1     31     (0)  1800  
   28   24.6  5.2  1.0  chr1      4629654 4629772 (1562680) + (TC)n             Simple_repeat             1    123     (0)  1801  
   16   14.2  3.6  7.5  chr1      4630068 4630122 (1562330) + (CTTT)n           Simple_repeat             1     53     (0)  1802  
   13   10.7  0.0  9.1  chr1      4631016 4631051 (1561401) + (CTCCT)n          Simple_repeat             1     33     (0)  1803  
   14   28.0  0.0  2.1  chr1      4631299 4631312 (1561140) + (GAC)n            Simple_repeat             1     47     (0)  1804  
   15   13.7  0.0  3.0  chr1      4631313 4631346 (1561106) + (CGATGA)n         Simple_repeat             1     33     (0)  1805  
   13   22.6  3.6  3.6  chr1      4632488 4632542 (1559910) + (TCAA)n           Simple_repeat             1     55     (0)  1806  
   13    0.0  4.2  4.2  chr1      4632864 4632887 (1559565) + (GTAT)n           Simple_repeat             1     24     (0)  1807  
   20    0.0  0.0  0.0  chr1      4635463 4635484 (1556968) + (A)n              Simple_repeat             1     22     (0)  1808  
   46   11.2  0.0  0.0  chr1      4650337 4650414 (1542038) + (T)n              Simple_repeat             1     78     (0)  1809  
   12    8.1  3.6  3.6  chr1      4654309 4654336 (1538116) + (TCTTA)n          Simple_repeat             1     28     (0)  1810  
   12   11.1  6.9  0.0  chr1      4670650 4670678 (1521774) + (GGAGT)n          Simple_repeat             1     31     (0)  1811  
   15   11.3  3.5  0.0  chr1      4671231 4671259 (1521193) + (TGC)n            Simple_repeat             1     30     (0)  1812  
   11   16.4  5.9  0.0  chr1      4675869 4675902 (1516550) + A-rich            Low_complexity            1     36     (0)  1813  
   12   20.0  0.0  0.0  chr1      4676192 4676220 (1516232) + (GGATT)n          Simple_repeat             1     29     (0)  1814  
   13   22.6  2.3  2.3  chr1      4677802 4677844 (1514608) + GA-rich           Low_complexity            1     43     (0)  1815  
   31    9.3  0.0  0.0  chr1      4681838 4681884 (1510568) + (ATGGTA)n         Simple_repeat             1     47     (0)  1816  
   14   10.3  3.0  3.0  chr1      4687218 4687250 (1505202) + GA-rich           Low_complexity            1     33     (0)  1817  
   18   16.0  2.3  2.3  chr1      4693781 4693829 (1498623) + (CAA)n            Simple_repeat             1     49     (0)  1818  
   18   24.9  0.0  1.9  chr1      4694455 4694508 (1497944) + (TGG)n            Simple_repeat             1     53     (0)  1819  
   14   27.4  3.4  1.7  chr1      4697638 4697696 (1494756) + GA-rich           Low_complexity            1     60     (0)  1820  
   28    8.1  0.0  0.0  chr1      4697798 4697837 (1494615) + (GAT)n            Simple_repeat             1     40     (0)  1821  
   15   20.7  0.0  2.5  chr1      4700024 4700064 (1492388) + (CCCAC)n          Simple_repeat             1     40     (0)  1822  
   15    7.0  2.9  6.1  chr1      4701154 4701187 (1491265) + (ATCA)n           Simple_repeat             1     33     (0)  1823  
   13   13.2  0.0  0.0  chr1      4702519 4702543 (1489909) + (GTT)n            Simple_repeat             1     25     (0)  1824  
  383   30.1  0.0  0.0  chr1      4706709 4706811 (1485641) C DNA3-3_MLP        DNA                  (1335)   2776    2674  1825  
  573   30.2  0.0  0.0  chr1      4707000 4707168 (1485284) C DNA3-3_MLP        DNA                  (1882)   2229    2061  1825  
   12   19.9  0.0  0.0  chr1      4707737 4707765 (1484687) + GA-rich           Low_complexity            1     29     (0)  1826  
   12   22.4  0.0  2.7  chr1      4714241 4714278 (1478174) + (AAGACA)n         Simple_repeat             1     37     (0)  1827  
   28    0.0  0.0  0.0  chr1      4714539 4714565 (1477887) + (TCCA)n           Simple_repeat             1     27     (0)  1828  
   15   16.0  0.0  7.7  chr1      4714644 4714686 (1477766) + (AAT)n            Simple_repeat             1     39     (0)  1829  
   12   15.9  5.7  0.0  chr1      4714674 4714708 (1477744) + A-rich            Low_complexity            1     37     (0)  1830 *
   13   10.5  6.5  0.0  chr1      4714873 4714903 (1477549) + (TTCTTA)n         Simple_repeat             1     33     (0)  1831  
   20   12.1  0.0  0.0  chr1      4715145 4715180 (1477272) + (CTGAG)n          Simple_repeat             1     36     (0)  1832  
   19    7.4  0.0  0.0  chr1      4715437 4715465 (1476987) + (AAAGG)n          Simple_repeat             1     29     (0)  1833  
   12   33.0  0.0  0.0  chr1      4716221 4716267 (1476185) + G-rich            Low_complexity            1     47     (0)  1834  
   12   15.3  3.5  0.0  chr1      4716385 4716413 (1476039) + (TGATG)n          Simple_repeat             1     30     (0)  1835  
   15   12.6  5.7  0.0  chr1      4718635 4718669 (1473783) + (TTCCT)n          Simple_repeat             1     37     (0)  1836  
   17   11.3  0.0  0.0  chr1      4720111 4720139 (1472313) + (TTCT)n           Simple_repeat             1     29     (0)  1837  
   20    0.0  3.6  0.0  chr1      4720164 4720191 (1472261) + (AGGG)n           Simple_repeat             1     29     (0)  1838  
   20   11.0  0.0  7.1  chr1      4720593 4720637 (1471815) + (ACT)n            Simple_repeat             1     42     (0)  1839  
   14    0.0  4.8  0.0  chr1      4720798 4720818 (1471634) + (TCT)n            Simple_repeat             1     22     (0)  1840  
   22    0.0  0.0  0.0  chr1      4721235 4721258 (1471194) + (GT)n             Simple_repeat             1     24     (0)  1841  
   13   14.5  3.2  0.0  chr1      4723853 4723883 (1468569) + (ACTCC)n          Simple_repeat             1     32     (0)  1842  
  235   30.4  0.7  6.8  chr1      4728652 4728792 (1463660) C Harbinger-4D_PSt  DNA/PIF-Harbinger    (1800)   2128    1996  1843  
   14   25.6  2.9  4.3  chr1      4734439 4734508 (1457944) + (CGAGGA)n         Simple_repeat             1     69     (0)  1844  
   12   20.6  2.9  0.0  chr1      4735022 4735055 (1457397) + (TATCA)n          Simple_repeat             1     35     (0)  1845  
   16   18.1  4.5  0.0  chr1      4735188 4735231 (1457221) + A-rich            Low_complexity            1     46     (0)  1846  
   19   24.9  0.0  0.0  chr1      4736888 4736957 (1455495) + (GGTGTC)n         Simple_repeat             1     70     (0)  1847  
   36   35.2  1.8  3.1  chr1      4736977 4737025 (1455427) + G-rich            Low_complexity            1     61   (161)  1848  
   12   27.8  0.0  4.1  chr1      4737026 4737076 (1455376) + (GGTG)n           Simple_repeat             1     49     (0)  1849  
   36   35.2  1.8  3.1  chr1      4737077 4737201 (1455251) + G-rich            Low_complexity           62    222     (0)  1848  
   14   21.8  0.0  4.5  chr1      4738819 4738864 (1453588) + A-rich            Low_complexity            1     44     (0)  1850  
   11   18.9  4.3  4.3  chr1      4741390 4741435 (1451017) + (AACAATC)n        Simple_repeat             1     46     (0)  1851  
   13   17.4  6.4  2.0  chr1      4749880 4749926 (1442526) + (TCTTGG)n         Simple_repeat             1     49     (0)  1852  
   13    5.2  0.0  0.0  chr1      4780036 4780055 (1412397) + (GTT)n            Simple_repeat             1     20     (0)  1853  
   13   10.3  0.0 11.4  chr1      4787552 4787590 (1404862) + GA-rich           Low_complexity            1     35     (0)  1854  
   12   19.1  0.0  8.9  chr1      4796283 4796331 (1396121) + (AGCAGA)n         Simple_repeat             1     45     (0)  1855  
   20   12.6  0.0  0.0  chr1      4803035 4803069 (1389383) + (GAA)n            Simple_repeat             1     35     (0)  1856  
   13    0.0  0.0  5.0  chr1      4804769 4804789 (1387663) + (ATG)n            Simple_repeat             1     20     (0)  1857  
  240   35.4  0.0  0.0  chr1      4815141 4815222 (1377230) C Copia-4_TMe-I     LTR/Copia            (3607)   1225    1144  1858  
   15   20.6  0.0  0.0  chr1      4829114 4829147 (1363305) + (GTC)n            Simple_repeat             1     34     (0)  1859  
   32    4.5  4.3  0.0  chr1      4834088 4834133 (1358319) + (ATCA)n           Simple_repeat             1     48     (0)  1860  
   13    0.0  5.0  0.0  chr1      4834373 4834392 (1358060) + (CATT)n           Simple_repeat             1     21     (0)  1861  
   28    0.0  0.0  0.0  chr1      4834412 4834438 (1358014) + (GCATC)n          Simple_repeat             1     27     (0)  1862  
   19   20.9  0.0  0.0  chr1      4834571 4834611 (1357841) + (CAA)n            Simple_repeat             1     41     (0)  1863  
   18    7.9  0.0  0.0  chr1      4835600 4835626 (1356826) + (GAA)n            Simple_repeat             1     27     (0)  1864  
   15    8.1  0.0  3.7  chr1      4836183 4836210 (1356242) + (ATGG)n           Simple_repeat             1     27     (0)  1865  
   23   15.7 10.3  2.4  chr1      4839742 4839836 (1352616) + G-rich            Low_complexity            1    102     (0)  1866  
   18    3.1  9.1  0.0  chr1      4839930 4839962 (1352490) + (AGTT)n           Simple_repeat             1     36     (0)  1867  
   16    6.3  5.7  2.8  chr1      4854416 4854450 (1338002) + (CTCCT)n          Simple_repeat             1     36     (0)  1868  
   16   15.0  3.3  0.0  chr1      4859913 4859942 (1332510) + (TG)n             Simple_repeat             1     31     (0)  1869  
   28   16.5  0.0  0.0  chr1      4860086 4860139 (1332313) + (CTTTT)n          Simple_repeat             1     54     (0)  1870  
   20   11.4  6.1  2.0  chr1      4860296 4860344 (1332108) + (ATAG)n           Simple_repeat             1     51     (0)  1871  
   28   19.9  6.3  1.2  chr1      4864109 4864187 (1328265) + GA-rich           Low_complexity            1     83     (0)  1872  
   16    4.0  3.9  0.0  chr1      4865468 4865493 (1326959) + (ATCTC)n          Simple_repeat             1     27     (0)  1873  
   13   16.5  0.0  0.0  chr1      4877836 4877862 (1314590) + (CCG)n            Simple_repeat             1     27     (0)  1874  
   13    9.8  0.0  0.0  chr1      4880044 4880065 (1312387) + (GAA)n            Simple_repeat             1     22     (0)  1875  
   18    4.0  0.0  0.0  chr1      4880364 4880389 (1312063) + (GATGT)n          Simple_repeat             1     26     (0)  1876  
   15   32.5  0.0  1.6  chr1      4881079 4881141 (1311311) + GA-rich           Low_complexity            1     62     (0)  1877  
   11    6.5  8.3  5.4  chr1      4882903 4882938 (1309514) + (TGCAGGA)n        Simple_repeat             1     37     (0)  1878  
  962   23.4  4.1  4.8  chr1      4886318 4886757 (1305695) + VADER             DNA                       1    437     (0)  1879  
   23   26.0  4.4  1.1  chr1      4887053 4887142 (1305310) + (ATAATAA)n        Simple_repeat             1     93     (0)  1880  
   15   28.6  0.0  0.0  chr1      4891453 4891497 (1300955) + (TAGTGG)n         Simple_repeat             1     45     (0)  1881  
   14    4.0  0.0 10.3  chr1      4891484 4891515 (1300937) + (AAAG)n           Simple_repeat             1     29     (0)  1882 *
   18    6.9  0.0  6.1  chr1      4891626 4891660 (1300792) + (TAG)n            Simple_repeat             1     33     (0)  1883  
   12   11.3  6.9  0.0  chr1      4896351 4896379 (1296073) + (TTTGC)n          Simple_repeat             1     31     (0)  1884  
  260   10.8 13.8  0.0  chr1      4897006 4897070 (1295382) C Gypsy1-LTR_AO     LTR/Gypsy               (5)    355     269  1885  
   13    6.5  8.8  2.8  chr1      4897393 4897426 (1295026) + (TTTGC)n          Simple_repeat             1     36     (0)  1886  
   14   30.1  0.0  5.6  chr1      4900423 4900498 (1291954) + (TGTGGT)n         Simple_repeat             1     72     (0)  1887  
   17    5.8  7.9  2.5  chr1      4900797 4900834 (1291618) + (ATGAG)n          Simple_repeat             1     40     (0)  1888  
   16    9.9  8.9  2.1  chr1      4902764 4902808 (1289644) + G-rich            Low_complexity            1     48     (0)  1889  
   16   13.2  0.0  5.7  chr1      4903648 4903684 (1288768) + (TGA)n            Simple_repeat             1     35     (0)  1890  
   17   17.0  2.5  0.0  chr1      4908891 4908930 (1283522) + (AACCA)n          Simple_repeat             1     41     (0)  1891  
   12    8.3  9.5  4.5  chr1      4926515 4926556 (1265896) + (TCGCTCCT)n       Simple_repeat             1     44     (0)  1892  
   12   20.3  0.0  7.1  chr1      4927388 4927432 (1265020) + (TGATGA)n         Simple_repeat             1     42     (0)  1893  
   16   14.5  0.0  0.0  chr1      4932035 4932065 (1260387) + (CCCCTT)n         Simple_repeat             1     31     (0)  1894  
   14   20.8  0.0  0.0  chr1      4932953 4932985 (1259467) + (AGC)n            Simple_repeat             1     33     (0)  1895  
   18   29.1  3.8  0.0  chr1      4933018 4933096 (1259356) + (GATGAG)n         Simple_repeat             1     82     (0)  1896  
   26    0.0  0.0  0.0  chr1      4933249 4933273 (1259179) + (GATGAG)n         Simple_repeat             1     25     (0)  1897  
   12   28.0  0.0  0.0  chr1      4933518 4933556 (1258896) + GA-rich           Low_complexity            1     39     (0)  1898  
   15   17.7  0.0  0.0  chr1      4933615 4933646 (1258806) + GA-rich           Low_complexity            1     32     (0)  1898  
   18   22.1  0.0  0.0  chr1      4935002 4935043 (1257409) + (GAC)n            Simple_repeat             1     42     (0)  1899  
   13   30.9  4.2  0.0  chr1      4935207 4935277 (1257175) + (AGCAGA)n         Simple_repeat             1     74     (0)  1900  
   18   25.6  4.2  1.4  chr1      4950672 4950742 (1241710) + GA-rich           Low_complexity            1     73     (0)  1901  
   17    8.2  0.0  0.0  chr1      4955356 4955381 (1237071) + (TAC)n            Simple_repeat             1     26     (0)  1902  
   14   10.3  0.0  8.8  chr1      4958677 4958713 (1233739) + (TTCTCT)n         Simple_repeat             1     34     (0)  1903  
   19   14.9  7.7  0.0  chr1      4961749 4961800 (1230652) + (CTCTCC)n         Simple_repeat             1     56     (0)  1904  
   11   20.8  6.8  0.0  chr1      4962076 4962083 (1230369) + (TGGAGT)n         Simple_repeat             1     17    (30)  1905  
   13   13.2  0.0  0.0  chr1      4962084 4962108 (1230344) + (GTG)n            Simple_repeat             1     25     (0)  1906  
   11   20.8  6.8  0.0  chr1      4962109 4962119 (1230333) + (TGGAGT)n         Simple_repeat            18     47     (0)  1905  
   17   25.8  0.0  0.0  chr1      4962202 4962247 (1230205) + (GTT)n            Simple_repeat             1     46     (0)  1907  
   17   19.3  2.0  2.0  chr1      4962532 4962580 (1229872) + (GGTGTT)n         Simple_repeat             1     49     (0)  1908  
   12   23.3  0.0  0.0  chr1      4962645 4962679 (1229773) + (CGTCGT)n         Simple_repeat             1     35     (0)  1909  
   13   13.6  2.9  2.9  chr1      4963796 4963829 (1228623) + (ATCGTC)n         Simple_repeat             1     34     (0)  1910  
   18   25.2  0.0  0.0  chr1      4963971 4964017 (1228435) + (TCC)n            Simple_repeat             1     47     (0)  1911  
   13    9.7  9.1  0.0  chr1      4965076 4965108 (1227344) + (CCTTCT)n         Simple_repeat             1     36     (0)  1912  
   24   11.7  2.1  2.1  chr1      4965326 4965373 (1227079) + (ATC)n            Simple_repeat             1     48     (0)  1913  
   14   24.7  1.8  3.6  chr1      4965800 4965855 (1226597) + G-rich            Low_complexity            1     55     (0)  1914  
   19   21.4  6.8  1.3  chr1      4970660 4970732 (1221720) + (TTGA)n           Simple_repeat             1     77     (0)  1915  
   13   21.6  4.7  0.0  chr1      4976219 4976261 (1216191) + (AACACC)n         Simple_repeat             1     45     (0)  1916  
   11   29.6  2.0  0.0  chr1      4976743 4976791 (1215661) + (TGCTGC)n         Simple_repeat             1     50     (0)  1917  
   13   15.9  0.0  0.0  chr1      4977098 4977125 (1215327) + (TTAT)n           Simple_repeat             1     28     (0)  1918  
   20    9.7  0.0  0.0  chr1      4982327 4982359 (1210093) + (CATCAC)n         Simple_repeat             1     33     (0)  1919  
   13   21.1  2.6  0.0  chr1      4991942 4991979 (1200473) + (TCCTCA)n         Simple_repeat             1     39     (0)  1920  
   22   21.1  0.0  0.0  chr1      4992208 4992256 (1200196) + GA-rich           Low_complexity            1     49     (0)  1921  
   14   13.2  2.9  2.9  chr1      4998828 4998862 (1193590) + (CCTCCG)n         Simple_repeat             1     35     (0)  1922  
   12   26.5  0.0  4.3  chr1      5002146 5002194 (1190258) + (TAACAA)n         Simple_repeat             1     47     (0)  1923  
   26   13.7  5.9  2.9  chr1      5003376 5003443 (1189009) + GA-rich           Low_complexity            1     70     (0)  1924  
   13   16.5  0.0  0.0  chr1      5004636 5004662 (1187790) + (AGT)n            Simple_repeat             1     27     (0)  1925  
   20   20.8  3.8  5.1  chr1      5004804 5004810 (1187642) + (CGTCGC)n         Simple_repeat             1     77     (0)  1926  
   26   23.6  0.0  1.4  chr1      5004811 5004881 (1187571) + (GTCGTC)n         Simple_repeat             1     70     (0)  1927  
   15   10.8  3.3  0.0  chr1      5009133 5009162 (1183290) + (TTGTCC)n         Simple_repeat             1     31     (0)  1928  
   12   27.5  4.8  5.9  chr1      5009278 5009380 (1183072) + A-rich            Low_complexity            1    102     (0)  1929 *
   19    4.8 11.1  2.0  chr1      5009293 5009337 (1183115) + GA-rich           Low_complexity            1     49     (0)  1930  
   17    0.0  0.0  0.0  chr1      5010016 5010037 (1182415) + (CAAT)n           Simple_repeat             1     22     (0)  1931  
   15   18.6  2.7  0.0  chr1      5010060 5010096 (1182356) + (TATC)n           Simple_repeat             1     38     (0)  1932  
   27    3.4  0.0  0.0  chr1      5016218 5016247 (1176205) + (ATGG)n           Simple_repeat             1     30     (0)  1933  
   12   16.4  5.9  0.0  chr1      5016480 5016513 (1175939) + A-rich            Low_complexity            1     36     (0)  1934  
   48   26.2  1.4  1.4  chr1      5022065 5022208 (1170244) + GA-rich           Low_complexity            1    144     (0)  1935  
   13   15.2  0.0 10.0  chr1      5023314 5023357 (1169095) + A-rich            Low_complexity            1     40     (0)  1936  
   13    6.5  8.8  2.8  chr1      5037969 5038002 (1154450) + (ATAGAGG)n        Simple_repeat             1     36     (0)  1937  
   20   11.1  2.4  2.4  chr1      5038363 5038404 (1154048) + (TATAGA)n         Simple_repeat             1     42     (0)  1938  
   17   17.7  0.0  4.9  chr1      5042592 5042634 (1149818) + (CAG)n            Simple_repeat             1     41     (0)  1939  
   21   17.8  0.0  0.0  chr1      5042840 5042877 (1149575) + A-rich            Low_complexity            1     38     (0)  1940  
   13   12.9  2.5  7.9  chr1      5049519 5049558 (1142894) + (TTC)n            Simple_repeat             1     38     (0)  1941  
   17   25.1  0.0  2.0  chr1      5061381 5061430 (1131022) + GA-rich           Low_complexity            1     49     (0)  1942  
   14   14.8  8.5  2.0  chr1      5061764 5061810 (1130642) + (TCT)n            Simple_repeat             1     50     (0)  1943  
   13   11.3  7.5  2.4  chr1      5068966 5069005 (1123447) + A-rich            Low_complexity            1     42     (0)  1944  
   16   31.7  0.0  0.0  chr1      5074899 5074956 (1117496) + (TGA)n            Simple_repeat             1     58     (0)  1945  
   13   18.2  0.0  0.0  chr1      5097989 5098019 (1094433) + (CTTCAG)n         Simple_repeat             1     31     (0)  1946  
   22   24.6  0.0  0.0  chr1      5111818 5111875 (1080577) + G-rich            Low_complexity            1     58     (0)  1947  
   18    4.8  0.0  0.0  chr1      5114168 5114189 (1078263) + (A)n              Simple_repeat             1     22     (0)  1948  
   13   28.3  2.0  0.0  chr1      5124199 5124249 (1068203) + (AACCTC)n         Simple_repeat             1     52     (0)  1949  
   12   22.9  3.6  8.8  chr1      5125525 5125608 (1066844) + (GGTGAT)n         Simple_repeat             1     80     (0)  1950  
   20   11.2  0.0  0.0  chr1      5129323 5129351 (1063101) + (A)n              Simple_repeat             1     29     (0)  1951  
   16   27.1  0.0  0.0  chr1      5145298 5145343 (1047109) + G-rich            Low_complexity            1     46     (0)  1952  
   15   15.5  0.0  0.0  chr1      5146655 5146683 (1045769) + GA-rich           Low_complexity            1     29     (0)  1953  
   20   20.2  1.3  8.1  chr1      5148638 5148716 (1043736) + A-rich            Low_complexity            1     74     (0)  1954  
   48    2.1  0.0  0.0  chr1      5150076 5150123 (1042329) + (T)n              Simple_repeat             1     48     (0)  1955  
   13   17.2  2.3  4.8  chr1      5150620 5150662 (1041790) + (CTCTTTG)n        Simple_repeat             1     42     (0)  1956  
   13   14.7  3.3  0.0  chr1      5154095 5154124 (1038328) + (AGT)n            Simple_repeat             1     31     (0)  1957  
   21    8.1  5.1  0.0  chr1      5154494 5154532 (1037920) + (AACCAG)n         Simple_repeat             1     41     (0)  1958  
   16   11.6  5.8  5.8  chr1      5157441 5157492 (1034960) + (CTTCAT)n         Simple_repeat             1     52     (0)  1959  
   13    9.6  0.0  0.0  chr1      5157697 5157719 (1034733) + (TTTC)n           Simple_repeat             1     23     (0)  1960  
  228   25.4  0.0  4.5  chr1      5159336 5159405 (1033047) C Gypsy-56_MLP-I    LTR/Gypsy            (2582)   3131    3065  1961  
   15    7.8  0.0  3.6  chr1      5160581 5160609 (1031843) + (AGAAA)n          Simple_repeat             1     28     (0)  1962  
   25    0.0 10.5  0.0  chr1      5160819 5160856 (1031596) + (CT)n             Simple_repeat             1     42     (0)  1963  
   12   20.9  0.0  2.9  chr1      5160898 5160933 (1031519) + (TCCCTT)n         Simple_repeat             1     35     (0)  1964 *
   14   20.0  2.4  2.4  chr1      5160933 5160974 (1031478) + (TGTT)n           Simple_repeat             1     42     (0)  1965  
   43    0.0  0.0  0.0  chr1      5161068 5161106 (1031346) + (T)n              Simple_repeat             1     39     (0)  1966  
   14   14.7  0.0  3.2  chr1      5161852 5161883 (1030569) + (CTAT)n           Simple_repeat             1     31     (0)  1967  
   12   25.1  2.2  2.2  chr1      5161930 5161974 (1030478) + (ACAG)n           Simple_repeat             1     45     (0)  1968  
   27   19.8  0.0  3.1  chr1      5162128 5162194 (1030258) + (CAAG)n           Simple_repeat             1     65     (0)  1969  
   13   13.1  0.0  0.0  chr1      5162467 5162491 (1029961) + (GTTT)n           Simple_repeat             1     25     (0)  1970  
   38    0.0  0.0  0.0  chr1      5162880 5162914 (1029538) + (TACTA)n          Simple_repeat             1     35     (0)  1971  
   15    0.0  4.5  0.0  chr1      5163143 5163164 (1029288) + (AAGC)n           Simple_repeat             1     23     (0)  1972  
   13   11.5  0.0  6.5  chr1      5163352 5163384 (1029068) + (ATGCC)n          Simple_repeat             1     31     (0)  1973  
   15   18.3  1.6  0.0  chr1      5163694 5163726 (1028726) + A-rich            Low_complexity            1     33     (0)  1974  
   15   13.9  0.0  0.0  chr1      5163796 5163819 (1028633) + (A)n              Simple_repeat             1     24     (0)  1975  
   12   15.0  3.3  0.0  chr1      5163821 5163850 (1028602) + G-rich            Low_complexity            1     31     (0)  1976  
   20   12.7  4.7  0.0  chr1      5164008 5164050 (1028402) + A-rich            Low_complexity            1     45     (0)  1977  
   15   22.1  4.3  0.0  chr1      5164147 5164193 (1028259) + (GAGT)n           Simple_repeat             1     49     (0)  1978  
   15   12.0  2.5  5.1  chr1      5164281 5164320 (1028132) + (TCCCCC)n         Simple_repeat             1     39     (0)  1979  
   17    0.0  0.0  0.0  chr1      5164537 5164555 (1027897) + (AC)n             Simple_repeat             1     19     (0)  1980  
   13    6.8  9.7  0.0  chr1      5164809 5164839 (1027613) + (TTGTA)n          Simple_repeat             1     34     (0)  1981  
   17   24.0  0.0  0.0  chr1      5164867 5164905 (1027547) + GA-rich           Low_complexity            1     39     (0)  1982  
   14    0.0  4.0  4.0  chr1      5165076 5165100 (1027352) + (TTGC)n           Simple_repeat             1     25     (0)  1983  
   20   14.6  0.0  0.0  chr1      5165415 5165452 (1027000) + (TACC)n           Simple_repeat             1     38     (0)  1984  
   14   19.5  0.0  2.8  chr1      5165665 5165713 (1026739) + (TTGT)n           Simple_repeat             1     47     (0)  1985  
   18   16.1  1.9  5.8  chr1      5166001 5166054 (1026398) + (ACAT)n           Simple_repeat             1     52     (0)  1986  
   15   14.4  0.0  0.0  chr1      5166366 5166389 (1026063) + (TC)n             Simple_repeat             1     24     (0)  1987  
   20   20.7  0.0  0.0  chr1      5166658 5166696 (1025756) + A-rich            Low_complexity            1     39     (0)  1988  
   18    4.7  0.0  0.0  chr1      5167544 5167565 (1024887) + (T)n              Simple_repeat             1     22     (0)  1989  
   16    8.7  0.0  0.0  chr1      5169842 5169866 (1022586) + (AGC)n            Simple_repeat             1     25     (0)  1990  
   13   16.5  0.0  0.0  chr1      5170129 5170155 (1022297) + (TGC)n            Simple_repeat             1     27     (0)  1991  
   16   14.4  0.0  0.0  chr1      5170934 5170964 (1021488) + (TCAGCA)n         Simple_repeat             1     31     (0)  1992  
   12   23.1  0.0  4.8  chr1      5171119 5171162 (1021290) + A-rich            Low_complexity            1     42     (0)  1993  
   26   23.6  2.8  4.7  chr1      5173796 5173903 (1018549) + (TTTTCTT)n        Simple_repeat             1    106     (0)  1994  
   13   13.8  0.0  8.6  chr1      5174106 5174143 (1018309) + (CTCC)n           Simple_repeat             1     35     (0)  1995  
   12   13.7  0.0  0.0  chr1      5182803 5182826 (1009626) + (AGA)n            Simple_repeat             1     24     (0)  1996  
   13    0.0  0.0  0.0  chr1      5183469 5183485 (1008967) + (GGT)n            Simple_repeat             1     17     (0)  1997  
   11   18.5  0.0  5.9  chr1      5187927 5187962 (1004490) + (TCTCCT)n         Simple_repeat             1     34     (0)  1998  
   16    4.5  0.0  0.0  chr1      5188368 5188390 (1004062) + (GTT)n            Simple_repeat             1     23     (0)  1999  
   15   13.8 10.1  4.1  chr1      5188413 5188481 (1003971) + G-rich            Low_complexity            1     73     (0)  2000  
   13   26.0  0.0  6.9  chr1      5188476 5188537 (1003915) + (GGTGAT)n         Simple_repeat             1     58     (0)  2001 *
   21   15.8  0.0  2.3  chr1      5188905 5188948 (1003504) + (TTC)n            Simple_repeat             1     43     (0)  2002  
   13   21.0  0.0  5.0  chr1      5189443 5189484 (1002968) + (GCC)n            Simple_repeat             1     40     (0)  2003  
   22    8.9 10.0  1.9  chr1      5195306 5195374  (997078) + (TC)n             Simple_repeat             1     74     (0)  2004  
   19   15.8  0.0  4.5  chr1      5196105 5196150  (996302) + (TTTTG)n          Simple_repeat             1     44     (0)  2005  
   19   25.7  4.4  3.3  chr1      5196308 5196397  (996055) + (CTCTTC)n         Simple_repeat             1     91     (0)  2006  
   21    9.4  0.0  0.0  chr1      5196553 5196586  (995866) + (CTTG)n           Simple_repeat             1     34     (0)  2007  
   13   13.2  0.0  0.0  chr1      5198358 5198382  (994070) + (TAGA)n           Simple_repeat             1     25     (0)  2008  
   15   13.7  3.1  0.0  chr1      5200978 5201009  (991443) + (CCA)n            Simple_repeat             1     33     (0)  2009  
   13   30.5  0.0  0.0  chr1      5204494 5204541  (987911) + (CTCCTC)n         Simple_repeat             1     48     (0)  2010  
   13   21.6  0.0  2.9  chr1      5205179 5205214  (987238) + GA-rich           Low_complexity            1     35     (0)  2011  
   20   15.0  2.7  0.0  chr1      5205313 5205349  (987103) + (CT)n             Simple_repeat             1     38     (0)  2012  
   14   22.8  1.8  5.5  chr1      5209014 5209070  (983382) + (GGACGA)n         Simple_repeat             1     55     (0)  2013  
   17    0.0  0.0  4.2  chr1      5209586 5209610  (982842) + (ATGG)n           Simple_repeat             1     24     (0)  2014  
   20    9.8  0.0  0.0  chr1      5209681 5209713  (982739) + (AGAA)n           Simple_repeat             1     33     (0)  2015  
   12   24.3  0.0  0.0  chr1      5210058 5210091  (982361) + (TGA)n            Simple_repeat             1     34     (0)  2016  
   15    9.3  2.6  5.4  chr1      5210191 5210228  (982224) + (TTCTTTC)n        Simple_repeat             1     37     (0)  2017  
   19    3.6  0.0  6.5  chr1      5210279 5210311  (982141) + (ACT)n            Simple_repeat             1     31     (0)  2018  
   12    4.3  8.3  0.0  chr1      5239165 5239188  (953264) + (AGAAT)n          Simple_repeat             1     26     (0)  2019  
   15   21.1  0.0  0.0  chr1      5241339 5241376  (951076) + (ATTATG)n         Simple_repeat             1     38     (0)  2020  
   13   27.1  1.4  6.1  chr1      5267157 5267225  (925227) + (TCA)n            Simple_repeat             1     66     (0)  2021  
   18    3.7  3.6  0.0  chr1      5267412 5267439  (925013) + (AGCT)n           Simple_repeat             1     29     (0)  2022  
   13   16.1  0.0  0.0  chr1      5267966 5267993  (924459) + A-rich            Low_complexity            1     28     (0)  2023  
   17    7.7  0.0  3.5  chr1      5268234 5268282  (924170) + (AGT)n            Simple_repeat             1     47     (0)  2024  
   17    9.5  8.2  3.9  chr1      5270078 5270126  (922326) + GA-rich           Low_complexity            1     51     (0)  2025  
   24    6.4  5.5  5.5  chr1      5270230 5270240  (922212) + (CAGAG)n          Simple_repeat             1     28    (37)  2026  
   18    2.8  4.8  7.3  chr1      5270241 5270282  (922170) + (AGCAGT)n         Simple_repeat             1     41     (0)  2027  
   24    6.4  5.5  5.5  chr1      5270283 5270294  (922158) + (CAGAG)n          Simple_repeat            29     65     (0)  2026  
   19   22.5  0.0  3.6  chr1      5270832 5270888  (921564) + GA-rich           Low_complexity            1     55     (0)  2028  
   26   20.8  1.6  0.0  chr1      5270939 5271000  (921452) + (CTCTCT)n         Simple_repeat             1     63     (0)  2029  
   17    3.8  3.7  0.0  chr1      5271111 5271137  (921315) + (CATC)n           Simple_repeat             1     28     (0)  2030  
   13    9.8  0.0  0.0  chr1      5271213 5271234  (921218) + (TTC)n            Simple_repeat             1     22     (0)  2031  
   16    4.5  0.0  0.0  chr1      5271399 5271421  (921031) + (TGAT)n           Simple_repeat             1     23     (0)  2032  
   13   29.9  2.1  0.0  chr1      5272078 5272124  (920328) + GA-rich           Low_complexity            1     48     (0)  2033  
   24   29.8  2.3  4.8  chr1      5284019 5284146  (908306) + G-rich            Low_complexity            1    125     (0)  2034  
   18   23.4  0.0  0.0  chr1      5286187 5286226  (906226) + (TC)n             Simple_repeat             1     40     (0)  2035  
   37    0.0  0.0  0.0  chr1      5287062 5287093  (905359) + (CA)n             Simple_repeat             1     32     (0)  2036  
   13   13.6  7.1  2.3  chr1      5287498 5287539  (904913) + (TGCAGTC)n        Simple_repeat             1     44     (0)  2037  
   12    9.7  0.0  0.0  chr1      5293516 5293537  (898915) + (CTTG)n           Simple_repeat             1     22     (0)  2038 *
   13   15.9  0.0  0.0  chr1      5293528 5293555  (898897) + (CTAA)n           Simple_repeat             1     28     (0)  2039  
   20   20.7  4.3  6.5  chr1      5293569 5293662  (898790) + (AACAAC)n         Simple_repeat             1     92     (0)  2040  
   13   16.2  0.0  0.0  chr1      5293705 5293732  (898720) + (CAAGC)n          Simple_repeat             1     28     (0)  2041  
   17    9.4  2.8  2.8  chr1      5293940 5293975  (898477) + (TGTA)n           Simple_repeat             1     36     (0)  2042  
   14   13.1  0.0  0.0  chr1      5297438 5297463  (894989) + (TCC)n            Simple_repeat             1     26     (0)  2043  
   12   23.2  0.0 11.9  chr1      5298119 5298124  (894328) + (ACACAG)n         Simple_repeat             1      7    (60)  2044  
   12   16.6  0.0  0.0  chr1      5298125 5298151  (894301) + (ACAT)n           Simple_repeat             1     27     (0)  2045  
   12   23.2  0.0 11.9  chr1      5298152 5298193  (894259) + (ACACAG)n         Simple_repeat             8     67     (0)  2044  
   12    8.5  0.0  7.4  chr1      5300101 5300129  (892323) + (TTGC)n           Simple_repeat             1     27     (0)  2046  
   17   15.9  0.0  0.0  chr1      5301925 5301959  (890493) + (TTTTCA)n         Simple_repeat             1     35     (0)  2047  
   26    0.0  0.0  0.0  chr1      5306451 5306475  (885977) + (CATCCT)n         Simple_repeat             1     25     (0)  2048  
   13    6.5  8.8  2.8  chr1      5310714 5310747  (881705) + (CATT)n           Simple_repeat             1     36     (0)  2049  
   17   14.0  0.0  0.0  chr1      5311697 5311728  (880724) + (GCCGGA)n         Simple_repeat             1     32     (0)  2050  
   17   16.0  0.0  9.4  chr1      5319016 5319084  (873368) + (TACTAG)n         Simple_repeat             1     62     (0)  2051 *
   18   15.8  0.0  0.0  chr1      5319082 5319117  (873335) + (CTACCAT)n        Simple_repeat             1     36     (0)  2052  
   14    9.7  5.7  2.8  chr1      5321678 5321712  (870740) + (TTTC)n           Simple_repeat             1     36     (0)  2053  
   20   30.9  1.9  3.9  chr1      5338814 5338917  (853535) + GA-rich           Low_complexity            1    102     (0)  2054  
   20   18.5  1.6  5.1  chr1      5344514 5344574  (847878) + G-rich            Low_complexity            1     59     (0)  2055  
   13    4.1  8.0  0.0  chr1      5347985 5348009  (844443) + (TCC)n            Simple_repeat             1     27     (0)  2056  
   16   29.8  1.6  0.0  chr1      5356927 5356987  (835465) + GA-rich           Low_complexity            1     62     (0)  2057  
   16    0.0  7.7  0.0  chr1      5357058 5357083  (835369) + (GAAGG)n          Simple_repeat             1     28     (0)  2058  
   13   10.1  5.9  2.9  chr1      5359394 5359427  (833025) + (CCTTGT)n         Simple_repeat             1     35     (0)  2059  
   33    2.9  0.0  0.0  chr1      5359585 5359619  (832833) + (TCC)n            Simple_repeat             1     35     (0)  2060  
   17   18.6  0.0  0.0  chr1      5359834 5359870  (832582) + (CGTCAT)n         Simple_repeat             1     37     (0)  2061  
   12   14.4  3.0  3.0  chr1      5371299 5371331  (821121) + (CTTAC)n          Simple_repeat             1     33     (0)  2062  
   21    8.8  2.8  0.0  chr1      5371746 5371781  (820671) + (GCT)n            Simple_repeat             1     37     (0)  2063  
   18    0.0  0.0  0.0  chr1      5379233 5379252  (813200) + (AT)n             Simple_repeat             1     20     (0)  2064  
   14    5.9  7.7  5.0  chr1      5386838 5386876  (805576) + (AGCTCC)n         Simple_repeat             1     40     (0)  2065  
   36    0.0  0.0  0.0  chr1      5386890 5386922  (805530) + (TCTGGC)n         Simple_repeat             1     33     (0)  2066  
   63    0.0  0.0  0.0  chr1      5387250 5387305  (805147) + (TCC)n            Simple_repeat             1     56     (0)  2067  
   17    0.0  3.9  0.0  chr1      5387306 5387322  (805130) + (CTT)n            Simple_repeat             1     17     (0)  2068  
   12   28.7  3.1  6.5  chr1      5388796 5388891  (803561) + (TCCTTC)n         Simple_repeat             1     93     (0)  2069  
   13    9.7  0.0  0.0  chr1      5391648 5391669  (800783) + (ACC)n            Simple_repeat             1     22     (0)  2070  
   13   26.7  0.0  0.0  chr1      5392059 5392099  (800353) + G-rich            Low_complexity            1     41     (0)  2071  
   44    0.0  0.0  0.0  chr1      5401204 5401243  (791209) + (ACAACC)n         Simple_repeat             1     40     (0)  2072  
   19   14.6  4.3  2.1  chr1      5401290 5401336  (791116) + (ACC)n            Simple_repeat             1     48     (0)  2073  
   13   19.9  2.4  2.4  chr1      5401342 5401383  (791069) + (AACGCCA)n        Simple_repeat             1     42     (0)  2074  
   16   31.0  0.0  1.6  chr1      5401438 5401502  (790950) + (CCTCCT)n         Simple_repeat             1     64     (0)  2075  
   15   20.1  0.0  0.0  chr1      5404076 5404109  (788343) + (TTG)n            Simple_repeat             1     34     (0)  2076  
   14   32.6  0.0  0.0  chr1      5404141 5404193  (788259) + GA-rich           Low_complexity            1     53     (0)  2077  
   12   30.3  0.0  2.0  chr1      5409394 5409443  (783009) + GA-rich           Low_complexity            1     49     (0)  2078  
   18   12.3  0.0  5.4  chr1      5417893 5417931  (774521) + (ACT)n            Simple_repeat             1     37     (0)  2079  
   15    0.0  0.0  0.0  chr1      5419561 5419579  (772873) + (GAT)n            Simple_repeat             1     19     (0)  2080  
   14   18.2  0.0  0.0  chr1      5419625 5419655  (772797) + (GGT)n            Simple_repeat             1     31     (0)  2081  
   15   12.4  2.7  2.7  chr1      5429722 5429758  (762694) + (CTTTTTC)n        Simple_repeat             1     37     (0)  2082  
   15    7.4  3.2  3.2  chr1      5436760 5436790  (755662) + (CCCTC)n          Simple_repeat             1     31     (0)  2083  
   12   21.7  0.0  0.0  chr1      5448907 5448938  (743514) + (CACCGG)n         Simple_repeat             1     32     (0)  2084  
   18    8.4  7.9  0.0  chr1      5450022 5450059  (742393) + A-rich            Low_complexity            1     41     (0)  2085  
   44    0.0  0.0  0.0  chr1      5454920 5454957  (737495) + (GT)n             Simple_repeat             1     38     (0)  2086  
   12   13.7  0.0  0.0  chr1      5455550 5455573  (736879) + (TCT)n            Simple_repeat             1     24     (0)  2087  
   30    0.0  0.0  0.0  chr1      5456036 5456063  (736389) + (CAGCAC)n         Simple_repeat             1     28     (0)  2088  
   23   20.1  1.7  1.7  chr1      5456710 5456768  (735684) + (TGC)n            Simple_repeat             1     59     (0)  2089  
   18    0.0  0.0  4.5  chr1      5458853 5458875  (733577) + (AT)n             Simple_repeat             1     22     (0)  2090  
   12   25.1  5.8  0.0  chr1      5460550 5460601  (731851) + (GGCAAC)n         Simple_repeat             1     55     (0)  2091  
   21    3.6  0.0  0.0  chr1      5462043 5462071  (730381) + (ATCC)n           Simple_repeat             1     29     (0)  2092  
   18   16.4  2.4  0.0  chr1      5462147 5462187  (730265) + GA-rich           Low_complexity            1     42     (0)  2093  
   28   20.1  6.4  3.5  chr1      5462310 5462419  (730033) + GA-rich           Low_complexity            1    113     (0)  2094  
   11   16.0  6.5  4.3  chr1      5462763 5462808  (729644) + G-rich            Low_complexity            1     47     (0)  2095  
   15    8.8  0.0  0.0  chr1      5468238 5468261  (724191) + (CAA)n            Simple_repeat             1     24     (0)  2096  
   14   28.0  1.6  3.2  chr1      5468262 5468299  (724153) + (AGCAAC)n         Simple_repeat             3     63     (0)  2097  
   21   14.0  0.0  2.4  chr1      5468635 5468676  (723776) + (AGGT)n           Simple_repeat             1     41     (0)  2098  
   13    9.3  8.3  2.6  chr1      5477341 5477376  (715076) + (ACCGGT)n         Simple_repeat             1     38     (0)  2099  
   17   23.4  0.0  2.2  chr1      5478168 5478214  (714238) + (TAT)n            Simple_repeat             1     46     (0)  2100  
   13    4.8  4.5  0.0  chr1      5478400 5478421  (714031) + (TCT)n            Simple_repeat             1     23     (0)  2101  
   18   10.0  0.0  3.0  chr1      5482801 5482834  (709618) + (CATAT)n          Simple_repeat             1     33     (0)  2102  
   16   16.5  0.0  2.9  chr1      5483055 5483090  (709362) + GA-rich           Low_complexity            1     35     (0)  2103  
   86    0.0  0.0  0.0  chr1      5483346 5483420  (709032) + (CTA)n            Simple_repeat             1     75     (0)  2104  
   20   29.1  3.4  1.1  chr1      5483517 5483605  (708847) + A-rich            Low_complexity            1     91     (0)  2105  
   18   15.0  0.0  8.3  chr1      5483699 5483750  (708702) + (CATT)n           Simple_repeat             1     48     (0)  2106  
   15    7.4  3.2  3.2  chr1      5486085 5486115  (706337) + (TTCTT)n          Simple_repeat             1     31     (0)  2107  
   12    5.5  0.0  0.0  chr1      5492174 5492192  (700260) + (CGT)n            Simple_repeat             1     19     (0)  2108  
   15    8.0  3.7  0.0  chr1      5492408 5492434  (700018) + (TTC)n            Simple_repeat             1     28     (0)  2109  
   38    0.0  0.0  0.0  chr1      5495468 5495502  (696950) + (TGA)n            Simple_repeat             1     35     (0)  2110  
   13   24.8  1.7  5.4  chr1      5495687 5495744  (696708) + (ATCT)n           Simple_repeat             1     56     (0)  2111  
   19   11.7  2.7  0.0  chr1      5495826 5495862  (696590) + (CCAA)n           Simple_repeat             1     38     (0)  2112  
   15   10.7  3.3  0.0  chr1      5495869 5495898  (696554) + (AAAGC)n          Simple_repeat             1     31     (0)  2113  
   26    6.2  0.0  0.0  chr1      5503183 5503216  (689236) + (TCATGG)n         Simple_repeat             1     34     (0)  2114  
   16    8.7  0.0  0.0  chr1      5504350 5504374  (688078) + (GTG)n            Simple_repeat             1     25     (0)  2115  
   13   26.1  7.3  0.0  chr1      5544325 5544392  (648060) + (CCTCCG)n         Simple_repeat             1     73     (0)  2116  
   12   14.4  0.0  0.0  chr1      5547758 5547781  (644671) + (CTG)n            Simple_repeat             1     24     (0)  2117  
   16    4.5  0.0  0.0  chr1      5548591 5548613  (643839) + (AGCT)n           Simple_repeat             1     23     (0)  2118  
  254   24.2  3.1  5.3  chr1      5548739 5548834  (643618) C Gypsy-5_PSH-I     LTR/Gypsy            (5591)   1113    1020  2119  
   14   21.8  0.0  0.0  chr1      5549455 5549487  (642965) + (GGC)n            Simple_repeat             1     33     (0)  2120  
   15   30.2  2.6  2.6  chr1      5551781 5551856  (640596) + (GTG)n            Simple_repeat             1     76     (0)  2121  
   26    0.0  0.0  0.0  chr1      5554295 5554319  (638133) + (CAC)n            Simple_repeat             1     25     (0)  2122  
   16   16.5  0.0  0.0  chr1      5554861 5554894  (637558) + (GTAATG)n         Simple_repeat             1     34     (0)  2123  
   16    0.0  4.3  0.0  chr1      5555990 5556012  (636440) + (GCT)n            Simple_repeat             1     24     (0)  2124  
   12   21.8  2.7  0.0  chr1      5558293 5558329  (634123) + G-rich            Low_complexity            1     38     (0)  2125  
   12   18.4  5.4  0.0  chr1      5562214 5562250  (630202) + (TTTCGTT)n        Simple_repeat             1     39     (0)  2126  
   12    7.0 10.0  0.0  chr1      5563889 5563918  (628534) + (CTACAT)n         Simple_repeat             1     33     (0)  2127  
   16    4.3  0.0  4.0  chr1      5564850 5564875  (627577) + (AGA)n            Simple_repeat             1     25     (0)  2128  
   13   13.7  0.0  8.6  chr1      5572575 5572612  (619840) + (GTA)n            Simple_repeat             1     35     (0)  2129  
   19    7.0  0.0  0.0  chr1      5572627 5572656  (619796) + (GTAGG)n          Simple_repeat             1     30     (0)  2130  
   13   12.1  0.0  3.6  chr1      5577086 5577114  (615338) + (TGAG)n           Simple_repeat             1     28     (0)  2131  
   16   21.4  5.9  1.9  chr1      5577204 5577254  (615198) + GA-rich           Low_complexity            1     53     (0)  2132  
   18    3.1  2.6  8.1  chr1      5577366 5577404  (615048) + (CTTT)n           Simple_repeat             1     37     (0)  2133  
   16   14.4  0.0  0.0  chr1      5577914 5577944  (614508) + (ATAG)n           Simple_repeat             1     31     (0)  2134  
   17    7.4  0.0  3.3  chr1      5588385 5588415  (604037) + (GTTC)n           Simple_repeat             1     30     (0)  2135  
   16   11.7  0.0  0.0  chr1      5588592 5588619  (603833) + (TAG)n            Simple_repeat             1     28     (0)  2136  
   25    8.8  9.7  1.5  chr1      5588654 5588715  (603737) + (TGTA)n           Simple_repeat             1     67     (0)  2137  
   14    4.5  0.0  4.2  chr1      5589883 5589907  (602545) + (GGTT)n           Simple_repeat             1     24     (0)  2138  
   14   14.0  4.7  4.7  chr1      5598299 5598349  (594103) + (TTC)n            Simple_repeat             1     51     (0)  2139  
   17    8.3  0.0  0.0  chr1      5600954 5600979  (591473) + (GAA)n            Simple_repeat             1     26     (0)  2140  
   17    4.3  0.0  0.0  chr1      5601104 5601127  (591325) + (GAT)n            Simple_repeat             1     24     (0)  2141  
   17    8.6  5.1  2.5  chr1      5603345 5603383  (589069) + (CATCTC)n         Simple_repeat             1     40     (0)  2142  
   13   28.9  0.0  0.0  chr1      5604377 5604422  (588030) + (GCCGCT)n         Simple_repeat             1     46     (0)  2143  
   17   15.0  2.7  0.0  chr1      5605014 5605050  (587402) + (CTGCAC)n         Simple_repeat             1     38     (0)  2144  
   13   22.9  0.0  9.8  chr1      5606551 5606617  (585835) + (CCTCGT)n         Simple_repeat             1     61     (0)  2145  
   13   21.6  2.1  4.3  chr1      5608251 5608297  (584155) + (TCT)n            Simple_repeat             1     46     (0)  2146  
   14    4.9  0.0  0.0  chr1      5609542 5609562  (582890) + (AGTT)n           Simple_repeat             1     21     (0)  2147  
   15   24.2  3.2  3.2  chr1      5610242 5610303  (582149) + (TCACAT)n         Simple_repeat             1     62     (0)  2148  
   13   12.8  2.6  5.4  chr1      5610537 5610574  (581878) + (CTGCGT)n         Simple_repeat             1     37     (0)  2149  
   20    8.9  2.8  0.0  chr1      5610683 5610718  (581734) + (TGGAT)n          Simple_repeat             1     37     (0)  2150  
   34    0.0  0.0  0.0  chr1      5610730 5610761  (581691) + (GTAG)n           Simple_repeat             1     32     (0)  2151  
   14    8.5  0.0  3.9  chr1      5611647 5611673  (580779) + (AAGA)n           Simple_repeat             1     26     (0)  2152  
   19    8.3  0.0  0.0  chr1      5613544 5613569  (578883) + (GA)n             Simple_repeat             1     26     (0)  2153  
   13    5.3  0.0  0.0  chr1      5614505 5614524  (577928) + (TAG)n            Simple_repeat             1     20     (0)  2154  
   12   15.8  0.0  3.5  chr1      5615581 5615610  (576842) + (TTC)n            Simple_repeat             1     29     (0)  2155  
   24   25.3  1.2  3.6  chr1      5615886 5615970  (576482) + (GTG)n            Simple_repeat             1     83     (0)  2156  
   22   28.5  4.2  1.0  chr1      5617641 5617736  (574716) + (GGAGCT)n         Simple_repeat             1     99     (0)  2157  
   12   28.6  2.1  0.0  chr1      5617713 5617759  (574693) + (GCTCGA)n         Simple_repeat             1     48     (0)  2158 *
   16   14.7  0.0  0.0  chr1      5617988 5618021  (574431) + (GTG)n            Simple_repeat             1     34     (0)  2159  
   18   25.6  0.0  0.0  chr1      5618828 5618869  (573583) + GA-rich           Low_complexity            1     42     (0)  2160  
   18   18.4  2.3  0.0  chr1      5618932 5618974  (573478) + (AAT)n            Simple_repeat             1     44     (0)  2161  
   31    0.0  0.0  0.0  chr1      5619332 5619358  (573094) + (AG)n             Simple_repeat             1     27     (0)  2162  
   15    8.5  0.0  0.0  chr1      5620126 5620150  (572302) + (CAAT)n           Simple_repeat             1     25     (0)  2163  
   13   24.7  0.0  0.0  chr1      5620667 5620704  (571748) + (GTAGTTG)n        Simple_repeat             1     38     (0)  2164  
   13   15.5  0.0  3.3  chr1      5622025 5622055  (570397) + (ACTA)n           Simple_repeat             1     30     (0)  2165  
   13    0.0  0.0  0.0  chr1      5623275 5623291  (569161) + (ACT)n            Simple_repeat             1     17     (0)  2166  
   13   19.2  6.1  2.0  chr1      5629582 5629630  (562822) + (TGGCGG)n         Simple_repeat             1     51     (0)  2167  
   15   21.8  0.0  0.0  chr1      5632450 5632486  (559966) + (GATG)n           Simple_repeat             1     37     (0)  2168  
   15   15.2  5.0  2.4  chr1      5641376 5641415  (551037) + GA-rich           Low_complexity            1     41     (0)  2169  
   12   14.1 10.3  0.0  chr1      5641634 5641672  (550780) + G-rich            Low_complexity            1     43     (0)  2170  
   25   20.7  0.0  0.0  chr1      5645859 5645914  (546538) + (TCAAGC)n         Simple_repeat             1     56     (0)  2171  
   18   16.6  7.1  1.7  chr1      5646412 5646467  (545985) + (TCT)n            Simple_repeat             1     59     (0)  2172  
   12   19.9  0.0  0.0  chr1      5647551 5647579  (544873) + (CTG)n            Simple_repeat             1     29     (0)  2173  
   16    8.1  0.0  0.0  chr1      5648255 5648280  (544172) + (CCAA)n           Simple_repeat             1     26     (0)  2174  
   12    9.7  8.6  2.7  chr1      5656178 5656212  (536240) + (TGA)n            Simple_repeat             1     37     (0)  2175  
   15   10.5  9.8  0.0  chr1      5657405 5657445  (535007) + (CTTTCAA)n        Simple_repeat             1     45     (0)  2176  
   16   26.0  2.7  4.1  chr1      5657497 5657570  (534882) + (CTTTC)n          Simple_repeat             1     73     (0)  2177  
   15   15.3  2.6  2.6  chr1      5657924 5657961  (534491) + (CCT)n            Simple_repeat             1     38     (0)  2178  
   20   12.6  4.3  4.3  chr1      5661970 5662016  (530436) + (TG)n             Simple_repeat             1     47     (0)  2179  
   33    2.8  0.0  0.0  chr1      5679755 5679790  (512662) + (AAAGTAAG)n       Simple_repeat             1     36     (0)  2180  
   13   13.2  6.7  4.3  chr1      5679900 5679940  (512512) + (CCATCAT)n        Simple_repeat             1     43     (0)  2181  
   42   10.2  0.0  0.0  chr1      5679941 5680005  (512447) + (ACT)n            Simple_repeat             1     65     (0)  2182  
   36    2.3  2.2  2.2  chr1      5680249 5680294  (512158) + (AGC)n            Simple_repeat             1     46     (0)  2183  
   15   33.5  4.3  4.3  chr1      5685668 5685808  (506644) + A-rich            Low_complexity            1    141     (0)  2184  
   15    4.7  0.0  0.0  chr1      5687422 5687443  (505009) + (GGTT)n           Simple_repeat             1     22     (0)  2185  
  277   12.8  2.1  0.0  chr1      5693069 5693115  (499337) C Copia-57_BG-I     LTR/Copia            (2815)   2654    2607  2186  
   13   21.0  0.0  5.0  chr1      5702664 5702705  (489747) + (CCATC)n          Simple_repeat             1     40     (0)  2187  
   17   16.5  6.0  1.9  chr1      5703033 5703082  (489370) + (TGG)n            Simple_repeat             1     52     (0)  2188  
   23   17.7  1.6  4.9  chr1      5703140 5703202  (489250) + (TGG)n            Simple_repeat             1     61     (0)  2188  
   19    4.0  0.0  0.0  chr1      5703626 5703651  (488801) + (TGA)n            Simple_repeat             1     26     (0)  2189  
   26    0.0  0.0  0.0  chr1      5734436 5734460  (457992) + (CTAC)n           Simple_repeat             1     25     (0)  2190  
   22    6.5  0.0  0.0  chr1      5734961 5734992  (457460) + (GTA)n            Simple_repeat             1     32     (0)  2191  
   45    0.0  0.0  0.0  chr1      5735069 5735109  (457343) + (TACA)n           Simple_repeat             1     41     (0)  2192  
   21   15.9  0.0  0.0  chr1      5736313 5736347  (456105) + A-rich            Low_complexity            1     35     (0)  2193  
   15   25.4  6.8  3.3  chr1      5744254 5744341  (448111) + GA-rich           Low_complexity            1     91     (0)  2194  
   20    8.6  2.6  2.6  chr1      5755064 5755102  (437350) + (GCTAAG)n         Simple_repeat             1     39     (0)  2195  
   15   19.7  0.0  0.0  chr1      5757037 5757065  (435387) + (T)n              Simple_repeat             1     29     (0)  2196  
   17   29.6  1.1  5.9  chr1      5757652 5757740  (434712) + (CTT)n            Simple_repeat             1     85     (0)  2197  
   16   16.1  3.7  5.7  chr1      5759586 5759639  (432813) + (TAATAG)n         Simple_repeat             1     53     (0)  2198  
   19    0.0  0.0  0.0  chr1      5759713 5759736  (432716) + (TAG)n            Simple_repeat             1     24     (0)  2199  
   12   13.9  0.0  0.0  chr1      5760043 5760066  (432386) + (TCA)n            Simple_repeat             1     24     (0)  2200  
   16   22.6  0.0  0.0  chr1      5762673 5762713  (429739) + (TCGTCG)n         Simple_repeat             1     41     (0)  2201  
   14   16.7  2.9  0.0  chr1      5762952 5762985  (429467) + (CGACTC)n         Simple_repeat             1     35     (0)  2202  
   13    8.5  0.0  7.4  chr1      5763556 5763584  (428868) + (TGA)n            Simple_repeat             1     27     (0)  2203  
   19   23.2  2.2  0.0  chr1      5763676 5763721  (428731) + GA-rich           Low_complexity            1     47     (0)  2204  
   26   18.8  6.2  1.2  chr1      5763827 5763906  (428546) + GA-rich           Low_complexity            1     84     (0)  2205  
   12    9.7  0.0  0.0  chr1      5763944 5763965  (428487) + (AAAT)n           Simple_repeat             1     22     (0)  2206  
   21   22.1  2.2  7.0  chr1      5765368 5765457  (426995) + (CATTCC)n         Simple_repeat             1     86     (0)  2207  
   14   17.5  0.0  3.0  chr1      5765733 5765766  (426686) + (CAA)n            Simple_repeat             1     33     (0)  2208  
   30   30.9  1.6  1.6  chr1      5766238 5766365  (426087) + (TGA)n            Simple_repeat             1    128     (0)  2209  
   38    8.3  0.0  0.0  chr1      5766526 5766576  (425876) + (A)n              Simple_repeat             1     51     (0)  2210  
   16   20.5  0.0  0.0  chr1      5768008 5768046  (424406) + (ATCCTT)n         Simple_repeat             1     39     (0)  2211  
   24   22.3  2.9  1.4  chr1      5768815 5768915  (423537) + GA-rich           Low_complexity            1    102     (0)  2212  
   12   15.8  7.3  5.4  chr1      5770002 5770056  (422396) + A-rich            Low_complexity            1     56     (0)  2213  
   13   23.3  0.0 10.6  chr1      5773145 5773217  (419235) + (GTTCCC)n         Simple_repeat             1     66     (0)  2214  
   18   28.1  2.7  1.3  chr1      5773251 5773325  (419127) + (CTTCCC)n         Simple_repeat             1     76     (0)  2215  
   17   33.6  2.4  1.2  chr1      5773326 5773334  (419118) + (TCC)n            Simple_repeat             2     86     (0)  2216  
   18   10.0  3.0  0.0  chr1      5773526 5773558  (418894) + (ATGT)n           Simple_repeat             1     34     (0)  2217  
   20   31.1  0.0  4.4  chr1      5773581 5773674  (418778) + (TAGG)n           Simple_repeat             1     90     (0)  2218  
   13   25.7  0.0  0.0  chr1      5778200 5778236  (414216) + (TGG)n            Simple_repeat             1     37     (0)  2219  
   13   13.2  0.0  0.0  chr1      5778335 5778359  (414093) + (GCT)n            Simple_repeat             1     25     (0)  2220  
   14   21.7  0.0  4.4  chr1      5780368 5780414  (412038) + (CAACCCC)n        Simple_repeat             1     45     (0)  2221  
   22   10.8  0.0  2.4  chr1      5784317 5784358  (408094) + (ACTACCT)n        Simple_repeat             1     41     (0)  2222  
   45    0.0  0.0  0.0  chr1      5790368 5790408  (402044) + (T)n              Simple_repeat             1     41     (0)  2223  
   14   14.5  5.0  2.4  chr1      5790746 5790812  (401640) + (TCTTCT)n         Simple_repeat             1     68     (0)  2224  
   12   16.6  7.8  3.8  chr1      5792467 5792517  (399935) + (TGAGA)n          Simple_repeat             1     53     (0)  2225  
   40    0.0  0.0  0.0  chr1      5800155 5800188  (392264) + (CA)n             Simple_repeat             1     34     (0)  2226  
   11   25.7  0.0  7.4  chr1      5806773 5806830  (385622) + (GTTGGTG)n        Simple_repeat             1     54     (0)  2227  
   23    3.5  3.3  0.0  chr1      5815223 5815252  (377200) + (AT)n             Simple_repeat             1     31     (0)  2228  
  840    9.8  0.0  0.0  chr1      5825805 5825926  (366526) + 5SrRNA_AN         rRNA                      3    124     (5)  2229  
   13   26.6  2.0  2.0  chr1      5832393 5832443  (360009) + (TGG)n            Simple_repeat             1     51     (0)  2230  
   14   25.9  3.5  1.7  chr1      5832716 5832772  (359680) + GA-rich           Low_complexity            1     58     (0)  2231  
   17   23.3  0.0  0.0  chr1      5834920 5834965  (357487) + (CATCATA)n        Simple_repeat             1     46     (0)  2232  
   24   26.4  1.4  0.0  chr1      5852473 5852544  (339908) + (GATGT)n          Simple_repeat             1     73     (0)  2233  
   11   11.3  6.9  0.0  chr1      5855222 5855250  (337202) + (CTGTCT)n         Simple_repeat             1     31     (0)  2234  
   27   28.2  2.1  1.0  chr1      5871354 5871469  (320983) + (CCA)n            Simple_repeat             1    117     (0)  2235  
   15   21.4  0.0  0.0  chr1      5871817 5871854  (320598) + G-rich            Low_complexity            1     38     (0)  2236  
   13   15.0  8.7  2.0  chr1      5877914 5877959  (314493) + (TTCTA)n          Simple_repeat             1     49     (0)  2237  
   12   24.8  0.0  2.6  chr1      5878187 5878226  (314226) + G-rich            Low_complexity            1     39     (0)  2238  
   19   15.5  0.0  0.0  chr1      5880351 5880386  (312066) + (TAC)n            Simple_repeat             1     36     (0)  2239  
   20   13.7  0.0  0.0  chr1      5880706 5880737  (311715) + (CA)n             Simple_repeat             1     32     (0)  2240  
   20    6.8  0.0  0.0  chr1      5880771 5880801  (311651) + (AGGAGT)n         Simple_repeat             1     31     (0)  2241  
   25   18.9  0.0  0.0  chr1      5881613 5881660  (310792) + (GT)n             Simple_repeat             1     48     (0)  2242  
   21    0.0  3.6  0.0  chr1      5881737 5881764  (310688) + (ATG)n            Simple_repeat             1     29     (0)  2243  
   16   20.9  0.0  0.0  chr1      5894988 5895020  (297432) + (T)n              Simple_repeat             1     33     (0)  2244  
   17   10.8  0.0  0.0  chr1      5895070 5895099  (297353) + (AAGTG)n          Simple_repeat             1     30     (0)  2245  
   19    0.0  0.0  0.0  chr1      5895338 5895358  (297094) + (AT)n             Simple_repeat             1     21     (0)  2246  
   24   14.7  0.0  2.1  chr1      5895407 5895454  (296998) + (TAG)n            Simple_repeat             1     47     (0)  2247  
   16   22.7  0.0  0.0  chr1      5896073 5896104  (296348) + A-rich            Low_complexity            1     32     (0)  2248  
   17   12.9  4.5  2.2  chr1      5896265 5896308  (296144) + GA-rich           Low_complexity            1     45     (0)  2249  
   13   10.0  0.0  0.0  chr1      5898212 5898233  (294219) + (TAC)n            Simple_repeat             1     22     (0)  2250  
   34    5.3  0.0  0.0  chr1      5898999 5899038  (293414) + (CAG)n            Simple_repeat             1     40     (0)  2251  
   30   20.5  0.9  7.8  chr1      5899331 5899440  (293012) + (TTTTTTC)n        Simple_repeat             1    103     (0)  2252  
   15    9.7  0.0  0.0  chr1      5899638 5899659  (292793) + (TC)n             Simple_repeat             1     22     (0)  2253  
   15    9.1  0.0  0.0  chr1      5901895 5901918  (290534) + (TTC)n            Simple_repeat             1     24     (0)  2254  
   12   14.7  3.3  0.0  chr1      5903016 5903045  (289407) + A-rich            Low_complexity            1     31     (0)  2255  
   13   10.3  2.9  5.9  chr1      5905574 5905608  (286844) + (AGCG)n           Simple_repeat             1     34     (0)  2256  
   13    5.2  0.0  0.0  chr1      5905731 5905750  (286702) + (AGT)n            Simple_repeat             1     20     (0)  2257  
   22    6.4  0.0  0.0  chr1      5915287 5915319  (277133) + (TAGTTG)n         Simple_repeat             1     33     (0)  2258  
   17   20.2  0.0  4.3  chr1      5915320 5915335  (277117) + (TAGATG)n         Simple_repeat             1     47     (0)  2259  
   14    8.5  0.0  3.9  chr1      5951364 5951390  (241062) + (TTAT)n           Simple_repeat             1     26     (0)  2260  
   29    0.0  0.0  0.0  chr1      5970987 5971013  (221439) + (CAC)n            Simple_repeat             1     27     (0)  2261  
   18   14.9  0.0  0.0  chr1      5997530 5997559  (194893) + (AT)n             Simple_repeat             1     30     (0)  2262  
   15   13.7  0.0  0.0  chr1      6008756 6008779  (183673) + (T)n              Simple_repeat             1     24     (0)  2263  
   12   16.5  0.0  8.1  chr1      6009512 6009551  (182901) + (TTAA)n           Simple_repeat             1     37     (0)  2264  
   15    6.3  5.4  5.4  chr1      6009678 6009714  (182738) + (ATTA)n           Simple_repeat             1     37     (0)  2265  
   18   18.0  3.7  3.7  chr1      6009881 6009934  (182518) + (TAA)n            Simple_repeat             1     54     (0)  2266  
   16   16.1  0.0  0.0  chr1      6010604 6010631  (181821) + (T)n              Simple_repeat             1     28     (0)  2267  
   21   15.7  4.7  0.0  chr1      6011605 6011647  (180805) + (AT)n             Simple_repeat             1     45     (0)  2268  
   12   20.0  0.0  0.0  chr1      6011678 6011706  (180746) + (ATA)n            Simple_repeat             1     29     (0)  2269  
   19   10.8  2.3  4.7  chr1      6012067 6012110  (180342) + (AGGTTA)n         Simple_repeat             1     43     (0)  2270  
   12   12.7  0.0 12.8  chr1      6033826 6033869  (158583) + (ATCTC)n          Simple_repeat             1     39     (0)  2271  
   12    7.2 10.3  0.0  chr1      6040085 6040113  (152339) + (ATAGAC)n         Simple_repeat             1     32     (0)  2272  
   17   14.9  2.7  0.0  chr1      6080207 6080243  (112209) + (TTCCA)n          Simple_repeat             1     38     (0)  2273  
   13   31.3  0.0  0.0  chr1      6080422 6080472  (111980) + G-rich            Low_complexity            1     51     (0)  2274  
   12   16.2  0.0  8.1  chr1      6080494 6080533  (111919) + (CCACTC)n         Simple_repeat             1     37     (0)  2275  
   12   26.8  0.0  0.0  chr1      6084759 6084798  (107654) + (ATCTTC)n         Simple_repeat             1     40     (0)  2276  
   14   12.5  0.0  0.0  chr1      6085915 6085940  (106512) + (CCTA)n           Simple_repeat             1     26     (0)  2277  
   14    0.0  0.0  4.8  chr1      6139960 6139981   (52471) + (TGAT)n           Simple_repeat             1     21     (0)  2278  
   18   12.6  0.0  0.0  chr1      6170173 6170199   (22253) + (AT)n             Simple_repeat             1     27     (0)  2279  
   13   25.2  0.0  2.3  chr1      6173795 6173838   (18614) + (TTTAT)n          Simple_repeat             1     43     (0)  2280  
   14   24.0  1.7  5.3  chr1      6192036 6192094     (358) + (ATTT)n           Simple_repeat             1     57     (0)  2281  
   14    8.8  4.8  7.3  chr1      6192195 6192236     (216) + (TAAT)n           Simple_repeat             1     41     (0)  2282  
   18   21.8  2.1  0.0  chr1      6192346 6192393      (59) + (ATT)n            Simple_repeat             1     49     (0)  2283  
   44    0.0  5.9  0.0  chr1      6192402 6192452       (0) + (TTAGGGTT)n       Simple_repeat             1     54     (0)  2284  
   84    0.0  0.0  9.7  chr2            1     124 (4961816) + (AACCCTA)n        Simple_repeat             1    113     (0)  2285  
   29    0.0  0.0  0.0  chr2         4078    4102 (4957838) + (TA)n             Simple_repeat             1     25     (0)  2286  
   16    6.8  2.9  5.9  chr2         4194    4228 (4957712) + (ATT)n            Simple_repeat             1     34     (0)  2287  
   13   23.7  1.9  3.9  chr2        59538   59590 (4902350) + (GTGTGGT)n        Simple_repeat             1     52     (0)  2288  
   14   12.7  0.0  0.0  chr2        75975   76000 (4885940) + (GAC)n            Simple_repeat             1     26     (0)  2289  
   12   16.7 10.6  0.0  chr2        94967   95013 (4866927) + (CCGCCT)n         Simple_repeat             1     52     (0)  2290  
   22   14.8  0.0  2.2  chr2       111883  111930 (4850010) + (GATGATA)n        Simple_repeat             1     46     (0)  2291  
   13   21.3  0.0  0.0  chr2       113638  113670 (4848270) + (ATTG)n           Simple_repeat             1     33     (0)  2292  
   36    4.9  0.0  0.0  chr2       134659  134701 (4827239) + (TCTTCCAAG)n      Simple_repeat             1     43     (0)  2293  
   12   16.0  0.0  3.5  chr2       136658  136687 (4825253) + (ACCC)n           Simple_repeat             1     29     (0)  2294  
   15    8.8  0.0  0.0  chr2       137261  137284 (4824656) + (GTG)n            Simple_repeat             1     24     (0)  2295  
   14    0.0  4.8  0.0  chr2       160414  160434 (4801506) + (CAGT)n           Simple_repeat             1     22     (0)  2296  
   16   21.1  7.5  1.4  chr2       163328  163394 (4798546) + (CTACCA)n         Simple_repeat             1     71     (0)  2297  
   15   22.9  2.7  6.9  chr2       163401  163475 (4798465) + (TCCTCA)n         Simple_repeat             1     72     (0)  2298  
   12   15.7  2.6  5.3  chr2       172320  172358 (4789582) + (ATTTCG)n         Simple_repeat             1     38     (0)  2299  
   18    5.6  4.9  4.9  chr2       183745  183785 (4778155) + (AAGAAT)n         Simple_repeat             1     41     (0)  2300  
   17    4.9  0.0  0.0  chr2       192138  192158 (4769782) + (AT)n             Simple_repeat             1     21     (0)  2301  
   19    6.6  3.1  0.0  chr2       192317  192348 (4769592) + (AACC)n           Simple_repeat             1     33     (0)  2302  
   18   18.1  0.0  0.0  chr2       192940  192977 (4768963) + (CATCT)n          Simple_repeat             1     38     (0)  2303  
   13    9.7  0.0  0.0  chr2       193174  193195 (4768745) + (CTT)n            Simple_repeat             1     22     (0)  2304  
   13   13.2  0.0  0.0  chr2       194682  194706 (4767234) + (GGA)n            Simple_repeat             1     25     (0)  2305  
   30    0.0  0.0  0.0  chr2       196699  196726 (4765214) + (ACTC)n           Simple_repeat             1     28     (0)  2306  
   16   14.7  0.0  0.0  chr2       198583  198612 (4763328) + (TCC)n            Simple_repeat             1     30     (0)  2307  
   12   35.3  1.2  2.5  chr2       212038  212119 (4749821) + (CACCCCC)n        Simple_repeat             1     81     (0)  2308  
   14   11.7  8.1  0.0  chr2       216702  216738 (4745202) + GA-rich           Low_complexity            1     40     (0)  2309  
   15   11.7  0.0  0.0  chr2       216980  217007 (4744933) + (AAAGA)n          Simple_repeat             1     28     (0)  2310  
   12    8.4  0.0  7.4  chr2       217252  217280 (4744660) + (GATT)n           Simple_repeat             1     27     (0)  2311  
   22   11.4  6.2  0.0  chr2       217465  217512 (4744428) + (AATCC)n          Simple_repeat             1     51     (0)  2312  
   20    7.0  0.0  0.0  chr2       218348  218377 (4743563) + (GGCT)n           Simple_repeat             1     30     (0)  2313  
   14   13.4  2.9  2.9  chr2       219181  219215 (4742725) + (GCCGAT)n         Simple_repeat             1     35     (0)  2314  
   15   13.3  3.0  0.0  chr2       221953  222000 (4739940) + (CTGAGT)n         Simple_repeat             1     49     (0)  2315  
   14   21.6  9.4  0.0  chr2       224260  224323 (4737617) + (TTCTGC)n         Simple_repeat             1     70     (0)  2316  
   12   16.4  7.7  3.7  chr2       225214  225265 (4736675) + (GCTTCTT)n        Simple_repeat             1     54     (0)  2317  
   12   11.3  6.9  0.0  chr2       231997  232025 (4729915) + (AGTG)n           Simple_repeat             1     31     (0)  2318  
   12   16.7  4.5  4.5  chr2       232125  232168 (4729772) + (GTAAGTA)n        Simple_repeat             1     44     (0)  2319  
   21    7.9  4.8  2.3  chr2       232631  232672 (4729268) + (CCAT)n           Simple_repeat             1     43     (0)  2320  
   26   30.8  1.0  1.0  chr2       236658  236754 (4725186) + (GAT)n            Simple_repeat             1     97     (0)  2321  
   20   30.5  0.0  0.0  chr2       236732  236794 (4725146) + (TGATAG)n         Simple_repeat             1     63     (0)  2322 *
   18   13.0  0.0  0.0  chr2       236792  236831 (4725109) + (TGATTC)n         Simple_repeat             1     40     (0)  2323 *
   44    0.0  0.0  0.0  chr2       236864  236903 (4725037) + (CGACAA)n         Simple_repeat             1     40     (0)  2324  
   26   26.3  4.0  1.0  chr2       237077  237177 (4724763) + (ACAGCA)n         Simple_repeat             1    104     (0)  2325  
   14   17.9  0.0  0.0  chr2       237380  237411 (4724529) + (ACAGAA)n         Simple_repeat             1     32     (0)  2326  
   14   27.6  0.0  5.1  chr2       237417  237478 (4724462) + (CTACAT)n         Simple_repeat             1     59     (0)  2327 *
   18   18.8  2.0  2.0  chr2       237452  237501 (4724439) + (ACAGCA)n         Simple_repeat             1     50     (0)  2328  
   13   25.1  3.3  3.3  chr2       237874  237933 (4724007) + (GGAGTT)n         Simple_repeat             1     60     (0)  2329  
   12   20.3  3.5  7.1  chr2       237942  237999 (4723941) + (TGTTC)n          Simple_repeat             1     56     (0)  2330  
   13   28.9  1.8  1.8  chr2       238209  238264 (4723676) + A-rich            Low_complexity            1     56     (0)  2331  
   42    0.0  2.2  2.2  chr2       238682  238727 (4723213) + (GTC)n            Simple_repeat             1     46     (0)  2332  
   37   15.0  3.5  2.3  chr2       238851  238936 (4723004) + (GTTGTC)n         Simple_repeat             1     87     (0)  2333  
   12    7.9  7.4  0.0  chr2       238913  238939 (4723001) + (GTCG)n           Simple_repeat             1     29     (0)  2334 *
   27    0.0  8.1  0.0  chr2       238942  238978 (4722962) + (TCGTC)n          Simple_repeat             1     40     (0)  2335  
   13   14.6  0.0  3.2  chr2       239231  239262 (4722678) + (CCAGA)n          Simple_repeat             1     31     (0)  2336  
   14    8.0  3.7  0.0  chr2       240564  240590 (4721350) + (GAGAA)n          Simple_repeat             1     28     (0)  2337  
   13   17.6  0.0  3.0  chr2       240921  240954 (4720986) + (CAAGT)n          Simple_repeat             1     33     (0)  2338  
   14    4.5  4.3  0.0  chr2       250921  250943 (4710997) + (TAA)n            Simple_repeat             1     24     (0)  2339  
   19    6.7  3.1  0.0  chr2       250954  250985 (4710955) + (AAAG)n           Simple_repeat             1     33     (0)  2340  
   18   17.9  9.2  3.3  chr2       251158  251244 (4710696) + (TTAGTTT)n        Simple_repeat             1     92     (0)  2341  
   16   22.9  1.7  5.4  chr2       251383  251453 (4710487) + GA-rich           Low_complexity            1     68     (0)  2342  
   31   12.6  4.8  0.0  chr2       254575  254637 (4707303) + A-rich            Low_complexity            1     66     (0)  2343  
   13   13.2  0.0  0.0  chr2       260128  260152 (4701788) + (CACT)n           Simple_repeat             1     25     (0)  2344  
   16    4.5  0.0  0.0  chr2       260396  260418 (4701522) + (GTAA)n           Simple_repeat             1     23     (0)  2345  
   26    5.6  0.0  2.6  chr2       261061  261099 (4700841) + (GACTAACTG)n      Simple_repeat             1     38     (0)  2346  
   16    0.0  0.0  0.0  chr2       261298  261315 (4700625) + (CT)n             Simple_repeat             1     18     (0)  2347  
   12   15.8  0.0  3.5  chr2       261347  261376 (4700564) + (CTA)n            Simple_repeat             1     29     (0)  2348  
   22    7.9  0.0  7.0  chr2       261382  261505 (4700435) + (CCCAT)n          Simple_repeat             1    115     (0)  2349  
   29    0.0  0.0  0.0  chr2       264482  264508 (4697432) + (TGC)n            Simple_repeat             1     27     (0)  2350  
   13    5.2  0.0  0.0  chr2       264995  265014 (4696926) + (GTA)n            Simple_repeat             1     20     (0)  2351  
   12    4.8  0.0  8.3  chr2       265124  265149 (4696791) + (GTGA)n           Simple_repeat             1     24     (0)  2352  
   17    8.1  4.4  6.8  chr2       265546  265590 (4696350) + (CATACA)n         Simple_repeat             1     44     (0)  2353  
   13    5.2  0.0  0.0  chr2       265725  265744 (4696196) + (CAC)n            Simple_repeat             1     20     (0)  2354  
   17   22.8  0.0  2.1  chr2       268044  268118 (4693822) + (GTGATG)n         Simple_repeat             1     73     (0)  2355  
   17   16.8  2.5  0.0  chr2       275241  275280 (4686660) + (ACAT)n           Simple_repeat             1     41     (0)  2356  
   12    4.8  4.5  0.0  chr2       275663  275684 (4686256) + (TAAG)n           Simple_repeat             1     23     (0)  2357  
   20   14.2  3.2  6.7  chr2       277704  277765 (4684175) + GA-rich           Low_complexity            1     60     (0)  2358  
   14   11.6  3.6  0.0  chr2       279051  279078 (4682862) + (TTC)n            Simple_repeat             1     29     (0)  2359  
   32    0.0  0.0  0.0  chr2       289834  289863 (4672077) + (ATTTT)n          Simple_repeat             1     30     (0)  2360  
   16   10.3  0.0  6.1  chr2       290812  290846 (4671094) + (ATT)n            Simple_repeat             1     33     (0)  2361  
   26    0.0  0.0  0.0  chr2       298458  298482 (4663458) + (GTCT)n           Simple_repeat             1     25     (0)  2362  
   17   19.7  2.1  2.1  chr2       298658  298705 (4663235) + (ATCT)n           Simple_repeat             1     48     (0)  2363  
   20   25.4  7.5  0.0  chr2       302587  302679 (4659261) + GA-rich           Low_complexity            1    100     (0)  2364  
   14   30.1  0.0  0.0  chr2       302813  302858 (4659082) + (TTT)n            Simple_repeat             1     46     (0)  2365  
   18    8.5  0.0  0.0  chr2       311588  311612 (4650328) + (A)n              Simple_repeat             1     25     (0)  2366  
   12    5.0  0.0  4.5  chr2       311658  311680 (4650260) + (ACAG)n           Simple_repeat             1     22     (0)  2367  
   17    9.8  3.9  8.2  chr2       311887  311956 (4649984) + (TCTT)n           Simple_repeat             1     67     (0)  2368  
   21    3.6  0.0  0.0  chr2       315762  315790 (4646150) + (ATGT)n           Simple_repeat             1     29     (0)  2369  
   15   11.7  8.1  0.0  chr2       318805  318841 (4643099) + GA-rich           Low_complexity            1     40     (0)  2370  
   58    1.9  0.0  0.0  chr2       322601  322654 (4639286) + (CA)n             Simple_repeat             1     54     (0)  2371  
   12   22.6  0.0 10.5  chr2       322754  322816 (4639124) + A-rich            Low_complexity            1     57     (0)  2372  
   22   31.1  0.0  0.0  chr2       326284  326291 (4635649) + (CAACAA)n         Simple_repeat             1     36    (39)  2373  
   26   23.2  0.0  0.0  chr2       326292  326352 (4635588) + GA-rich           Low_complexity            1     61     (0)  2374  
   22   31.1  0.0  0.0  chr2       326353  326358 (4635582) + (CAACAA)n         Simple_repeat            37     75     (0)  2373  
   14   14.2  0.0  3.1  chr2       331662  331695 (4630245) + (ATATG)n          Simple_repeat             1     32     (0)  2375  
   17   15.1  0.0  5.0  chr2       331914  331955 (4629985) + (ATAG)n           Simple_repeat             1     40     (0)  2376  
   18    7.6  0.0  0.0  chr2       332169  332196 (4629744) + (CTTGT)n          Simple_repeat             1     28     (0)  2377  
  225    9.4  0.0  0.0  chr2       338532  338563 (4623377) C Copia-1_PGr-I     LTR/Copia            (3831)    472     441  2378  
   21   24.8  2.7  1.4  chr2       343548  343620 (4618320) + G-rich            Low_complexity            1     74     (0)  2379  
   12   24.9  0.0  0.0  chr2       348795  348828 (4613112) + GA-rich           Low_complexity            1     34     (0)  2380  
   14   14.0  3.1  0.0  chr2       349593  349624 (4612316) + (CCTCTC)n         Simple_repeat             1     33     (0)  2381  
   12   18.0  5.0  2.4  chr2       351207  351246 (4610694) + (CTT)n            Simple_repeat             1     41     (0)  2382  
   18   26.1  0.0  0.0  chr2       355758  355807 (4606133) + GA-rich           Low_complexity            1     50     (0)  2383  
   18    4.2  4.0  0.0  chr2       359765  359789 (4602151) + (AG)n             Simple_repeat             1     26     (0)  2384  
   19    7.1  6.0  6.0  chr2       359798  359847 (4602093) + (TAAC)n           Simple_repeat             1     50     (0)  2385  
   35   18.8  2.1  3.3  chr2       360224  360316 (4601624) + (TCCCTC)n         Simple_repeat             1     92     (0)  2386  
   13   14.9  3.2  0.0  chr2       366525  366555 (4595385) + A-rich            Low_complexity            1     32     (0)  2387  
   13   25.3  2.3  0.0  chr2       366572  366614 (4595326) + (CCCACCG)n        Simple_repeat             1     44     (0)  2388  
   11   20.9  6.8  0.0  chr2       366858  366901 (4595039) + (ATGGAG)n         Simple_repeat             1     47     (0)  2389  
   13   30.3  3.0  1.5  chr2       377040  377105 (4584835) + (TCTGT)n          Simple_repeat             1     67     (0)  2390  
   12    5.6  0.0  0.0  chr2       378798  378816 (4583124) + (TGC)n            Simple_repeat             1     19     (0)  2391  
   16   32.5  1.4  1.4  chr2       380219  380292 (4581648) + GA-rich           Low_complexity            1     74     (0)  2392  
   14    3.4  9.4  2.9  chr2       383685  383716 (4578224) + (ATGC)n           Simple_repeat             1     34     (0)  2393  
   13    6.8  9.7  0.0  chr2       384277  384307 (4577633) + (TGCCAG)n         Simple_repeat             1     34     (0)  2394  
   13   19.5  0.0  0.0  chr2       385212  385242 (4576698) + (GCGAA)n          Simple_repeat             1     31     (0)  2395  
   16   10.8  3.3  0.0  chr2       385804  385833 (4576107) + (AGT)n            Simple_repeat             1     31     (0)  2396  
   13   15.6  5.6  0.0  chr2       385996  386031 (4575909) + (GTACTA)n         Simple_repeat             1     38     (0)  2397  
   13   23.3  0.0  0.0  chr2       386388  386422 (4575518) + GA-rich           Low_complexity            1     35     (0)  2398  
   18    4.0  0.0  0.0  chr2       386472  386497 (4575443) + (TTTGC)n          Simple_repeat             1     26     (0)  2399  
   13   20.9  0.0  0.0  chr2       388716  388748 (4573192) + (CCTCCT)n         Simple_repeat             1     33     (0)  2400  
   26    6.2  0.0  0.0  chr2       389606  389639 (4572301) + (CAAT)n           Simple_repeat             1     34     (0)  2401  
   16   35.3  0.0  0.0  chr2       392285  392355 (4569585) + (AGCCTC)n         Simple_repeat             1     71     (0)  2402  
   16    9.3  0.0  0.0  chr2       394850  394872 (4567068) + (CT)n             Simple_repeat             1     23     (0)  2403  
   24   14.3  2.1  2.1  chr2       400239  400286 (4561654) + GA-rich           Low_complexity            1     48     (0)  2404  
   14    5.0  0.0  0.0  chr2       405334  405354 (4556586) + (AGC)n            Simple_repeat             1     21     (0)  2405  
   21    8.9  0.0  5.3  chr2       408174  408213 (4553727) + (AGT)n            Simple_repeat             1     38     (0)  2406  
   34   27.4  2.8  3.5  chr2       408473  408617 (4553323) + (GTA)n            Simple_repeat             1    144     (0)  2407  
   23   15.6  3.3  3.3  chr2       408820  408880 (4553060) + A-rich            Low_complexity            1     61     (0)  2408  
   18   12.6  4.4  2.2  chr2       410437  410482 (4551458) + (TACTTAC)n        Simple_repeat             1     47     (0)  2409  
   16    8.5  0.0  0.0  chr2       411367  411391 (4550549) + (CAT)n            Simple_repeat             1     25     (0)  2410  
   14   14.5  3.2  0.0  chr2       419843  419873 (4542067) + GA-rich           Low_complexity            1     32     (0)  2411  
   26   14.3  1.7  3.5  chr2       420136  420194 (4541746) + A-rich            Low_complexity            1     58     (0)  2412  
   12    7.7  3.1  6.5  chr2       421989  422020 (4539920) + (TTTCCT)n         Simple_repeat             1     31     (0)  2413  
   26    3.2  0.0  3.0  chr2       422142  422175 (4539765) + (ATCCC)n          Simple_repeat             1     33     (0)  2414  
   18   16.8  2.3  2.3  chr2       422273  422315 (4539625) + (TTC)n            Simple_repeat             1     43     (0)  2415  
   14    4.9  0.0  0.0  chr2       422555  422575 (4539365) + (CCTA)n           Simple_repeat             1     21     (0)  2416  
   18   12.2  0.0  0.0  chr2       423445  423471 (4538469) + (TA)n             Simple_repeat             1     27     (0)  2417  
   12   20.5  2.9  0.0  chr2       423851  423884 (4538056) + (ATCA)n           Simple_repeat             1     35     (0)  2418  
   24   10.5  0.0  2.3  chr2       423924  423978 (4537962) + (TTGCTG)n         Simple_repeat             1     53     (0)  2419  
   12   22.8  0.0  5.1  chr2       425446  425486 (4536454) + A-rich            Low_complexity            1     39     (0)  2420  
   33   21.1  4.6  5.0  chr2       426833  426954 (4534986) + GA-rich           Low_complexity            1    121     (0)  2421  
   17    7.0  3.3  0.0  chr2       427016  427045 (4534895) + (TTTAT)n          Simple_repeat             1     31     (0)  2422  
   20   20.7  1.7  3.5  chr2       427227  427285 (4534655) + (ATA)n            Simple_repeat             1     58     (0)  2423  
   23   31.1  0.0  0.0  chr2       427690  427758 (4534182) + (TT)n             Simple_repeat             1     69     (0)  2424  
   12    5.0  0.0  4.5  chr2       429381  429403 (4532537) + (TCTT)n           Simple_repeat             1     22     (0)  2425  
   14    8.0  0.0  6.9  chr2       429495  429586 (4532354) + (AGAA)n           Simple_repeat             1     85     (0)  2426  
   16   10.5  3.2  0.0  chr2       436804  436834 (4525106) + (AGGA)n           Simple_repeat             1     32     (0)  2427  
   15   16.5  6.1  2.0  chr2       437469  437517 (4524423) + (CTTTTCT)n        Simple_repeat             1     51     (0)  2428  
   13   19.6  0.0  0.0  chr2       441663  441692 (4520248) + GA-rich           Low_complexity            1     30     (0)  2429  
   17   10.7  0.0  0.0  chr2       441752  441781 (4520159) + (CAGG)n           Simple_repeat             1     30     (0)  2430  
   24    9.6  8.7  0.0  chr2       442111  442156 (4519784) + GA-rich           Low_complexity            1     50     (0)  2431  
   29    0.0  0.0  0.0  chr2       443128  443152 (4518788) + (AG)n             Simple_repeat             1     25     (0)  2432  
   27    0.0  0.0  0.0  chr2       444062  444087 (4517853) + (T)n              Simple_repeat             1     26     (0)  2433  
   20    0.0  0.0  6.7  chr2       445823  445867 (4516073) + (GGAA)n           Simple_repeat             1     41     (0)  2434  
   18    4.8  0.0  0.0  chr2       446015  446036 (4515904) + (CA)n             Simple_repeat             1     22     (0)  2435  
   18    9.5  2.9  0.0  chr2       449866  449899 (4512041) + (CGGCTC)n         Simple_repeat             1     35     (0)  2436  
   17   18.8  2.3  0.0  chr2       449900  449907 (4512033) + (TCGGCT)n         Simple_repeat             2     44     (0)  2437  
   11   16.9  2.9  2.9  chr2       453172  453206 (4508734) + (CCATCT)n         Simple_repeat             1     35     (0)  2438  
   28   25.9  4.7  0.9  chr2       457021  457127 (4504813) + (CGG)n            Simple_repeat             1    111     (0)  2439  
   12    5.5  0.0  0.0  chr2       461323  461341 (4500599) + (GTT)n            Simple_repeat             1     19     (0)  2440  
   13   18.5  7.0  0.0  chr2       465004  465046 (4496894) + (TGCATC)n         Simple_repeat             1     46     (0)  2441  
   20   13.1  4.8  0.0  chr2       468123  468217 (4493723) + GA-rich           Low_complexity            1     99     (0)  2442  
   24   19.3  0.0  0.0  chr2       468720  468766 (4493174) + (CT)n             Simple_repeat             1     47     (0)  2443  
   12   12.5  0.0  3.7  chr2       468797  468824 (4493116) + G-rich            Low_complexity            1     27     (0)  2444  
   16   16.9  0.0  0.0  chr2       472356  472388 (4489552) + (TCA)n            Simple_repeat             1     33     (0)  2445  
   26   18.5  1.6  1.6  chr2       480757  480819 (4481121) + (TACA)n           Simple_repeat             1     63     (0)  2446  
   29    9.9  0.0  2.3  chr2       487374  487418 (4474522) + (CA)n             Simple_repeat             1     44     (0)  2447  
   12    0.0  0.0  5.3  chr2       488442  488461 (4473479) + (TAC)n            Simple_repeat             1     19     (0)  2448  
   12   18.9  2.6  2.6  chr2       489680  489717 (4472223) + A-rich            Low_complexity            1     38     (0)  2449  
   34    0.0  0.0  2.9  chr2       490651  490686 (4471254) + (TTCTTTT)n        Simple_repeat             1     35     (0)  2450  
   12    6.1  2.2 14.6  chr2       491074  491119 (4470821) + (GTTTTC)n         Simple_repeat             1     41     (0)  2451  
   13    5.2  0.0  0.0  chr2       491501  491520 (4470420) + (TAC)n            Simple_repeat             1     20     (0)  2452  
   14   17.6  0.0  0.0  chr2       491582  491613 (4470327) + A-rich            Low_complexity            1     32     (0)  2453  
   16   28.5  1.5  3.0  chr2       492175  492190 (4469750) + (TCTTTT)n         Simple_repeat             1     66     (0)  2454  
   12   22.1  3.9  3.9  chr2       492191  492241 (4469699) + (TCTTT)n          Simple_repeat             1     51     (0)  2455  
   24   33.6  0.9  2.7  chr2       492286  492397 (4469543) + (TTA)n            Simple_repeat             1    110     (0)  2456  
   12   30.6  3.3  0.0  chr2       492363  492422 (4469518) + (TTATGA)n         Simple_repeat             1     62     (0)  2457 *
   12    4.3  8.3  0.0  chr2       492545  492568 (4469372) + (AAAAT)n          Simple_repeat             1     26     (0)  2458  
   34    6.3  0.0  3.9  chr2       494421  494474 (4467466) + (TCT)n            Simple_repeat             1     52     (0)  2459  
   30    0.0  0.0  0.0  chr2       496661  496688 (4465252) + (AAGGAG)n         Simple_repeat             1     28     (0)  2460  
   20    0.0  0.0  0.0  chr2       497506  497527 (4464413) + (AT)n             Simple_repeat             1     22     (0)  2461  
   22   23.2  4.3  4.3  chr2       498142  498235 (4463705) + (CTCTCC)n         Simple_repeat             1     94     (0)  2462  
   16   17.4  5.0  0.0  chr2       498297  498336 (4463604) + (TTC)n            Simple_repeat             1     42     (0)  2463  
   15    4.8  4.5  0.0  chr2       500244  500265 (4461675) + (AG)n             Simple_repeat             1     23     (0)  2464  
   13   13.1  0.0  0.0  chr2       500955  500979 (4460961) + (TTTC)n           Simple_repeat             1     25     (0)  2465  
   30    0.0  0.0  0.0  chr2       501098  501125 (4460815) + (CATA)n           Simple_repeat             1     28     (0)  2466  
   18    3.7  3.1  6.5  chr2       501183  501214 (4460726) + (TA)n             Simple_repeat             1     31     (0)  2467  
   12   15.8  0.0  3.5  chr2       515379  515408 (4446532) + (TTCTC)n          Simple_repeat             1     29     (0)  2468  
   18    0.0  0.0  0.0  chr2       519550  519569 (4442371) + (T)n              Simple_repeat             1     20     (0)  2469  
   12    0.0  0.0  5.3  chr2       519811  519830 (4442110) + (CTA)n            Simple_repeat             1     19     (0)  2470  
   37   26.7  2.6  0.0  chr2       533949  534065 (4427875) + (TGCCGC)n         Simple_repeat             1    120     (0)  2471  
   23    9.7  0.0  0.0  chr2       536215  536247 (4425693) + (TG)n             Simple_repeat             1     33     (0)  2472  
   13   17.6  0.0  7.3  chr2       538346  538389 (4423551) + (TAGTACT)n        Simple_repeat             1     41     (0)  2473  
   14    5.0  0.0  0.0  chr2       538912  538932 (4423008) + (TAAC)n           Simple_repeat             1     21     (0)  2474  
   14   27.2  2.0  0.0  chr2       544218  544266 (4417674) + A-rich            Low_complexity            1     50     (0)  2475  
   20   23.4  2.4  5.0  chr2       545273  545354 (4416586) + A-rich            Low_complexity            1     80     (0)  2476  
   14   12.3  2.4  7.7  chr2       545794  545834 (4416106) + (TTA)n            Simple_repeat             1     39     (0)  2477  
   13   15.3  2.5  5.1  chr2       546089  546128 (4415812) + (TTAT)n           Simple_repeat             1     39     (0)  2478  
   16   20.2  5.9  0.0  chr2       547027  547077 (4414863) + (ATAA)n           Simple_repeat             1     54     (0)  2479  
   14   16.6  0.0 13.0  chr2       547762  547822 (4414118) + (ATTATA)n         Simple_repeat             1     54     (0)  2480  
   70    0.0  0.0  0.0  chr2       548475  548536 (4413404) + (TAT)n            Simple_repeat             1     62     (0)  2481  
   12    8.1  0.0 10.3  chr2       548553  548584 (4413356) + (TTTA)n           Simple_repeat             1     29     (0)  2482  
   18    0.0  0.0  0.0  chr2       548607  548628 (4413312) + (TAT)n            Simple_repeat             1     22     (0)  2483  
   15   11.8  5.1  2.5  chr2       553865  553909 (4408031) + (TATTATT)n        Simple_repeat             1     46     (0)  2484  
  263   26.3  3.9  3.9  chr2       554564  554666 (4407274) + Gypsy-37_BG-I     LTR/Gypsy              4424   4526   (610)  2485  
   12   27.5  1.6  5.0  chr2       554850  554911 (4407029) + A-rich            Low_complexity            1     60     (0)  2486  
   18   25.8  3.1  5.3  chr2       555334  555350 (4406590) + (AATT)n           Simple_repeat             1     26    (68)  2487  
   17   11.8  5.4  0.0  chr2       555351  555387 (4406553) + (AATTT)n          Simple_repeat             1     39     (0)  2488  
   18   25.8  3.1  5.3  chr2       555388  555429 (4406511) + (AATT)n           Simple_repeat            27     94     (0)  2487  
   20   21.6  1.4  5.8  chr2       555452  555523 (4406417) + (ATTAT)n          Simple_repeat             1     69     (0)  2489  
   25   17.6  0.0  0.0  chr2       555762  555806 (4406134) + A-rich            Low_complexity            1     45     (0)  2490  
   27   18.4  3.0  7.3  chr2       556154  556253 (4405687) + A-rich            Low_complexity            1     96     (0)  2491  
   13   18.8  0.0  5.3  chr2       556256  556295 (4405645) + (TTTTTA)n         Simple_repeat             1     38     (0)  2492  
   12   15.8  0.0  3.5  chr2       559022  559051 (4402889) + (TTA)n            Simple_repeat             1     29     (0)  2493  
   20   18.4  4.8  6.1  chr2       560118  560200 (4401740) + A-rich            Low_complexity            1     82     (0)  2494  
  162    1.9  1.2  1.2  chr2       564133  564301 (4397639) + (TAT)n            Simple_repeat             1    169     (0)  2495  
   17   16.6  4.9  0.0  chr2       567376  567416 (4394524) + (TAA)n            Simple_repeat             1     43     (0)  2496  
   20   11.1  2.4  2.4  chr2       570462  570502 (4391438) + (TAT)n            Simple_repeat             1     41     (0)  2497  
   15   16.0  0.0  5.4  chr2       570967  571005 (4390935) + (AAT)n            Simple_repeat             1     37     (0)  2498  
   14   13.1  0.0  0.0  chr2       571079  571104 (4390836) + (TTCT)n           Simple_repeat             1     26     (0)  2499  
   28    0.0  0.0  8.1  chr2       571631  571670 (4390270) + (AATATT)n         Simple_repeat             1     37     (0)  2500  
   17   11.1  2.2  7.0  chr2       571707  571751 (4390189) + A-rich            Low_complexity            1     43     (0)  2501  
   17   16.8  2.5  0.0  chr2       571834  571873 (4390067) + A-rich            Low_complexity            1     41     (0)  2502  
   12   21.0  6.8  0.0  chr2       572599  572642 (4389298) + (ATA)n            Simple_repeat             1     47     (0)  2503  
  595   30.1  5.1  3.2  chr2       573068  574431 (4387509) + Gypsy1-I_AO       LTR/Gypsy               940   2327  (3788)  2504  
   17   20.6  0.0  0.0  chr2       576667  576700 (4385240) + A-rich            Low_complexity            1     34     (0)  2505  
  271   14.6  0.0  0.0  chr2       578485  578525 (4383415) + Gypsy1-LTR_AO     LTR/Gypsy               269    309    (12)  2504  
   30    0.0  0.0  0.0  chr2       579095  579120 (4382820) + (AT)n             Simple_repeat             1     26     (0)  2506  
   31    0.0  0.0  0.0  chr2       583775  583801 (4378139) + (AT)n             Simple_repeat             1     27     (0)  2507  
   19   10.1  0.0  0.0  chr2       584115  584146 (4377794) + (CTGC)n           Simple_repeat             1     32     (0)  2508  
  257   41.5  4.4  2.3  chr2       585081  585470 (4376470) + Mariner-4_AN      DNA/TcMar-Tc1          1182   1579   (271)  2509  
   22   15.0  4.8  3.1  chr2       586241  586303 (4375637) + (ATAATTA)n        Simple_repeat             1     64     (0)  2510  
   12   22.4  1.5  9.5  chr2       586353  586420 (4375520) + (TTTATAT)n        Simple_repeat             1     63     (0)  2511  
  699   26.9  7.0  5.0  chr2       586438  587879 (4374061) C Mariner1_AO       DNA/TcMar-Fot1        (310)   1563      95  2512  
   17   27.7  2.7  2.7  chr2       589661  589733 (4372207) + (ATT)n            Simple_repeat             1     73     (0)  2513  
   13   20.7  7.7  2.9  chr2       590231  590295 (4371645) + (AATAATT)n        Simple_repeat             1     68     (0)  2514  
   23   18.2  5.7  1.4  chr2       591146  591215 (4370725) + (TCTTTT)n         Simple_repeat             1     73     (0)  2515  
   31    0.0  2.4  4.9  chr2       591647  591688 (4370252) + (AATATTT)n        Simple_repeat             1     41     (0)  2516  
   15   25.8  1.9  1.9  chr2       591908  591960 (4369980) + (TAA)n            Simple_repeat             1     53     (0)  2517  
   37    2.4  2.4  0.0  chr2       592096  592137 (4369803) + (ATA)n            Simple_repeat             1     43     (0)  2518  
   12    4.3  8.3  0.0  chr2       593254  593277 (4368663) + (ATT)n            Simple_repeat             1     26     (0)  2519  
   16   14.6  2.5  2.5  chr2       602492  602531 (4359409) + (AATAT)n          Simple_repeat             1     40     (0)  2520  
   17    4.3  4.2  0.0  chr2       602715  602738 (4359202) + (AT)n             Simple_repeat             1     25     (0)  2521  
   18   16.2  4.7  2.3  chr2       608767  608809 (4353131) + (TA)n             Simple_repeat             1     44     (0)  2522  
   42    0.0  0.0  0.0  chr2       609226  609261 (4352679) + (AT)n             Simple_repeat             1     36     (0)  2523  
   14    6.7  2.7  8.6  chr2       610247  610283 (4351657) + (ATTA)n           Simple_repeat             1     35     (0)  2524  
   14   16.1  0.0  0.0  chr2       610867  610894 (4351046) + (TTA)n            Simple_repeat             1     28     (0)  2525  
   15   22.2  4.3  0.0  chr2       614165  614211 (4347729) + (TATA)n           Simple_repeat             1     49     (0)  2526  
  828   22.4  3.9  4.4  chr2       614850  615236 (4346704) C VADER             DNA                    (26)    411      27  2527  
   33    0.0  0.0  0.0  chr2       616026  616056 (4345884) + (ATTAAAT)n        Simple_repeat             1     31     (0)  2528  
   15   12.1  5.3  2.6  chr2       617079  617116 (4344824) + (ATA)n            Simple_repeat             1     39     (0)  2529  
  381   30.3  1.4  1.4  chr2       619419  619639 (4342301) C VADER             DNA                     (3)    434     214  2530  
  238   30.1  2.2  1.4  chr2       619953  620090 (4341850) C VADER             DNA                   (272)    165      27  2530  
   13   13.2  6.7  4.3  chr2       620257  620301 (4341639) + (ATATCAA)n        Simple_repeat             1     46     (0)  2531  
   14   24.4  0.0  4.3  chr2       622640  622687 (4339253) + (ATT)n            Simple_repeat             1     46     (0)  2532  
   15   19.2  7.1  0.0  chr2       623683  623724 (4338216) + (AT)n             Simple_repeat             1     45     (0)  2533  
   15   31.2  0.0  0.0  chr2       623911  623962 (4337978) + (TTT)n            Simple_repeat             1     52     (0)  2534  
   13    3.6  6.2  6.2  chr2       624410  624441 (4337499) + (TTATA)n          Simple_repeat             1     32     (0)  2535  
   22   19.0  2.4  7.6  chr2       624920  625002 (4336938) + (TTAT)n           Simple_repeat             1     79     (0)  2536  
   16   14.5  9.1  1.7  chr2       625685  625739 (4336201) + (TATTTTC)n        Simple_repeat             1     59     (0)  2537  
   34    3.0  0.0  0.0  chr2       627148  627181 (4334759) + (AT)n             Simple_repeat             1     34     (0)  2538  
   20   13.6 10.0  4.0  chr2       628474  628543 (4333397) + (AT)n             Simple_repeat             1     74     (0)  2539  
   23   25.8  5.8  2.4  chr2       630000  630119 (4331821) + (ATATAG)n         Simple_repeat             1    124     (0)  2540  
   13   14.2  7.3  2.3  chr2       631661  631701 (4330239) + (AAT)n            Simple_repeat             1     43     (0)  2541  
   13    8.5  0.0  7.4  chr2       638400  638428 (4323512) + (TTA)n            Simple_repeat             1     27     (0)  2542  
   23   15.3  8.6  0.0  chr2       639477  639534 (4322406) + (AT)n             Simple_repeat             1     63     (0)  2543  
   16   16.2  2.2  4.5  chr2       642380  642424 (4319516) + (TATT)n           Simple_repeat             1     44     (0)  2544  
   16   23.6  1.5  6.2  chr2       643048  643114 (4318826) + (ATA)n            Simple_repeat             1     64     (0)  2545  
   16   17.0  5.0  0.0  chr2       643518  643557 (4318383) + (TAA)n            Simple_repeat             1     42     (0)  2546  
   35    2.5  0.0  2.4  chr2       645547  645588 (4316352) + (TTTATTTTAT)n     Simple_repeat             1     41     (0)  2547  
   15    0.0 11.8  2.7  chr2       653544  653591 (4308349) + (TCTTTTC)n        Simple_repeat             1     52     (0)  2548  
   15   26.2  1.8  1.8  chr2       653592  653601 (4308339) + (TATTT)n          Simple_repeat             1     58     (0)  2549  
   14    0.0  0.0  4.8  chr2       655542  655563 (4306377) + (GCC)n            Simple_repeat             1     21     (0)  2550  
 1248   20.7  4.8  5.3  chr2       659820  660258 (4301682) + VADER             DNA                       1    437     (0)  2551  
   16    5.3  0.0  0.0  chr2       666850  666869 (4295071) + (T)n              Simple_repeat             1     20     (0)  2552  
   12   14.9  8.1  0.0  chr2       668055  668091 (4293849) + GA-rich           Low_complexity            1     40     (0)  2553  
   15    8.5  0.0  0.0  chr2       681212  681236 (4280704) + (TCTA)n           Simple_repeat             1     25     (0)  2554  
   21    6.8  0.0  0.0  chr2       682119  682149 (4279791) + (TTA)n            Simple_repeat             1     31     (0)  2555  
   16   19.2  0.0  0.0  chr2       682431  682460 (4279480) + (T)n              Simple_repeat             1     30     (0)  2556  
   31   11.6  0.0  0.0  chr2       683302  683357 (4278583) + (CTG)n            Simple_repeat             1     56     (0)  2557  
   17   15.6  0.0  0.0  chr2       696465  696493 (4265447) + (TC)n             Simple_repeat             1     29     (0)  2558  
   14   12.7  0.0  0.0  chr2       700924  700949 (4260991) + (CAAT)n           Simple_repeat             1     26     (0)  2559  
   16    8.5  0.0  0.0  chr2       718892  718916 (4243024) + (TAG)n            Simple_repeat             1     25     (0)  2560  
   15    8.7  0.0  0.0  chr2       721397  721421 (4240519) + (CTAT)n           Simple_repeat             1     25     (0)  2561  
   12   18.7  0.0  7.7  chr2       721441  721482 (4240458) + (GATA)n           Simple_repeat             1     39     (0)  2562  
   16   16.2  0.0  0.0  chr2       730703  730730 (4231210) + (T)n              Simple_repeat             1     28     (0)  2563  
   22   22.7  0.0  0.0  chr2       731877  731922 (4230018) + (T)n              Simple_repeat             1     46     (0)  2564  
   12   17.1  2.9  2.9  chr2       733167  733201 (4228739) + (TAT)n            Simple_repeat             1     35     (0)  2565  
  312   10.0  2.5  0.0  chr2       734239  734295 (4227645) C Gypsy1-LTR_AO     LTR/Gypsy               (5)    355     269  2566  
   20   20.4  5.3  0.0  chr2       736578  736634 (4225306) + (TTA)n            Simple_repeat             1     60     (0)  2567  
   13   18.9  0.0  0.0  chr2       738042  738071 (4223869) + (TTAT)n           Simple_repeat             1     30     (0)  2568  
   13    0.0  0.0  0.0  chr2       741383  741399 (4220541) + (CAT)n            Simple_repeat             1     17     (0)  2569  
   12   12.5  0.0  3.7  chr2       750402  750429 (4211511) + (TGTGA)n          Simple_repeat             1     27     (0)  2570  
   36    0.0  0.0  0.0  chr2       751839  751877 (4210063) + (A)n              Simple_repeat             1     39     (0)  2571  
   13    0.0  6.9  6.9  chr2       752086  752114 (4209826) + (AGT)n            Simple_repeat             1     29     (0)  2572  
   18   22.8  5.8  1.4  chr2       755529  755597 (4206343) + (TCT)n            Simple_repeat             1     72     (0)  2573  
   16   13.9  0.0  3.0  chr2       755705  755738 (4206202) + (TCCC)n           Simple_repeat             1     33     (0)  2574  
   14   22.0  0.0  7.8  chr2       760860  760914 (4201026) + (TCC)n            Simple_repeat             1     51     (0)  2575  
   16   22.1  0.0  0.0  chr2       766155  766186 (4195754) + (T)n              Simple_repeat             1     32     (0)  2576  
   14   23.3  0.0  2.4  chr2       766550  766592 (4195348) + (CTTCTT)n         Simple_repeat             1     42     (0)  2577  
   37    0.0  0.0  2.9  chr2       768855  768890 (4193050) + (CA)n             Simple_repeat             1     35     (0)  2578  
   12   22.6  2.3  2.3  chr2       769427  769469 (4192471) + (CTTTCT)n         Simple_repeat             1     43     (0)  2579  
   21   21.6  2.1  0.0  chr2       777568  777615 (4184325) + GA-rich           Low_complexity            1     49     (0)  2580  
   12   13.7  0.0  0.0  chr2       778513  778536 (4183404) + (AATG)n           Simple_repeat             1     24     (0)  2581  
   21   15.5  4.9  3.2  chr2       778628  778688 (4183252) + A-rich            Low_complexity            1     62     (0)  2582  
   17   10.1  3.1  0.0  chr2       780422  780454 (4181486) + (CCAGCA)n         Simple_repeat             1     34     (0)  2583  
   13    7.8  3.5  3.5  chr2       785654  785682 (4176258) + (TTTTC)n          Simple_repeat             1     29     (0)  2584  
  950    6.2  0.0  0.0  chr2       797571  797698 (4164242) + 5SrRNA_AN         rRNA                      2    129     (0)  2585  
   14   10.3  0.0  8.8  chr2       798652  798688 (4163252) + (GGAGGT)n         Simple_repeat             1     34     (0)  2586  
  218    0.9  1.8  1.8  chr2       801603  801831 (4160109) + (TCTCTCTCTA)n     Simple_repeat             1    229     (0)  2587  
  235   11.1  0.0  0.0  chr2       803598  803633 (4158307) C I-1_AO            LINE/Tad1             (380)   3945    3910  2588  
   13   21.2  7.1  1.7  chr2       803845  803900 (4158040) + (ATC)n            Simple_repeat             1     59     (0)  2589  
   12   13.9  0.0  0.0  chr2       806004  806027 (4155913) + (ATG)n            Simple_repeat             1     24     (0)  2590  
   12    9.5  0.0  4.2  chr2       812345  812369 (4149571) + (TCC)n            Simple_repeat             1     24     (0)  2591  
   13   19.1  0.0  0.0  chr2       824250  824279 (4137661) + (GCCA)n           Simple_repeat             1     30     (0)  2592  
   12   24.8  7.0  0.0  chr2       824824  824880 (4137060) + (GCTA)n           Simple_repeat             1     61     (0)  2593  
   14    5.0  0.0  0.0  chr2       825936  825956 (4135984) + (CCAG)n           Simple_repeat             1     21     (0)  2594  
   12   26.8  0.0  0.0  chr2       826259  826298 (4135642) + (GATCAT)n         Simple_repeat             1     40     (0)  2595  
   13    4.3  3.9  3.9  chr2       826412  826437 (4135503) + (ATACT)n          Simple_repeat             1     26     (0)  2596  
   16   10.4  3.2  0.0  chr2       826446  826476 (4135464) + (TCAAT)n          Simple_repeat             1     32     (0)  2597  
   15   31.3  1.4  2.7  chr2       826966  827039 (4134901) + (GGTG)n           Simple_repeat             1     73     (0)  2598  
   24   25.1  3.8  0.0  chr2       828332  828353 (4133587) + (TGGAGG)n         Simple_repeat             1     52    (49)  2599  
   27   19.7  0.0  0.0  chr2       828354  828411 (4133529) + (GGAGCT)n         Simple_repeat             1     58     (0)  2600  
   24   25.1  3.8  0.0  chr2       828412  828429 (4133511) + (TGGAGG)n         Simple_repeat            53    101     (0)  2599  
   13    0.0  0.0  0.0  chr2       834110  834126 (4127814) + (CCA)n            Simple_repeat             1     17     (0)  2601  
   13   16.2 10.4  0.0  chr2       835933  835980 (4125960) + G-rich            Low_complexity            1     53     (0)  2602  
   27    3.4  0.0  0.0  chr2       838949  838978 (4122962) + (TGA)n            Simple_repeat             1     30     (0)  2603  
   13   14.4  3.2  0.0  chr2       839847  839877 (4122063) + (GTTGAT)n         Simple_repeat             1     32     (0)  2604  
   14   11.1  0.0  6.5  chr2       844913  844945 (4116995) + (GTT)n            Simple_repeat             1     31     (0)  2605  
  256   20.5  0.0 11.9  chr2       871224  871317 (4090623) + 5SrRNA-1_BG       Satellite/5S            978   1061  (1975)  2606  
   15   13.2  2.9  2.9  chr2       871984  872034 (4089906) + (TAT)n            Simple_repeat             1     51     (0)  2607  
   30    0.0  0.0  0.0  chr2       872291  872318 (4089622) + (T)n              Simple_repeat             1     28     (0)  2608  
   19    4.3  0.0  0.0  chr2       872563  872586 (4089354) + (GT)n             Simple_repeat             1     24     (0)  2609  
   16    4.1  4.0  0.0  chr2       873027  873051 (4088889) + (TGG)n            Simple_repeat             1     26     (0)  2610  
   36    4.8  0.0  0.0  chr2       873332  873375 (4088565) + (A)n              Simple_repeat             1     44     (0)  2611  
   19    0.0  3.7  0.0  chr2       873506  873532 (4088408) + (CAAAG)n          Simple_repeat             1     28     (0)  2612  
   12   29.5  1.5  4.6  chr2       873943  874009 (4087931) + (AAC)n            Simple_repeat             1     65     (0)  2613  
   20    8.8  2.6  2.6  chr2       874320  874358 (4087582) + (AATT)n           Simple_repeat             1     39     (0)  2614  
   14   15.4  0.0  3.2  chr2       874656  874687 (4087253) + (TCAA)n           Simple_repeat             1     31     (0)  2615  
   21   12.4  2.1  4.3  chr2       874861  874908 (4087032) + (TAG)n            Simple_repeat             1     47     (0)  2616  
   15    4.8  0.0  0.0  chr2       875174  875195 (4086745) + (TAC)n            Simple_repeat             1     22     (0)  2617  
   12    0.0  0.0  9.1  chr2       875375  875398 (4086542) + (AGCA)n           Simple_repeat             1     22     (0)  2618  
   35    0.0  0.0  0.0  chr2       875607  875639 (4086301) + (TCGG)n           Simple_repeat             1     33     (0)  2619  
   21   15.8  0.0  0.0  chr2       897019  897060 (4064880) + A-rich            Low_complexity            1     42     (0)  2620  
   15   22.6  2.4  0.0  chr2       901928  901969 (4059971) + (GTC)n            Simple_repeat             1     43     (0)  2621  
   12   27.6  0.0  0.0  chr2       903684  903722 (4058218) + (CCAG)n           Simple_repeat             1     39     (0)  2622  
   31    0.0  0.0  0.0  chr2       911358  911391 (4050549) + (A)n              Simple_repeat             1     34     (0)  2623  
   20    0.0  0.0  0.0  chr2       914208  914229 (4047711) + (AT)n             Simple_repeat             1     22     (0)  2624  
   52    0.0  0.0  0.0  chr2       914230  914276 (4047664) + (AAG)n            Simple_repeat             1     47     (0)  2625  
   14   18.9  4.5  2.2  chr2       916844  916887 (4045053) + (GCT)n            Simple_repeat             1     45     (0)  2626  
  691   15.8  5.7  5.7  chr2       916898  917072 (4044868) C SINE3-2_AO        Retroposon?          (3118)    176       2  2627  
   28   10.6  0.0  0.0  chr2       933166  933206 (4028734) + (T)n              Simple_repeat             1     41     (0)  2628  
   36   32.3  2.0  0.7  chr2       933215  933363 (4028577) + A-rich            Low_complexity            1    151     (0)  2629  
   13   12.7  0.0 10.5  chr2       942953  942994 (4018946) + (TTTATAT)n        Simple_repeat             1     38     (0)  2630  
  918    7.1  0.0  0.0  chr2       943549  943674 (4018266) C 5SrRNA_AN         rRNA                    (1)    128       3  2631  
  789   15.3  0.0  0.0  chr2       949999  950122 (4011818) + 5SrRNA_AN         rRNA                      1    124     (5)  2632  
 1101   20.1  0.0  0.0  chr2       950574  950772 (4011168) + MarinerL-1_AO     DNA/TcMar-Ant1            2    200  (8943)  2633  
48366   24.0  0.1  0.0  chr2       950774  959908 (4002032) C MarinerL-1_AO     DNA/TcMar-Ant1          (1)   9142       2  2634  
   30   18.0  6.4  3.1  chr2       960500  960593 (4001347) + (AT)n             Simple_repeat             1     97     (0)  2635  
   17   23.4  3.9  0.0  chr2       961505  961555 (4000385) + (TTA)n            Simple_repeat             1     53     (0)  2636  
   12   15.5  3.5  0.0  chr2       964473  964501 (3997439) + (AATA)n           Simple_repeat             1     30     (0)  2637  
   13   17.4  5.1  6.9  chr2       964528  964586 (3997354) + (TAAT)n           Simple_repeat             1     58     (0)  2638  
   16   17.7  2.4  4.9  chr2       964895  964936 (3997004) + (TA)n             Simple_repeat             1     41     (0)  2639  
   13    8.2  3.9  0.0  chr2       965294  965319 (3996621) + (TATTA)n          Simple_repeat             1     27     (0)  2640  
   12   17.4  3.7  7.7  chr2       967482  967535 (3994405) + (TTATTA)n         Simple_repeat             1     52     (0)  2641 *
   18    8.1  9.8  2.3  chr2       967520  967560 (3994380) + (TA)n             Simple_repeat             1     44     (0)  2642  
   21   19.5  7.7  1.2  chr2       968086  968163 (3993777) + (ATATA)n          Simple_repeat             1     83     (0)  2643  
   17   20.2  1.8  3.7  chr2       969608  969662 (3992278) + (AATTAT)n         Simple_repeat             1     54     (0)  2644  
   15   33.0  1.4  1.4  chr2       970095  970167 (3991773) + (AAT)n            Simple_repeat             1     73     (0)  2645  
   15    7.0  6.7  0.0  chr2       970924  970953 (3990987) + (TAAA)n           Simple_repeat             1     32     (0)  2646  
   12   25.9  0.0  2.4  chr2       971828  971870 (3990070) + A-rich            Low_complexity            1     42     (0)  2647  
   17   27.7  2.7  2.7  chr2       971925  971997 (3989943) + (ATA)n            Simple_repeat             1     73     (0)  2648  
   12    4.0  7.1  3.5  chr2       973842  973869 (3988071) + (TTATA)n          Simple_repeat             1     29     (0)  2649  
   14   17.1  0.0  7.1  chr2       974105  974149 (3987791) + A-rich            Low_complexity            1     42     (0)  2650  
   13   27.0  0.0  4.3  chr2       975743  975791 (3986149) + (TAA)n            Simple_repeat             1     47     (0)  2651  
   12   19.2  7.1  0.0  chr2       975931  975972 (3985968) + (TATAAT)n         Simple_repeat             1     45     (0)  2652  
   16   13.2  0.0  0.0  chr2       977267  977291 (3984649) + (T)n              Simple_repeat             1     25     (0)  2653  
   13   19.3  4.7  2.3  chr2       977844  977886 (3984054) + (TAA)n            Simple_repeat             1     44     (0)  2654  
   16   19.1  5.3  3.5  chr2       978163  978219 (3983721) + (ATT)n            Simple_repeat             1     58     (0)  2655  
   16   14.3  5.6  7.5  chr2       978243  978296 (3983644) + (TA)n             Simple_repeat             1     53     (0)  2656  
   15    5.6  0.0  0.0  chr2       978684  978702 (3983238) + (T)n              Simple_repeat             1     19     (0)  2657  
   13   23.2  0.0  2.4  chr2       978891  978932 (3983008) + (TATTTTC)n        Simple_repeat             1     41     (0)  2658  
   25   19.4  3.7  3.7  chr2       980809  980890 (3981050) + A-rich            Low_complexity            1     82     (0)  2659  
   12   28.9  0.0  3.9  chr2       981305  981358 (3980582) + (ATTATAT)n        Simple_repeat             1     52     (0)  2660  
   13   18.4  5.7  3.7  chr2       983041  983093 (3978847) + (AGATA)n          Simple_repeat             1     54     (0)  2661  
   14   23.6  0.0  6.2  chr2       984167  984217 (3977723) + (TAT)n            Simple_repeat             1     48     (0)  2662  
   14   13.0  9.5  0.0  chr2       984286  984327 (3977613) + A-rich            Low_complexity            1     46     (0)  2663  
   16    8.5  4.0  0.0  chr2       985890  985914 (3976026) + (AT)n             Simple_repeat             1     26     (0)  2664  
   21   23.6  4.1  5.2  chr2       986138  986235 (3975705) + (ATA)n            Simple_repeat             1     97     (0)  2665  
   13   19.9  0.0  7.0  chr2       987261  987306 (3974634) + A-rich            Low_complexity            1     43     (0)  2666  
   13   12.7  0.0 10.5  chr2       987509  987550 (3974390) + A-rich            Low_complexity            1     38     (0)  2667  
   18   20.8  3.5  1.7  chr2       990014  990070 (3971870) + (TTATTTA)n        Simple_repeat             1     58     (0)  2668  
   17   17.4  1.7  7.1  chr2       990802  990860 (3971080) + (TTAA)n           Simple_repeat             1     56     (0)  2669  
   19    6.2  5.9  0.0  chr2       992159  992192 (3969748) + (TTAAA)n          Simple_repeat             1     36     (0)  2670  
   12   14.0  2.0 11.1  chr2       992703  992751 (3969189) + (ATA)n            Simple_repeat             1     45     (0)  2671  
   14   11.8  8.1  0.0  chr2       993683  993719 (3968221) + (ATATA)n          Simple_repeat             1     40     (0)  2672  
   17   13.5  7.3  0.0  chr2       994529  994569 (3967371) + (ATA)n            Simple_repeat             1     44     (0)  2673  
   16   21.0  3.9  1.9  chr2       994609  994659 (3967281) + (ATT)n            Simple_repeat             1     52     (0)  2674  
   13    8.5  4.0  0.0  chr2       994775  994799 (3967141) + (AAAAT)n          Simple_repeat             1     26     (0)  2675  
   14   12.8  5.9  0.0  chr2       995476  995509 (3966431) + (TATTA)n          Simple_repeat             1     36     (0)  2676  
   17   20.0  2.4  9.1  chr2       997597  997678 (3964262) + (AATT)n           Simple_repeat             1     77     (0)  2677  
   13   16.6  2.8  2.8  chr2       997760  997795 (3964145) + (TTTAT)n          Simple_repeat             1     36     (0)  2678  
   12   13.7  6.2  0.0  chr2       998405  998436 (3963504) + A-rich            Low_complexity            1     34     (0)  2679  
   16   26.8  2.2  0.0  chr2       998611  998655 (3963285) + (TA)n             Simple_repeat             1     46     (0)  2680  
   14   19.7  2.3  2.3  chr2      1000144 1000186 (3961754) + (ATATT)n          Simple_repeat             1     43     (0)  2681  
   12   25.5  3.8  1.9  chr2      1000564 1000616 (3961324) + (TAGATAA)n        Simple_repeat             1     54     (0)  2682  
   13   20.4  2.4  2.4  chr2      1001082 1001129 (3960811) + (ATATT)n          Simple_repeat             1     48     (0)  2683  
   14   15.0  0.0  7.5  chr2      1002590 1002632 (3959308) + (ATAATAA)n        Simple_repeat             1     40     (0)  2684  
   13   15.6  6.4  4.2  chr2      1002920 1002966 (3958974) + (TTTA)n           Simple_repeat             1     48     (0)  2685  
   15   15.3  2.6  2.6  chr2      1003734 1003771 (3958169) + (TTAT)n           Simple_repeat             1     38     (0)  2686  
   13   12.2  3.7  0.0  chr2      1004293 1004319 (3957621) + (TAA)n            Simple_repeat             1     28     (0)  2687  
   21   15.6 10.7  2.5  chr2      1006224 1006298 (3955642) + (TA)n             Simple_repeat             1     81     (0)  2688  
   16   10.5  3.2  0.0  chr2      1006396 1006426 (3955514) + (ATAA)n           Simple_repeat             1     32     (0)  2689  
   11   29.0  3.7  0.0  chr2      1007500 1007553 (3954387) + (AATAGT)n         Simple_repeat             1     56     (0)  2690  
   12   23.9  2.5  0.0  chr2      1007972 1008011 (3953929) + (AATATAA)n        Simple_repeat             1     41     (0)  2691  
   14   23.9  4.0  5.3  chr2      1008313 1008388 (3953552) + (TAATTA)n         Simple_repeat             1     75     (0)  2692  
   13   13.2  0.0  0.0  chr2      1008413 1008437 (3953503) + (AAAT)n           Simple_repeat             1     25     (0)  2693  
   16   20.6  3.3  5.0  chr2      1009966 1010026 (3951914) + (TTA)n            Simple_repeat             1     60     (0)  2694  
   12   19.7  9.6  0.0  chr2      1010302 1010353 (3951587) + (TTCTATT)n        Simple_repeat             1     57     (0)  2695  
   25   20.7  4.5  3.3  chr2      1010852 1010940 (3951000) + (TATA)n           Simple_repeat             1     90     (0)  2696  
   13   19.8  0.0  2.8  chr2      1011251 1011287 (3950653) + (TATTTA)n         Simple_repeat             1     36     (0)  2697  
   12   24.7  2.6  0.0  chr2      1012042 1012080 (3949860) + (TTA)n            Simple_repeat             1     40     (0)  2698  
   16   25.0  5.7  0.0  chr2      1012234 1012286 (3949654) + (AT)n             Simple_repeat             1     56     (0)  2699  
   15   24.1  1.8  3.6  chr2      1012980 1013036 (3948904) + (TATTAA)n         Simple_repeat             1     56     (0)  2700  
   13   13.3  4.1  8.5  chr2      1014004 1014052 (3947888) + (TAA)n            Simple_repeat             1     47     (0)  2701  
   14   17.2  0.0  2.9  chr2      1014368 1014402 (3947538) + (TTATTC)n         Simple_repeat             1     34     (0)  2702  
   12   16.7  5.9  0.0  chr2      1014517 1014550 (3947390) + (ATA)n            Simple_repeat             1     36     (0)  2703  
   13   19.2  2.2  4.5  chr2      1015054 1015098 (3946842) + (AAGATAT)n        Simple_repeat             1     44     (0)  2704  
   19   26.5  1.2  4.9  chr2      1015114 1015197 (3946743) + (TATAT)n          Simple_repeat             1     81     (0)  2705  
   13   19.0  3.2  8.3  chr2      1016079 1016142 (3945798) + (TATATT)n         Simple_repeat             1     60     (0)  2706  
   20   16.9  0.0  0.0  chr2      1016187 1016220 (3945720) + (T)n              Simple_repeat             1     34     (0)  2707  
   12   22.3  2.2  4.4  chr2      1017245 1017290 (3944650) + (TATT)n           Simple_repeat             1     45     (0)  2708  
   19    7.1  6.0  6.0  chr2      1017544 1017593 (3944347) + (TATAAT)n         Simple_repeat             1     50     (0)  2709  
   12   24.0  4.5  0.0  chr2      1017829 1017872 (3944068) + (TATA)n           Simple_repeat             1     46     (0)  2710  
   15   25.9  0.0  5.2  chr2      1017900 1017960 (3943980) + (TAATTA)n         Simple_repeat             1     58     (0)  2711  
   19   25.1  2.4  4.9  chr2      1018132 1018214 (3943726) + (TAA)n            Simple_repeat             1     81     (0)  2712  
   12   25.4  3.8  1.9  chr2      1018303 1018355 (3943585) + (TTTATA)n         Simple_repeat             1     54     (0)  2713  
   14    8.2  3.9  0.0  chr2      1019036 1019061 (3942879) + (AATT)n           Simple_repeat             1     27     (0)  2714  
   15   22.5  0.0  4.2  chr2      1021222 1021271 (3940669) + (TTATAT)n         Simple_repeat             1     48     (0)  2715  
   12   25.3  2.4  0.0  chr2      1022898 1022939 (3939001) + (TTAA)n           Simple_repeat             1     43     (0)  2716  
   15   11.8  8.1  0.0  chr2      1023320 1023356 (3938584) + (ATT)n            Simple_repeat             1     40     (0)  2717  
   18   19.3  1.7  5.3  chr2      1024417 1024475 (3937465) + (ATATA)n          Simple_repeat             1     57     (0)  2718  
   16   22.9  1.6  5.0  chr2      1024784 1024845 (3937095) + (ATATATA)n        Simple_repeat             1     60     (0)  2719  
   16   23.7  1.7  3.5  chr2      1024980 1025037 (3936903) + (ATTT)n           Simple_repeat             1     57     (0)  2720  
   16   14.9  3.3  0.0  chr2      1025152 1025181 (3936759) + (TA)n             Simple_repeat             1     31     (0)  2721  
   17   10.2  6.8  2.2  chr2      1025182 1025191 (3936749) + (TATTTA)n         Simple_repeat             5     46     (0)  2722  
   14   10.5  6.5  0.0  chr2      1025570 1025600 (3936340) + (TAT)n            Simple_repeat             1     33     (0)  2723  
   11   24.3  4.0  2.0  chr2      1025785 1025834 (3936106) + A-rich            Low_complexity            1     51     (0)  2724  
   17   24.8  0.0  3.7  chr2      1026322 1026385 (3935555) + (AAT)n            Simple_repeat             1     61     (0)  2725  
   20   13.2 10.0  0.0  chr2      1027408 1027457 (3934483) + (AT)n             Simple_repeat             1     55     (0)  2726  
   21   17.2  9.5  3.4  chr2      1027880 1027963 (3933977) + (TA)n             Simple_repeat             1     89     (0)  2727  
   13    7.0 10.0  0.0  chr2      1029170 1029199 (3932741) + (TAATA)n          Simple_repeat             1     33     (0)  2728  
   15   18.3  6.7  2.1  chr2      1029562 1029606 (3932334) + (AT)n             Simple_repeat             1     47     (0)  2729  
   17   25.0  0.0  6.2  chr2      1030165 1030233 (3931707) + (ATTAT)n          Simple_repeat             1     65     (0)  2730  
   14   17.5  6.4  2.0  chr2      1030275 1030321 (3931619) + (TAA)n            Simple_repeat             1     49     (0)  2731  
   12   27.1  3.6  1.8  chr2      1030468 1030522 (3931418) + (TAT)n            Simple_repeat             1     56     (0)  2732  
   21   19.7  1.4  5.9  chr2      1031025 1031095 (3930845) + (ATTTT)n          Simple_repeat             1     68     (0)  2733  
   13   14.2  3.2  0.0  chr2      1032108 1032138 (3929802) + A-rich            Low_complexity            1     32     (0)  2734  
   12    7.9  7.4  0.0  chr2      1032821 1032847 (3929093) + (ATAAG)n          Simple_repeat             1     29     (0)  2735  
   15   22.4  3.2  4.8  chr2      1033238 1033300 (3928640) + (AGAATA)n         Simple_repeat             1     62     (0)  2736  
   13   18.2  4.3  4.3  chr2      1033886 1033932 (3928008) + (AAT)n            Simple_repeat             1     47     (0)  2737  
   14   16.9  0.0  2.9  chr2      1035154 1035188 (3926752) + (ATAA)n           Simple_repeat             1     34     (0)  2738  
   14   22.9  6.3  1.5  chr2      1035638 1035700 (3926240) + (TATTAAT)n        Simple_repeat             1     66     (0)  2739  
   17    6.3  8.6  2.7  chr2      1035771 1035805 (3926135) + (TA)n             Simple_repeat             1     37     (0)  2740  
   17   21.3  5.8  2.8  chr2      1036083 1036151 (3925789) + (TAAT)n           Simple_repeat             1     71     (0)  2741  
   17   25.4  2.7  4.0  chr2      1036822 1036896 (3925044) + (ATAGAT)n         Simple_repeat             1     74     (0)  2742  
   17   13.1 11.5  1.8  chr2      1037029 1037080 (3924860) + (TA)n             Simple_repeat             1     57     (0)  2743  
   32    2.9  0.0  0.0  chr2      1037675 1037709 (3924231) + (T)n              Simple_repeat             1     35     (0)  2744  
   15   18.0  2.0  6.2  chr2      1037911 1037960 (3923980) + (ATT)n            Simple_repeat             1     48     (0)  2745  
   13   20.9  0.0  0.0  chr2      1038061 1038093 (3923847) + (ATAA)n           Simple_repeat             1     33     (0)  2746  
   15   24.5  1.3  8.2  chr2      1039520 1039597 (3922343) + (TAA)n            Simple_repeat             1     73     (0)  2747  
   12   18.9  2.6  2.6  chr2      1041646 1041683 (3920257) + (TATTATT)n        Simple_repeat             1     38     (0)  2748  
   14    7.0  6.2  3.0  chr2      1041864 1041895 (3920045) + (ATT)n            Simple_repeat             1     33     (0)  2749  
   16   23.3  0.0  0.0  chr2      1041964 1041998 (3919942) + A-rich            Low_complexity            1     35     (0)  2750  
   14   17.2  3.0  0.0  chr2      1107289 1107321 (3854619) + (ACA)n            Simple_repeat             1     34     (0)  2751  
   12    3.8  6.5  6.5  chr2      1107727 1107757 (3854183) + (TGAC)n           Simple_repeat             1     31     (0)  2752  
   35    0.0  0.0  0.0  chr2      1112750 1112781 (3849159) + (GTG)n            Simple_repeat             1     32     (0)  2753  
   18   14.3  3.1  8.2  chr2      1114697 1114760 (3847180) + (CTGCGC)n         Simple_repeat             1     61     (0)  2754  
   14   22.4  0.0  4.7  chr2      1116704 1116748 (3845192) + (CAC)n            Simple_repeat             1     43     (0)  2755  
   13   19.2  2.2  4.5  chr2      1117633 1117677 (3844263) + (TAGA)n           Simple_repeat             1     44     (0)  2756  
   30   21.1  1.8  6.6  chr2      1118146 1118256 (3843684) + (ACCAAC)n         Simple_repeat             1    106     (0)  2757  
   16   24.7  0.0  0.0  chr2      1118709 1118743 (3843197) + (T)n              Simple_repeat             1     35     (0)  2758  
   12   24.4  3.9  1.9  chr2      1125389 1125439 (3836501) + (GGCGAG)n         Simple_repeat             1     52     (0)  2759  
   19   28.3  0.0  7.6  chr2      1127319 1127417 (3834523) + G-rich            Low_complexity            1     92     (0)  2760  
   28    0.0  3.3  0.0  chr2      1127446 1127475 (3834465) + (ATTGGC)n         Simple_repeat             1     31     (0)  2761  
   20   12.5  0.0  2.7  chr2      1127926 1127963 (3833977) + (AAC)n            Simple_repeat             1     37     (0)  2762  
   14   14.2  3.2  0.0  chr2      1128200 1128230 (3833710) + (TAC)n            Simple_repeat             1     32     (0)  2763  
   15   24.1  1.6  4.8  chr2      1128585 1128648 (3833292) + (CCACTCT)n        Simple_repeat             1     62     (0)  2764  
   15   10.8  3.3  0.0  chr2      1129612 1129641 (3832299) + (TTCAGA)n         Simple_repeat             1     31     (0)  2765  
   12   17.6  2.4  4.9  chr2      1130754 1130795 (3831145) + A-rich            Low_complexity            1     41     (0)  2766  
   23   19.0  0.0  0.0  chr2      1136912 1136959 (3824981) + (GTC)n            Simple_repeat             1     48     (0)  2767  
   13   21.7  0.0  0.0  chr2      1137112 1137143 (3824797) + GA-rich           Low_complexity            1     32     (0)  2768  
   13   14.7  5.9  5.9  chr2      1147946 1147996 (3813944) + (CCTGCT)n         Simple_repeat             1     51     (0)  2769  
   13   15.8  9.8  1.8  chr2      1154613 1154665 (3807275) + (TGGTT)n          Simple_repeat             1     57     (0)  2770  
   22   24.9  0.0  0.0  chr2      1183629 1183686 (3778254) + (TGAAGC)n         Simple_repeat             1     58     (0)  2771  
   27    7.2  0.0  4.3  chr2      1185081 1185128 (3776812) + (TTTCTTT)n        Simple_repeat             1     46     (0)  2772  
   14   17.8  4.2  4.2  chr2      1193725 1193772 (3768168) + (CAAT)n           Simple_repeat             1     48     (0)  2773  
   21    3.6  0.0  0.0  chr2      1215392 1215420 (3746520) + (AAGC)n           Simple_repeat             1     29     (0)  2774  
   32    0.0  0.0  0.0  chr2      1215606 1215635 (3746305) + (T)n              Simple_repeat             1     30     (0)  2775  
   15    8.9  0.0  0.0  chr2      1216361 1216384 (3745556) + (GCA)n            Simple_repeat             1     24     (0)  2776  
   17   19.7  2.1  2.1  chr2      1218208 1218255 (3743685) + (CTCTT)n          Simple_repeat             1     48     (0)  2777  
   17    9.5 11.1  0.0  chr2      1218489 1218533 (3743407) + (ATGAT)n          Simple_repeat             1     50     (0)  2778  
   14   24.2  4.1  0.0  chr2      1218515 1218563 (3743377) + (GATA)n           Simple_repeat             1     51     (0)  2779 *
   11   30.4  0.0  0.0  chr2      1223249 1223292 (3738648) + (ACACGC)n         Simple_repeat             1     44     (0)  2780  
   13   16.5  2.8  2.8  chr2      1224583 1224618 (3737322) + (AACA)n           Simple_repeat             1     36     (0)  2781  
   17   23.5  1.9  1.9  chr2      1232185 1232236 (3729704) + (CAT)n            Simple_repeat             1     52     (0)  2782  
   30   29.8  0.0  0.0  chr2      1236901 1236990 (3724950) + GA-rich           Low_complexity            1     90     (0)  2783  
   19   18.8  2.0  2.0  chr2      1241117 1241166 (3720774) + GA-rich           Low_complexity            1     50     (0)  2784  
   12   35.6  0.0  0.0  chr2      1241426 1241485 (3720455) + (GAGGAT)n         Simple_repeat             1     60     (0)  2785 *
   18   19.9  0.0  0.0  chr2      1241474 1241513 (3720427) + (GAC)n            Simple_repeat             1     40     (0)  2786  
   13    6.5 12.1  0.0  chr2      1255295 1255327 (3706613) + (CTTT)n           Simple_repeat             1     37     (0)  2787  
   17   28.1  4.8  2.4  chr2      1255788 1255870 (3706070) + (CCT)n            Simple_repeat             1     85     (0)  2788  
   14    8.2  3.9  0.0  chr2      1257829 1257854 (3704086) + (CAC)n            Simple_repeat             1     27     (0)  2789  
   14   13.8  0.0  5.9  chr2      1260321 1260356 (3701584) + (GGCTGG)n         Simple_repeat             1     34     (0)  2790  
   14   24.0  0.0  0.0  chr2      1260596 1260634 (3701306) + (CTCAGC)n         Simple_repeat             1     39     (0)  2791  
   24   22.2  4.3  6.1  chr2      1261794 1261910 (3700030) + (ACTC)n           Simple_repeat             1    115     (0)  2792  
   14    9.6  0.0  0.0  chr2      1262530 1262552 (3699388) + (GAG)n            Simple_repeat             1     23     (0)  2793  
   36    4.9  0.0  0.0  chr2      1265293 1265334 (3696606) + (TTC)n            Simple_repeat             1     42     (0)  2794  
   14   28.4  1.8  1.8  chr2      1265368 1265424 (3696516) + (TTC)n            Simple_repeat             1     57     (0)  2794  
   24   15.5  7.0  4.5  chr2      1265791 1265876 (3696064) + (GGAT)n           Simple_repeat             1     88     (0)  2795  
   15   12.5  0.0  3.7  chr2      1266255 1266282 (3695658) + (AT)n             Simple_repeat             1     27     (0)  2796  
   18   19.7  5.7  0.0  chr2      1270223 1270275 (3691665) + (CCA)n            Simple_repeat             1     56     (0)  2797  
   15   16.8  0.0  4.3  chr2      1279544 1279582 (3682358) + A-rich            Low_complexity            1     37     (0)  2798  
   14   10.1  6.2  0.0  chr2      1289938 1289969 (3671971) + A-rich            Low_complexity            1     34     (0)  2799  
   13   23.8  0.0  4.3  chr2      1290442 1290489 (3671451) + G-rich            Low_complexity            1     46     (0)  2800  
   41    2.4  0.0  0.0  chr2      1290568 1290609 (3671331) + (GTG)n            Simple_repeat             1     42     (0)  2801  
   14   27.9  2.9  2.9  chr2      1291856 1291923 (3670017) + (CCT)n            Simple_repeat             1     68     (0)  2802  
   12   28.7  0.0  2.1  chr2      1292417 1292464 (3669476) + (GGAGTTG)n        Simple_repeat             1     47     (0)  2803  
   13   20.5  0.0  2.9  chr2      1292741 1292776 (3669164) + (TCA)n            Simple_repeat             1     35     (0)  2804  
   20   29.4  0.0  0.0  chr2      1292930 1292991 (3668949) + (ACC)n            Simple_repeat             1     62     (0)  2805  
   12   12.2 10.8  0.0  chr2      1299569 1299605 (3662335) + (TTTTGC)n         Simple_repeat             1     41     (0)  2806  
   16   17.9  2.4  4.9  chr2      1303147 1303158 (3658782) + (CA)n             Simple_repeat             1     39     (0)  2807  
   14    4.0  3.6  3.6  chr2      1303159 1303186 (3658754) + (CACTA)n          Simple_repeat             1     28     (0)  2808  
   16    8.3  0.0  0.0  chr2      1303474 1303499 (3658441) + (TATC)n           Simple_repeat             1     26     (0)  2809  
   17    0.0  0.0  0.0  chr2      1303505 1303526 (3658414) + (GTGA)n           Simple_repeat             1     22     (0)  2810  
   12   24.4  0.0  0.0  chr2      1306675 1306708 (3655232) + (GTG)n            Simple_repeat             1     34     (0)  2811  
   12   13.7  6.2  0.0  chr2      1306759 1306790 (3655150) + (ACTG)n           Simple_repeat             1     34     (0)  2812  
   51   10.5  0.0  0.0  chr2      1308856 1308928 (3653012) + (A)n              Simple_repeat             1     73     (0)  2813  
   17   18.9  2.4  0.0  chr2      1309068 1309109 (3652831) + (TATG)n           Simple_repeat             1     43     (0)  2814  
   11   16.9  2.9  2.9  chr2      1309250 1309284 (3652656) + (GGTTTG)n         Simple_repeat             1     35     (0)  2815  
   17   19.0  0.0  0.0  chr2      1309379 1309416 (3652524) + (TGATGG)n         Simple_repeat             1     38     (0)  2816  
   17    0.0  0.0  0.0  chr2      1309733 1309754 (3652186) + (CAGC)n           Simple_repeat             1     22     (0)  2817  
   18    4.0  0.0  0.0  chr2      1309851 1309876 (3652064) + (ACCAC)n          Simple_repeat             1     26     (0)  2818  
   12   28.5  0.0  5.5  chr2      1309958 1310015 (3651925) + A-rich            Low_complexity            1     55     (0)  2819  
   16   19.3  4.1  2.0  chr2      1310197 1310245 (3651695) + (GTAT)n           Simple_repeat             1     50     (0)  2820  
   13    9.6  0.0  0.0  chr2      1310366 1310388 (3651552) + (GATT)n           Simple_repeat             1     23     (0)  2821  
   15   14.5  5.3  0.0  chr2      1310798 1310835 (3651105) + (AACAA)n          Simple_repeat             1     40     (0)  2822  
   17    7.8  0.0  0.0  chr2      1310867 1310893 (3651047) + (CCCAA)n          Simple_repeat             1     27     (0)  2823  
   14   17.4  0.0  2.9  chr2      1314257 1314291 (3647649) + (ATGAAG)n         Simple_repeat             1     34     (0)  2824  
   12   13.9  0.0  0.0  chr2      1314508 1314531 (3647409) + (ATA)n            Simple_repeat             1     24     (0)  2825  
   27   15.5  6.7  1.3  chr2      1316203 1316277 (3645663) + A-rich            Low_complexity            1     79     (0)  2826  
   17   11.1  0.0  0.0  chr2      1316309 1316337 (3645603) + (GAGA)n           Simple_repeat             1     29     (0)  2827  
   20    3.9  0.0  0.0  chr2      1316803 1316829 (3645111) + (CTG)n            Simple_repeat             1     27     (0)  2828  
   23   13.9  5.3  1.7  chr2      1316911 1316967 (3644973) + (AGAGAC)n         Simple_repeat             1     59     (0)  2829  
   24   17.0  2.1  0.0  chr2      1317370 1317416 (3644524) + (TC)n             Simple_repeat             1     48     (0)  2830  
   12   12.6  8.5  4.1  chr2      1326134 1326180 (3635760) + (TGACCT)n         Simple_repeat             1     49     (0)  2831  
   24    4.6  8.9  0.0  chr2      1333529 1333573 (3628367) + (AAATAAA)n        Simple_repeat             1     49     (0)  2832  
   26   20.3  2.5  3.4  chr2      1333574 1333603 (3628337) + A-rich            Low_complexity           12     80     (0)  2833  
   19   12.4  0.0  0.0  chr2      1336883 1336917 (3625023) + (AGAGAC)n         Simple_repeat             1     35     (0)  2834  
   23   20.3  0.0  1.9  chr2      1337230 1337283 (3624657) + (TGG)n            Simple_repeat             1     53     (0)  2835  
   31   28.7  0.0  6.7  chr2      1338827 1338970 (3622970) + (CAAT)n           Simple_repeat             1    135     (0)  2836  
   33    6.7  0.0  2.1  chr2      1339104 1339152 (3622788) + (GATAT)n          Simple_repeat             1     48     (0)  2837  
   17   17.2  5.3  3.5  chr2      1339162 1339218 (3622722) + (CTAC)n           Simple_repeat             1     58     (0)  2838  
   12    3.4 13.3  0.0  chr2      1339434 1339463 (3622477) + (TATGTG)n         Simple_repeat             1     34     (0)  2839  
   23    6.0  0.0  2.8  chr2      1339469 1339505 (3622435) + (CATA)n           Simple_repeat             1     36     (0)  2840  
   18    9.4  0.0  5.6  chr2      1339878 1339918 (3622022) + (CTCGGG)n         Simple_repeat             1     38     (0)  2841  
   18   15.0  2.1  4.3  chr2      1349019 1349066 (3612874) + (AATGC)n          Simple_repeat             1     47     (0)  2842  
   15   17.6  0.0  0.0  chr2      1349999 1350025 (3611915) + GA-rich           Low_complexity            1     27     (0)  2843  
   16   17.2  7.7  0.0  chr2      1363674 1363734 (3598206) + (AGTAAGT)n        Simple_repeat             1     65     (0)  2844  
   35   25.6  6.2  1.8  chr2      1363990 1364149 (3597791) + GA-rich           Low_complexity            1    167     (0)  2845  
   37   22.6  1.1  1.1  chr2      1364598 1364691 (3597249) + (ATT)n            Simple_repeat             1     94     (0)  2846  
   52    0.0  0.0  0.0  chr2      1364762 1364808 (3597132) + (CCTCTCTC)n       Simple_repeat             1     47     (0)  2847  
   15    4.3  0.0  0.0  chr2      1369051 1369067 (3592873) + (TACA)n           Simple_repeat             1     17     (0)  2848  
  121    0.0  0.0  0.0  chr2      1369068 1369170 (3592770) + (AC)n             Simple_repeat             1    103     (0)  2849  
   14    0.0  4.8  0.0  chr2      1369254 1369274 (3592666) + (GAAA)n           Simple_repeat             1     22     (0)  2850  
   19   10.0  0.0  0.0  chr2      1369348 1369379 (3592561) + (GCAG)n           Simple_repeat             1     32     (0)  2851  
   15   12.1  0.0  0.0  chr2      1370539 1370566 (3591374) + (TTCAT)n          Simple_repeat             1     28     (0)  2852  
   12   13.3  5.7  2.8  chr2      1370723 1370757 (3591183) + (TAG)n            Simple_repeat             1     36     (0)  2853  
   33    3.1  0.0  0.0  chr2      1370884 1370916 (3591024) + (TC)n             Simple_repeat             1     33     (0)  2854  
   12   16.2  0.0  3.5  chr2      1371083 1371112 (3590828) + (TAGA)n           Simple_repeat             1     29     (0)  2855  
   13   17.0  6.0  3.9  chr2      1371169 1371218 (3590722) + (TGGCTGG)n        Simple_repeat             1     51     (0)  2856  
   17   18.4  0.0  4.4  chr2      1371295 1371341 (3590599) + (GGTT)n           Simple_repeat             1     45     (0)  2857 *
   18   14.9  2.6  0.0  chr2      1371331 1371368 (3590572) + (ATGA)n           Simple_repeat             1     39     (0)  2858  
   34    9.7  2.9  1.4  chr2      1378274 1378341 (3583599) + (TC)n             Simple_repeat             1     69     (0)  2859  
   22   18.1  3.6  0.0  chr2      1379020 1379075 (3582865) + GA-rich           Low_complexity            1     58     (0)  2860  
   28    0.0  0.0  0.0  chr2      1381377 1381402 (3580538) + (GAA)n            Simple_repeat             1     26     (0)  2861  
   13    9.7  0.0  0.0  chr2      1381683 1381704 (3580236) + (TCA)n            Simple_repeat             1     22     (0)  2862  
   21   18.1  4.0  6.2  chr2      1384471 1384548 (3577392) + GA-rich           Low_complexity            1     76     (0)  2863  
   12   16.5  5.9  0.0  chr2      1392677 1392710 (3569230) + (CCCT)n           Simple_repeat             1     36     (0)  2864  
   15   29.7  0.0  0.0  chr2      1393163 1393211 (3568729) + (CAA)n            Simple_repeat             1     49     (0)  2865  
   41    0.0  0.0  0.0  chr2      1394268 1394312 (3567628) + (A)n              Simple_repeat             1     45     (0)  2866  
   13   29.1  2.5  5.1  chr2      1396762 1396767 (3565173) + (TTCTTC)n         Simple_repeat             1     15    (63)  2867  
   15   25.7  1.9  1.9  chr2      1396768 1396821 (3565119) + (TCCCTC)n         Simple_repeat             1     54     (0)  2868  
   13   29.1  2.5  5.1  chr2      1396822 1396841 (3565099) + (TTCTTC)n         Simple_repeat            16     78     (0)  2867  
   12   17.9  0.0  5.9  chr2      1397590 1397625 (3564315) + (CTCTT)n          Simple_repeat             1     34     (0)  2869  
   14   10.4  6.2  0.0  chr2      1398611 1398642 (3563298) + (CTCTT)n          Simple_repeat             1     34     (0)  2870  
   15   10.4  3.0  3.0  chr2      1402997 1403029 (3558911) + (CATA)n           Simple_repeat             1     33     (0)  2871  
   30   23.4  0.0  0.0  chr2      1412400 1412489 (3549451) + (TCT)n            Simple_repeat             1     90     (0)  2872  
   17   22.4  1.8  3.6  chr2      1420620 1420675 (3541265) + (TCC)n            Simple_repeat             1     55     (0)  2873  
   14   17.7  0.0  0.0  chr2      1425706 1425737 (3536203) + (ACCATC)n         Simple_repeat             1     32     (0)  2874  
   14   14.8  2.4  5.0  chr2      1428767 1428807 (3533133) + (CCCA)n           Simple_repeat             1     40     (0)  2875  
   13    8.7  4.0  0.0  chr2      1429464 1429488 (3532452) + (CTCTT)n          Simple_repeat             1     26     (0)  2876  
   12   23.3  0.0  0.0  chr2      1431980 1432014 (3529926) + (GCAGCG)n         Simple_repeat             1     35     (0)  2877  
   20   25.9  1.3  4.1  chr2      1432291 1432365 (3529575) + (CTT)n            Simple_repeat             1     73     (0)  2878  
   12   27.2  5.3  0.0  chr2      1432691 1432747 (3529193) + (CCTTCT)n         Simple_repeat             1     60     (0)  2879  
   14   18.2  0.0  0.0  chr2      1432953 1432983 (3528957) + (CTT)n            Simple_repeat             1     31     (0)  2880  
   21   20.1  0.0  3.8  chr2      1441950 1442004 (3519936) + (CGA)n            Simple_repeat             1     53     (0)  2881  
   14   13.2 11.3  3.0  chr2      1452642 1452703 (3509237) + (ACATACT)n        Simple_repeat             1     67     (0)  2882  
   29   23.8  1.1  3.3  chr2      1452789 1452882 (3509058) + (CCACGC)n         Simple_repeat             1     92     (0)  2883  
   17   29.8  1.4  1.4  chr2      1453275 1453345 (3508595) + (GGATGG)n         Simple_repeat             1     71     (0)  2884  
   19    9.4  0.0  5.4  chr2      1471284 1471322 (3490618) + (TCTT)n           Simple_repeat             1     37     (0)  2885  
   15   12.2  0.0  0.0  chr2      1479774 1479800 (3482140) + (CCTA)n           Simple_repeat             1     27     (0)  2886  
   13   10.0  0.0  0.0  chr2      1479935 1479956 (3481984) + (CCG)n            Simple_repeat             1     22     (0)  2887  
   16    8.5  0.0  0.0  chr2      1480091 1480115 (3481825) + (CTG)n            Simple_repeat             1     25     (0)  2888  
   16    0.0  0.0  0.0  chr2      1480874 1480890 (3481050) + (A)n              Simple_repeat             1     17     (0)  2889  
   23   16.6  4.2  0.0  chr2      1483942 1483989 (3477951) + (CA)n             Simple_repeat             1     50     (0)  2890  
   14   19.3  3.2  8.3  chr2      1484218 1484280 (3477660) + GA-rich           Low_complexity            1     60     (0)  2891  
   17    5.0  0.0  0.0  chr2      1484337 1484357 (3477583) + (T)n              Simple_repeat             1     21     (0)  2892  
   15   13.0  2.8  2.8  chr2      1484618 1484653 (3477287) + (CCAT)n           Simple_repeat             1     36     (0)  2893  
   15   13.4  3.0  0.0  chr2      1484913 1484945 (3476995) + (AACAAG)n         Simple_repeat             1     34     (0)  2894  
   16   14.2  0.0  0.0  chr2      1486655 1486685 (3475255) + (TCATCC)n         Simple_repeat             1     31     (0)  2895  
   13    7.0 10.0  0.0  chr2      1494857 1494886 (3467054) + (TCCTC)n          Simple_repeat             1     33     (0)  2896  
   12   13.4  9.3  2.2  chr2      1496358 1496400 (3465540) + (CTCAAG)n         Simple_repeat             1     46     (0)  2897  
   12   13.7  0.0  0.0  chr2      1505003 1505026 (3456914) + (GCT)n            Simple_repeat             1     24     (0)  2898  
   12   13.0  8.6  0.0  chr2      1507682 1507716 (3454224) + (GACGAT)n         Simple_repeat             1     38     (0)  2899  
   14    8.1  0.0  3.7  chr2      1509964 1509991 (3451949) + (TTGCT)n          Simple_repeat             1     27     (0)  2900  
   16    7.0  3.1  3.1  chr2      1510370 1510401 (3451539) + (AAAGA)n          Simple_repeat             1     32     (0)  2901  
   16    6.0  8.1  2.6  chr2      1510495 1510531 (3451409) + (CATAA)n          Simple_repeat             1     39     (0)  2902  
   13    9.7  0.0  0.0  chr2      1510562 1510583 (3451357) + (AGT)n            Simple_repeat             1     22     (0)  2903  
   34    2.9  0.0  0.0  chr2      1511395 1511430 (3450510) + (GTTCTG)n         Simple_repeat             1     36     (0)  2904  
   14    6.7  9.4  0.0  chr2      1511759 1511790 (3450150) + A-rich            Low_complexity            1     35     (0)  2905  
   16   13.7  0.0  0.0  chr2      1512001 1512025 (3449915) + (A)n              Simple_repeat             1     25     (0)  2906  
   20    3.2  0.0  8.6  chr2      1512089 1512126 (3449814) + (GAT)n            Simple_repeat             1     35     (0)  2907  
   12   10.8  6.7  0.0  chr2      1512659 1512688 (3449252) + (GACACA)n         Simple_repeat             1     32     (0)  2908  
   12   23.9  0.0  2.5  chr2      1512987 1513027 (3448913) + (TTTTGG)n         Simple_repeat             1     40     (0)  2909  
   14    4.3  4.2  0.0  chr2      1513098 1513121 (3448819) + (TCTG)n           Simple_repeat             1     25     (0)  2910  
   18   20.1  0.0  0.0  chr2      1513525 1513564 (3448376) + (CAA)n            Simple_repeat             1     40     (0)  2911  
   22   36.5  0.0  0.0  chr2      1513598 1513694 (3448246) + (ACG)n            Simple_repeat             1     97     (0)  2912  
   19   14.1  0.0  2.5  chr2      1513829 1513869 (3448071) + A-rich            Low_complexity            1     40     (0)  2913  
   14   18.9  9.3  0.0  chr2      1514575 1514628 (3447312) + (CTGATG)n         Simple_repeat             1     59     (0)  2914  
   14   12.8  5.9  0.0  chr2      1519220 1519253 (3442687) + (TGTAG)n          Simple_repeat             1     36     (0)  2915  
   12    9.5  0.0  4.2  chr2      1527976 1528000 (3433940) + (AGG)n            Simple_repeat             1     24     (0)  2916  
   18   12.2  5.4  0.0  chr2      1528116 1528152 (3433788) + GA-rich           Low_complexity            1     39     (0)  2917  
   14    7.9  3.7  0.0  chr2      1528608 1528634 (3433306) + (ATTAT)n          Simple_repeat             1     28     (0)  2918  
   11   12.8  8.8  0.0  chr2      1532420 1532453 (3429487) + (GCTGGC)n         Simple_repeat             1     37     (0)  2919  
   13   13.1  0.0  0.0  chr2      1533583 1533607 (3428333) + (TGG)n            Simple_repeat             1     25     (0)  2920  
   25   19.2  0.0  0.0  chr2      1541591 1541644 (3420296) + (GAGAGC)n         Simple_repeat             1     54     (0)  2921  
   15   12.4  8.7  2.0  chr2      1541787 1541832 (3420108) + (AGTCCG)n         Simple_repeat             1     49     (0)  2922  
   18   20.5  8.8  1.2  chr2      1541885 1541964 (3419976) + (TCTGAC)n         Simple_repeat             1     86     (0)  2923  
  260   17.4  9.8  6.3  chr2      1541968 1542059 (3419881) + Gypsy-3_PCR-I     LTR/Gypsy               812    906 (11130)  2924  
   13    0.0  0.0  0.0  chr2      1545210 1545226 (3416714) + (GGT)n            Simple_repeat             1     17     (0)  2925  
   17   11.1  0.0  0.0  chr2      1552850 1552878 (3409062) + (AGC)n            Simple_repeat             1     29     (0)  2926  
   18   16.6  0.0  4.8  chr2      1553027 1553070 (3408870) + (GCA)n            Simple_repeat             1     42     (0)  2927  
   13    6.6 12.5  0.0  chr2      1553694 1553725 (3408215) + (CTT)n            Simple_repeat             1     36     (0)  2928  
   64    0.0  1.7  0.0  chr2      1558566 1558625 (3403315) + (CTT)n            Simple_repeat             1     61     (0)  2929  
  258   30.9  0.0  5.1  chr2      1559130 1559211 (3402729) C I-4_AO            LINE/Tad1             (819)   4615    4538  2930  
   19    8.8  2.6  2.6  chr2      1559510 1559547 (3402393) + (AACCAT)n         Simple_repeat             1     38     (0)  2931  
   15   17.9  4.8  3.9  chr2      1561496 1561551 (3400389) + A-rich            Low_complexity            1     56     (0)  2932  
   13   19.3  9.4  0.0  chr2      1561786 1561838 (3400102) + (AGAAGC)n         Simple_repeat             1     58     (0)  2933  
   13   17.5  0.0  3.0  chr2      1561829 1561862 (3400078) + A-rich            Low_complexity            1     33     (0)  2934  
   19   13.0  5.6  3.6  chr2      1562015 1562068 (3399872) + (AATAG)n          Simple_repeat             1     55     (0)  2935  
   19   28.9  2.1  4.3  chr2      1563571 1563583 (3398357) + G-rich            Low_complexity            1     28    (71)  2936  
   20   12.9  1.7  8.9  chr2      1563584 1563643 (3398297) + GA-rich           Low_complexity            1     56     (0)  2937  
   19   28.9  2.1  4.3  chr2      1563644 1563672 (3398268) + G-rich            Low_complexity           29     99     (0)  2936  
   39    0.0  0.0  0.0  chr2      1565128 1565163 (3396777) + (ATA)n            Simple_repeat             1     36     (0)  2938  
   14    9.3  0.0  0.0  chr2      1566893 1566915 (3395025) + (GGT)n            Simple_repeat             1     23     (0)  2939  
   30    0.0  0.0  0.0  chr2      1567300 1567327 (3394613) + (GTG)n            Simple_repeat             1     28     (0)  2940  
   14    8.8  0.0  0.0  chr2      1568075 1568098 (3393842) + (TGAT)n           Simple_repeat             1     24     (0)  2941  
   14   27.3  0.0  0.0  chr2      1572629 1572672 (3389268) + (GGTGGT)n         Simple_repeat             1     44     (0)  2942  
   11   28.0  0.0  5.6  chr2      1572709 1572765 (3389175) + (GGAGAT)n         Simple_repeat             1     54     (0)  2943  
   18    7.0  0.0  6.2  chr2      1573872 1573905 (3388035) + (TGC)n            Simple_repeat             1     32     (0)  2944  
   15    5.6  0.0  0.0  chr2      1574173 1574191 (3387749) + (TC)n             Simple_repeat             1     19     (0)  2945  
   15   12.6  0.0  3.7  chr2      1574343 1574370 (3387570) + (CT)n             Simple_repeat             1     27     (0)  2946  
   12   12.5  0.0 12.5  chr2      1578097 1578141 (3383799) + (TCCTTT)n         Simple_repeat             1     40     (0)  2947  
  228   24.6  0.0  1.8  chr2      1584942 1584999 (3376941) C Copia-5_ADe-I     LTR/Copia            (1222)   3523    3467  2948  
   16    9.3  0.0  0.0  chr2      1585628 1585650 (3376290) + (CA)n             Simple_repeat             1     23     (0)  2949  
   30    0.0  0.0  0.0  chr2      1585722 1585747 (3376193) + (TG)n             Simple_repeat             1     26     (0)  2950  
   13   21.0  0.0  5.0  chr2      1585756 1585797 (3376143) + (ACCA)n           Simple_repeat             1     40     (0)  2951  
   14   19.3  4.8  0.0  chr2      1588601 1588642 (3373298) + A-rich            Low_complexity            1     44     (0)  2952  
   34    0.0  0.0  0.0  chr2      1588771 1588802 (3373138) + (T)n              Simple_repeat             1     32     (0)  2953  
   16   21.8  0.0  4.3  chr2      1589494 1589541 (3372399) + A-rich            Low_complexity            1     46     (0)  2954  
   25   11.7  4.0  8.2  chr2      1589697 1589772 (3372168) + (TGC)n            Simple_repeat             1     73     (0)  2955  
   14   31.8  1.1  6.7  chr2      1590532 1590625 (3371315) + (CCT)n            Simple_repeat             1     89     (0)  2956  
   15   16.5  0.0  0.0  chr2      1590848 1590874 (3371066) + (CA)n             Simple_repeat             1     27     (0)  2957  
   18   23.9  0.0  0.0  chr2      1603213 1603261 (3358679) + (GAGGCAG)n        Simple_repeat             1     49     (0)  2958  
   16   16.9  0.0  0.0  chr2      1603735 1603761 (3358179) + (T)n              Simple_repeat             1     27     (0)  2959  
   15   21.7  6.1  4.8  chr2      1604460 1604541 (3357399) + (TCATCTT)n        Simple_repeat             1     83     (0)  2960  
   13   11.2  3.2  3.2  chr2      1605844 1605874 (3356066) + (TGA)n            Simple_repeat             1     31     (0)  2961  
   13    0.0  0.0  0.0  chr2      1606130 1606146 (3355794) + (TAG)n            Simple_repeat             1     17     (0)  2962  
   13   13.1  0.0  0.0  chr2      1607248 1607272 (3354668) + (AAG)n            Simple_repeat             1     25     (0)  2963  
   12   19.9  2.3  4.7  chr2      1610646 1610689 (3351251) + GA-rich           Low_complexity            1     43     (0)  2964  
   15   24.0  0.0  0.0  chr2      1611917 1611955 (3349985) + (GAC)n            Simple_repeat             1     39     (0)  2965  
   18   13.8  2.4  2.4  chr2      1612431 1612472 (3349468) + (TTGC)n           Simple_repeat             1     42     (0)  2966  
   12   16.6  0.0  0.0  chr2      1612599 1612625 (3349315) + (GATG)n           Simple_repeat             1     27     (0)  2967  
   14    9.6  0.0  0.0  chr2      1616941 1616963 (3344977) + (ATG)n            Simple_repeat             1     23     (0)  2968  
   13    8.5  4.0  0.0  chr2      1620874 1620898 (3341042) + (TCAGG)n          Simple_repeat             1     26     (0)  2969  
   14   18.3  5.7  3.7  chr2      1620911 1620963 (3340977) + (TCCT)n           Simple_repeat             1     54     (0)  2970  
   16   19.6  0.0  0.0  chr2      1624582 1624611 (3337329) + (T)n              Simple_repeat             1     30     (0)  2971  
   14   25.8  1.9  1.9  chr2      1627788 1627840 (3334100) + (TACTAG)n         Simple_repeat             1     53     (0)  2972  
   11   15.4  8.9  2.1  chr2      1629636 1629680 (3332260) + GA-rich           Low_complexity            1     48     (0)  2973  
   12   17.5  3.1  0.0  chr2      1631216 1631247 (3330693) + (GGAGCC)n         Simple_repeat             1     33     (0)  2974  
   13    3.7 10.7  0.0  chr2      1631756 1631783 (3330157) + (TTCCAA)n         Simple_repeat             1     31     (0)  2975  
   34    0.0  0.0  0.0  chr2      1634600 1634628 (3327312) + (CA)n             Simple_repeat             1     29     (0)  2976  
   14    8.2  3.9  0.0  chr2      1635124 1635149 (3326791) + (AGG)n            Simple_repeat             1     27     (0)  2977  
   16   24.2  0.0  0.0  chr2      1635302 1635341 (3326599) + GA-rich           Low_complexity            1     40     (0)  2978  
   13   15.4  9.6  1.8  chr2      1647265 1647316 (3314624) + (TATCCACA)n       Simple_repeat             1     56     (0)  2979  
   21   15.3  2.3  0.0  chr2      1647496 1647539 (3314401) + (CAACCA)n         Simple_repeat             1     45     (0)  2980  
   12   14.3  3.0  3.0  chr2      1647610 1647649 (3314291) + (CCCCAA)n         Simple_repeat             1     40     (0)  2981  
   15   27.3  0.0  0.0  chr2      1648259 1648302 (3313638) + (GAT)n            Simple_repeat             1     44     (0)  2982  
   28   10.0  0.0  0.0  chr2      1648925 1648968 (3312972) + (TCC)n            Simple_repeat             1     44     (0)  2983  
   15   17.0  6.5  0.0  chr2      1657749 1657794 (3304146) + (CTTTTTC)n        Simple_repeat             1     49     (0)  2984  
   12    4.3  8.3  0.0  chr2      1657907 1657930 (3304010) + (TACT)n           Simple_repeat             1     26     (0)  2985  
   22   28.4  3.7  2.8  chr2      1657997 1658103 (3303837) + (ATT)n            Simple_repeat             1    108     (0)  2986  
   19   10.2  2.0  8.3  chr2      1658128 1658178 (3303762) + (CCTC)n           Simple_repeat             1     48     (0)  2987  
   28    9.7  7.0  1.7  chr2      1659266 1659322 (3302618) + (CT)n             Simple_repeat             1     60     (0)  2988  
   15    8.3  7.1  4.7  chr2      1661852 1661893 (3300047) + (CTCTTT)n         Simple_repeat             1     43     (0)  2989  
   23   20.2  5.9  4.9  chr2      1664406 1664421 (3297519) + (TCACCC)n         Simple_repeat             1     98     (0)  2990  
   17   24.6  0.0  9.5  chr2      1664422 1664502 (3297438) + (CCCT)n           Simple_repeat             1     74     (0)  2991  
   33    2.9  0.0  0.0  chr2      1664775 1664809 (3297131) + (TTGTGA)n         Simple_repeat             1     35     (0)  2992  
   15   12.1  5.3  2.6  chr2      1665235 1665272 (3296668) + (TGG)n            Simple_repeat             1     39     (0)  2993  
   16    6.9  6.5  0.0  chr2      1665301 1665331 (3296609) + (TGGGA)n          Simple_repeat             1     33     (0)  2994  
   13    7.3  6.5  3.1  chr2      1675806 1675836 (3286104) + (AGC)n            Simple_repeat             1     32     (0)  2995  
   16    0.0  4.3  0.0  chr2      1675936 1675958 (3285982) + (TTGC)n           Simple_repeat             1     24     (0)  2996  
   17   15.4  2.8  0.0  chr2      1676649 1676684 (3285256) + (GCG)n            Simple_repeat             1     37     (0)  2997  
   17    9.4  0.0  8.1  chr2      1680689 1680728 (3281212) + G-rich            Low_complexity            1     37     (0)  2998  
   15   27.1  1.7  3.5  chr2      1682272 1682330 (3279610) + (TCTT)n           Simple_repeat             1     58     (0)  2999  
   13   11.2  3.2  3.2  chr2      1684629 1684659 (3277281) + (AAC)n            Simple_repeat             1     31     (0)  3000  
   42    0.0  0.0  0.0  chr2      1684785 1684822 (3277118) + (GAA)n            Simple_repeat             1     38     (0)  3001  
   14   12.1  3.6  0.0  chr2      1685229 1685256 (3276684) + (CCT)n            Simple_repeat             1     29     (0)  3002  
   16   30.9  1.9  0.0  chr2      1685514 1685566 (3276374) + (TC)n             Simple_repeat             1     54     (0)  3003  
   15    4.8  0.0  0.0  chr2      1688577 1688598 (3273342) + (GTG)n            Simple_repeat             1     22     (0)  3004  
   31    0.0  0.0  0.0  chr2      1695044 1695072 (3266868) + (CGAACT)n         Simple_repeat             1     29     (0)  3005  
   14   27.2  0.0  0.0  chr2      1697133 1697176 (3264764) + G-rich            Low_complexity            1     44     (0)  3006  
   12    4.7  0.0  8.3  chr2      1708587 1708612 (3253328) + (TACA)n           Simple_repeat             1     24     (0)  3007  
   13   19.5  2.9  0.0  chr2      1708622 1708656 (3253284) + (TTTAG)n          Simple_repeat             1     36     (0)  3008  
   15   14.1  4.4  6.8  chr2      1708851 1708895 (3253045) + (AT)n             Simple_repeat             1     44     (0)  3009  
   14   18.9  0.0  2.7  chr2      1709437 1709474 (3252466) + (TTATTCA)n        Simple_repeat             1     37     (0)  3010  
   12   18.1  0.0  3.1  chr2      1716856 1716888 (3245052) + (CCCTG)n          Simple_repeat             1     32     (0)  3011  
   37   17.0  2.5  0.0  chr2      1717116 1717194 (3244746) + (TTTTGAT)n        Simple_repeat             1     81     (0)  3012  
   12   14.1 10.3  0.0  chr2      1717431 1717469 (3244471) + (CTA)n            Simple_repeat             1     43     (0)  3013  
   13   28.7  0.0  0.0  chr2      1718817 1718858 (3243082) + (GAT)n            Simple_repeat             1     42     (0)  3014  
   14    0.0  0.0  0.0  chr2      1719071 1719088 (3242852) + (GCA)n            Simple_repeat             1     18     (0)  3015  
   13   23.9  0.0  0.0  chr2      1719321 1719355 (3242585) + GA-rich           Low_complexity            1     35     (0)  3016  
   16    7.4  0.0  6.5  chr2      1720271 1720303 (3241637) + (CTTT)n           Simple_repeat             1     31     (0)  3017  
   19   23.3  1.8  0.0  chr2      1722076 1722130 (3239810) + (CCAAT)n          Simple_repeat             1     56     (0)  3018  
   15    7.8  3.7  0.0  chr2      1723111 1723137 (3238803) + (CAA)n            Simple_repeat             1     28     (0)  3019  
   13   23.2  5.3  1.7  chr2      1723144 1723200 (3238740) + (TTCCA)n          Simple_repeat             1     59     (0)  3020  
   20    6.8  0.0  0.0  chr2      1723201 1723231 (3238709) + (GGTTT)n          Simple_repeat             1     31     (0)  3021  
   15   17.9  0.0  5.0  chr2      1723626 1723667 (3238273) + A-rich            Low_complexity            1     40     (0)  3022  
   12   16.7  4.5  4.5  chr2      1723655 1723698 (3238242) + (AATGAAG)n        Simple_repeat             1     44     (0)  3023 *
   12   25.1  6.8  2.6  chr2      1725323 1725396 (3236544) + (AACGA)n          Simple_repeat             1     77     (0)  3024
[truncated: 1,315,634 more chars]
